# Supplementary material for: Dynamic evolution of the heterochromatin sensing histone demethylase IBM1
Source: PLoS Genet. 2024 Jul 11;20(7):e1011358. doi: 10.1371/journal.pgen.1011358 (PMC11265718; doi:10.1371/journal.pgen.1011358)
Supplement: S1 Table — (XLSX) [file pgen.1011358.s010.xlsx]

## Sheet: TableS1-methylation level in IB
TableS1 Reads count on the 7th intron of IBM1
GSMnum	Ecoid	Name	methylated CG	total CG	methylated CHG	total CHG	methylated CHH	total CHH	TECG	TECHG	TECHH
NA	6909	col-0	30	72	26	75	3	322	0.827776	0.529696	0.203507
GSM2099178	5921	NA	32	82	23	97	1	376	0.747718	0.324625	0.104307
GSM2099113	10001	TueV-13	23	84	18	97	0	423	0.652657	0.298517	0.0754902
GSM2099472	9593	IP-Vaz-0	47	87	20	99	0	409	0.728289	0.291651	0.0806962
GSM2099467	9588	IP-Tol-7	30	85	21	101	1	453	0.677765	0.376722	0.094403
GSM2328545	1872	MNF-Pot-75	23	74	19	82	0	342	0.762788	0.392279	0.0988227
GSM2099568	9729	Stiav-2	33	88	26	104	5	443	0.675511	0.348018	0.0769025
GSM2099492	9619	Basta-1	19	85	1	102	0	442	0.672385	0.268346	0.0793548
GSM2099129	10024	Tnz-1	37	81	10	97	0	416	0.674728	0.300515	0.0765257
GSM2099349	8472	LP3413.41	30	92	27	104	2	454	0.721003	0.361122	0.092745
GSM2099170	5772	Set-1	34	88	24	105	3	433	0.677865	0.300704	0.0723679
GSM2099218	6241	NA	33	84	16	103	0	433	0.688688	0.301883	0.082759
GSM2099415	9532	IP-Cdo-0	39	85	9	100	2	438	0.698159	0.301024	0.0906309
GSM2328603	9085	Lerik2-7	23	72	14	85	0	293	0.78526	0.410622	0.13677
GSM2099460	9581	IP-Sdv-3	29	82	8	101	0	411	0.702133	0.276756	0.0714986
GSM2099751	9951	Kly-1	23	86	27	100	6	448	0.62107	0.341238	0.0781195
GSM2099697	9883	Piq-0	26	82	17	100	0	408	0.680548	0.276442	0.0745509
GSM2328586	7296	Petergof	23	62	24	75	0	252	0.790443	0.418255	0.122634
GSM2099707	9897	Smt-1	25	82	15	95	2	402	0.706008	0.28576	0.0949293
GSM2099338	8337	Mir-0	28	83	23	98	1	427	0.661788	0.32266	0.0751693
GSM2099685	9871	Nac-0	27	83	29	102	2	400	0.665271	0.318676	0.0770012
GSM2099509	9639	Panke-1	47	92	27	104	2	445	0.650308	0.344128	0.0796547
GSM2099116	10009	Sij-2	38	65	21	82	0	250	0.799214	0.484258	0.149629
GSM2099132	1066	Brosarp-34-145	33	87	25	105	1	431	0.674494	0.289927	0.0630086
GSM2099404	9520	IP-Ara-4	34	85	7	102	0	428	0.69215	0.291544	0.0761389
GSM2099226	6680	ANH-1	29	84	19	100	4	410	0.661554	0.328777	0.0757647
GSM2099270	7165	Hn-0	37	86	20	98	0	452	0.709852	0.336902	0.0754235
GSM2099719	9913	CON-7	31	83	13	102	2	410	0.601659	0.266589	0.0483421
GSM2099203	6145	T930	46	88	28	104	2	417	0.65318	0.297994	0.0705018
GSM2099375	9314	Gol-2	44	91	23	103	2	430	0.681195	0.33627	0.066014
GSM2099154	4958	UKSW06-360	32	76	15	87	1	326	0.749241	0.404968	0.120358
GSM2099483	9608	Karag-2	28	87	23	100	2	444	0.629733	0.314941	0.0806232
GSM2099450	9570	IP-Pob-0	44	83	18	101	4	424	0.674687	0.354996	0.0951744
GSM2099605	9786	Ha-P-13	26	80	15	90	1	378	0.670977	0.354562	0.0860606
GSM2099383	9408	NA	28	86	8	102	0	443	0.63096	0.253067	0.0778701
GSM2099613	9794	Tu-B1-2	28	87	17	99	0	416	0.686702	0.305586	0.0667786
GSM2328580	7033	NA	28	76	20	88	2	334	0.75753	0.405658	0.0916857
GSM2099327	8236	HSm	22	71	14	78	3	303	0.773068	0.418289	0.111638
GSM2099121	10015	Ara-1	56	87	25	103	8	431	0.654779	0.326713	0.0841589
GSM2099199	6133	T800	27	83	20	101	0	404	0.61598	0.296253	0.0624202
GSM2099649	9832	Cat-0	39	87	27	103	0	421	0.658919	0.304218	0.0715388
GSM2099442	9562	IP-Mur-0	29	87	0	101	0	457	0.707512	0.292648	0.0518916
GSM2099149	424	Draha2	47	86	23	102	1	425	0.722957	0.296656	0.0785368
GSM2099211	6177	NA	37	87	15	101	2	431	0.69854	0.307305	0.0750883
GSM2099390	9506	IP-Alo-0	38	87	6	101	4	456	0.693805	0.280615	0.0737349
GSM2099301	7354	Ting-1	22	80	22	97	0	390	0.670478	0.289394	0.0667034
GSM2099691	9877	Pdl-0	33	86	22	97	4	438	0.701225	0.309741	0.0780379
GSM2328591	7717	KNO1.37	27	75	16	93	0	357	0.794572	0.361953	0.109122
GSM2328640	10000	Tuescha-9	31	75	13	90	3	306	0.741295	0.422878	0.123704
GSM2099329	8244	PHW-34	26	86	26	102	1	411	0.717155	0.329627	0.0759405
GSM2099708	9898	Som-0	39	79	13	96	1	404	0.695312	0.320299	0.0878317
GSM2099539	9693	Castelfed-3-209	29	82	23	98	0	407	0.671204	0.319184	0.074566
GSM2099493	9620	Basta-2	34	85	24	101	0	450	0.646328	0.35672	0.0680162
GSM2099160	5236	UKSE06-470	28	89	28	100	4	434	0.717659	0.368635	0.088227
GSM2328587	7372	Tscha-1	31	64	24	78	1	265	0.843802	0.505553	0.096735
GSM2099471	9592	IP-Vae-2	46	87	19	101	0	433	0.637806	0.315256	0.0748604
GSM2099746	9946	Mer-6	36	87	13	101	2	432	0.679395	0.290409	0.0862932
GSM2099742	9941	Fei-0	24	74	17	82	2	290	0.797641	0.382272	0.115647
GSM2099778	9996	Nie1-2	34	86	26	104	2	413	0.719875	0.401477	0.0742019
GSM2099651	9834	Cho-0	50	85	17	101	0	443	0.719284	0.304627	0.0836938
GSM2099317	7515	RRS-10	32	86	17	102	1	433	0.691537	0.327311	0.0765073
GSM2099167	5717	Bra-1	26	84	27	102	1	403	0.695981	0.321713	0.0690724
GSM2328579	6976	Uod-7	31	86	10	99	0	400	0.654349	0.335296	0.0701703
GSM2099591	9771	Pfn-N2.2-6	32	87	19	102	0	421	0.722151	0.317146	0.0763042
GSM2099595	9776	Fell3-7	37	86	17	103	4	423	0.67433	0.294095	0.0866218
GSM2099501	9631	Lebja-1	36	86	27	102	4	451	0.653736	0.337127	0.0725189
GSM2099465	9586	IP-Tam-0	25	85	17	99	1	424	0.703473	0.308938	0.0662647
GSM2099764	9972	Bozen-1.2	43	80	15	99	2	363	0.726921	0.371737	0.117629
GSM2328634	9970	Altenb-2	24	64	17	76	1	249	0.794359	0.414475	0.118106
GSM2099520	9651	Filet-1	24	88	10	104	0	408	0.652654	0.250006	0.0780843
GSM2099347	8424	Kas-2	30	92	28	104	0	459	0.648969	0.326829	0.0658239
GSM2099578	9743	Furni-1	37	84	19	100	3	406	0.666312	0.404926	0.0824599
GSM2099556	9713	Stara-1	31	85	18	101	1	420	0.621233	0.30925	0.0694555
GSM2099586	9756	Staro-2	35	87	16	102	2	437	0.672302	0.315631	0.0654641
GSM2099775	9990	Lag2-2	36	86	22	103	1	429	0.696831	0.316774	0.0574567
GSM2099671	9855	Lam-0	26	85	14	102	1	438	0.690017	0.272473	0.082279
GSM2328625	9909	GEN-8	23	65	16	76	0	247	0.786999	0.450556	0.12354
GSM2099564	9723	Slavi-2	37	87	16	103	2	438	0.649309	0.278868	0.0693897
GSM2099634	9815	Ha-HBT3-11	20	88	6	102	0	435	0.705825	0.26555	0.0910616
GSM2099525	9656	Marti-1	31	86	25	103	2	416	0.662827	0.327876	0.0705201
GSM2099181	5993	NA	29	84	20	101	7	420	0.743637	0.379296	0.114675
GSM2328547	2171	Paw-26	32	68	23	81	2	282	0.824675	0.471168	0.131955
GSM2099659	9843	Elp-0	42	87	25	102	4	451	0.695099	0.311091	0.0733408
GSM2328555	5486	UKNW06-233	25	66	28	75	0	254	0.838199	0.504755	0.129743
GSM2328637	9988	Bak-2	35	71	4	87	0	285	0.759954	0.418336	0.128492
GSM2328540	108	LDV-18	37	80	10	96	0	403	0.742398	0.374917	0.0990745
GSM2099457	9578	IP-Sac-0	26	84	20	100	1	437	0.692371	0.303082	0.0813068
GSM2099340	8353	Pa-1	40	78	18	98	2	413	0.665661	0.295832	0.0696233
GSM2099500	9629	K-oze-1	27	89	26	104	0	439	0.651487	0.324242	0.0711342
GSM2099299	7350	Tac-0	26	86	21	100	1	454	0.723675	0.35553	0.0779501
GSM2328604	9100	Lag1-2	25	73	8	86	0	312	0.77257	0.426489	0.103349
GSM2099405	9521	IP-Bar-1	39	88	3	101	0	462	0.658727	0.250023	0.072702
GSM2099554	9709	Zerev-1-34	26	76	17	88	0	344	0.727158	0.377778	0.096937
GSM2099753	9954	Leb-3	48	88	21	102	1	448	0.668427	0.316393	0.0766901
GSM2099373	9298	Edi-1	32	85	20	100	1	401	0.722749	0.34352	0.0836737
GSM2099333	8266	Boo2-1	25	79	7	94	1	376	0.732793	0.330082	0.0980314
GSM2099712	9902	Usa-0	39	88	17	102	1	462	0.686593	0.317653	0.0762225
GSM2099590	9770	KBG2-13	35	84	14	99	0	422	0.634659	0.264319	0.0751113
GSM2099729	9924	PLY-20	35	90	18	100	1	448	0.659562	0.302584	0.0823206
GSM2099463	9584	IP-Stp-0	35	77	18	94	1	365	0.680491	0.319797	0.067316
GSM2099409	9525	IP-Bis-0	44	88	6	102	1	462	0.687403	0.28744	0.0814781
GSM2099464	9585	IP-Svi-0	38	84	18	98	1	421	0.688325	0.354215	0.103397
GSM2099271	7167	Hi-0	53	85	23	101	2	443	0.706745	0.376802	0.0712778
GSM2099622	9803	Muh-2	29	83	15	101	0	423	0.693846	0.252318	0.0768705
GSM2328578	6973	Ull2-3	30	72	13	80	1	292	0.794489	0.385864	0.11355
GSM2099374	9312	Ullapool-8	26	88	24	100	1	400	0.717754	0.3412	0.0932586
GSM2099362	9103	Lag1-5	33	85	20	103	1	424	0.730543	0.370007	0.0665224
GSM2328576	6966	Sq-1	29	80	23	92	2	379	0.706811	0.395226	0.0890882
GSM2099553	9708	Kardz-1	24	82	13	95	1	412	0.679098	0.302052	0.0826872
GSM2099581	9746	Malii-1	27	77	15	94	1	405	0.686786	0.389046	0.0646006
GSM2099549	9704	Melni-2	26	85	9	97	0	431	0.697489	0.271498	0.0809213
GSM2099508	9638	Noveg-3	25	84	14	98	2	437	0.625656	0.293094	0.0649048
GSM2099155	5023	UKSE06-118	30	84	26	101	0	405	0.768241	0.425032	0.0951707
GSM2099302	7355	Tiv-1	25	84	16	100	1	414	0.637142	0.316989	0.072903
GSM2099289	7308	Po-0	43	93	32	105	9	438	0.659001	0.317772	0.0830451
GSM2099268	7161	Gd-1	39	83	17	98	3	437	0.691517	0.305388	0.0700704
GSM2099714	9904	Vas-0	42	89	27	104	0	418	0.673194	0.359551	0.0645482
GSM2099233	6907	CIBC-17	52	90	30	104	3	439	0.688197	0.370508	0.0958809
GSM2099131	1002	Ale-Stenar-64-24	33	85	26	100	2	417	0.690273	0.344821	0.0923932
GSM2099461	9582	IP-Ses-0	35	87	17	103	0	418	0.700735	0.307352	0.0738118
GSM2328564	5874	DraII-6	28	68	16	79	0	284	0.804552	0.414397	0.0969573
GSM2099276	7218	Le-0	15	77	19	93	3	398	0.635558	0.318757	0.0842295
GSM2099473	9594	IP-Vdm-0	46	87	13	102	0	457	0.668551	0.283341	0.0724821
GSM2099217	6220	NA	55	87	13	99	0	403	0.705254	0.297623	0.0737702
GSM2328641	10002	TueWal-2	24	71	24	81	2	298	0.806725	0.425468	0.102379
GSM2099635	9816	Tu-WH	38	88	18	102	2	434	0.70208	0.317341	0.0754044
GSM2099137	1890	MNF-Riv-21	26	87	20	104	3	422	0.735995	0.369941	0.0811149
GSM2099397	9513	IP-Adc-5	30	86	15	102	1	418	0.636287	0.269006	0.0773908
GSM2099189	6038	Hov3-5	37	85	17	103	0	424	0.685249	0.310595	0.0790444
GSM2099432	9551	IP-Jim-1	44	84	10	101	0	433	0.673517	0.248309	0.074248
GSM2099680	9866	Mdd-0	29	86	27	102	3	438	0.722089	0.355682	0.0872744
GSM2099142	2278	SLSP-35	32	88	24	104	3	444	0.714883	0.35437	0.068168
GSM2099346	8419	Wil-1	38	77	19	97	3	393	0.712793	0.361367	0.0952863
GSM2099443	9563	IP-Nav-0	47	86	19	102	0	427	0.652854	0.280407	0.0642132
GSM2099120	10014	Xan-1	30	76	13	92	0	374	0.741575	0.388327	0.113512
GSM2099311	7424	Jl-3	25	84	22	96	0	380	0.694022	0.297198	0.0753027
GSM2328611	9624	Chaba-2	26	84	15	103	0	429	0.644981	0.309122	0.0773993
GSM2099444	9564	IP-Nog-17	35	86	5	97	0	450	0.727655	0.274527	0.0847176
GSM2099191	6064	Nyl-2	27	89	16	104	0	433	0.696747	0.299013	0.0848235
GSM2099580	9745	NA	37	81	21	100	0	417	0.671257	0.340922	0.0834322
GSM2099661	9845	Evs-0	30	85	14	101	0	435	0.709564	0.299372	0.0718207
GSM2099259	7102	Do-0	23	77	14	98	1	411	0.675771	0.29452	0.0745051
GSM2099692	9878	Pee-0	40	85	3	99	1	438	0.682914	0.322645	0.0861615
GSM2099249	6992	NA	20	87	14	101	1	432	0.696059	0.321093	0.0729508
GSM2099769	9981	Angit-1	28	84	13	99	0	432	0.654121	0.308785	0.0767539
GSM2328592	8234	Gul1-2	25	64	18	83	0	294	0.673118	0.384547	0.0805139
GSM2099741	9940	Toufl-1	31	84	6	98	2	421	0.624057	0.281206	0.0697047
GSM2099563	9722	Groch-1	27	84	11	101	9	434	0.670557	0.345662	0.0806399
GSM2328548	2276	SLSP-31	33	68	16	78	0	261	0.804478	0.462681	0.116167
GSM2099646	9829	IP-Bur-0	36	79	23	94	3	385	0.642364	0.273602	0.0841325
GSM2099777	9992	Dog-4	40	83	20	91	1	387	0.764211	0.384124	0.112326
GSM2099208	6169	NA	40	85	11	97	0	428	0.6941	0.33139	0.0823628
GSM2099180	5984	NA	38	82	19	97	0	378	0.763905	0.332863	0.0826042
GSM2099548	9703	Melni-1	35	79	15	95	0	397	0.680092	0.350781	0.0645196
GSM2099330	8246	NC-6	27	85	13	95	1	383	0.688238	0.349128	0.0749892
GSM2099348	8428	Uod-2	29	88	19	100	5	457	0.673131	0.322529	0.0758377
GSM2099148	410	Doubravnik7	28	82	14	98	0	392	0.728996	0.342781	0.0865709
GSM2099684	9870	Moz-0	39	88	24	102	3	463	0.676251	0.32812	0.0793108
GSM2328594	8238	NA	33	67	18	80	1	292	0.689993	0.360698	0.0778068
GSM2099767	997	Ale-Stenar-56-14	33	85	21	100	2	425	0.663295	0.339251	0.0838489
GSM2099658	9841	Ees-0	37	85	18	102	0	436	0.709546	0.333924	0.0742954
GSM2099773	9987	Lecho-1	18	76	3	89	0	413	0.659496	0.331736	0.101925
GSM2328565	6008	Duk	39	76	26	88	7	330	0.778365	0.429779	0.104848
GSM2099228	6744	CSHL-5	27	87	30	100	2	412	0.733675	0.408626	0.0882023
GSM2099418	9535	IP-Coc-1	34	88	10	102	0	462	0.670171	0.343553	0.0842075
GSM2099637	9819	Amu-0	34	84	15	98	0	439	0.645344	0.313078	0.0737486
GSM2099510	9640	Rakit-1	40	83	25	99	2	393	0.654838	0.354948	0.0677981
GSM2099705	9894	Sen-0	37	84	21	100	1	429	0.675785	0.362123	0.0844824
GSM2099756	9958	Shigu-1	44	86	18	95	6	447	0.669782	0.32843	0.0832672
GSM2099379	9388	NA	34	87	18	100	0	432	0.68461	0.309344	0.0837079
GSM2099611	9792	Lu4-2	30	84	27	99	2	385	0.704392	0.331996	0.087837
GSM2099406	9522	IP-Bea-0	38	85	22	101	1	428	0.689423	0.322576	0.0925224
GSM2099687	9873	Ndc-0	28	86	21	101	0	443	0.691466	0.317332	0.0893066
GSM2099216	6218	NA	34	88	11	103	0	429	0.675637	0.307743	0.0706115
GSM2099596	9777	Gn-1	34	83	18	101	2	422	0.69841	0.297496	0.0833055
GSM2328635	9979	Voeran-1	36	67	23	81	0	296	0.803215	0.454756	0.133998
GSM2099321	7917	PNA3.10	29	86	19	99	0	415	0.652444	0.274382	0.0645217
GSM2099619	9800	Ha-S-B	29	87	24	103	0	428	0.677424	0.334647	0.0666563
GSM2099220	6268	TV-22	30	90	16	102	0	425	0.674673	0.386237	0.119684
GSM2099506	9636	Noveg-1	28	85	27	102	2	454	0.672843	0.371159	0.0845621
GSM2099324	8132	RMX3.22	25	88	15	103	0	419	0.69727	0.341579	0.0750606
GSM2099562	9721	Schip-1	31	88	26	104	1	435	0.690386	0.287104	0.0714822
GSM2099431	9550	IP-Iso-4	34	87	16	99	2	455	0.68876	0.318264	0.0693243
GSM2099344	8378	Sap-0	32	85	11	100	1	382	0.697043	0.326464	0.0804875
GSM2099604	9785	Ha-HBT1-2	44	83	23	100	1	422	0.710321	0.362548	0.0884938
GSM2099395	9511	IP-Vav-0	36	82	23	99	1	430	0.695878	0.30522	0.0745569
GSM2099351	870	MIC-31	25	75	16	92	0	349	0.794318	0.380753	0.115766
GSM2099648	9831	Cas-0	34	92	17	101	1	414	0.637573	0.312076	0.0951765
GSM2099713	9903	Val-0	24	88	22	99	0	438	0.67719	0.310361	0.0887588
GSM2099696	9882	Pil-0	31	81	15	100	0	410	0.714378	0.360685	0.083173
GSM2099269	7164	Hau-0	29	81	16	99	1	411	0.607203	0.276402	0.0578529
GSM2099482	9607	Panik-1	38	92	28	104	10	443	0.670762	0.333647	0.0817271
GSM2099139	1954	MNF-Jac-12	42	86	24	105	1	438	0.690108	0.309518	0.0663729
GSM2099523	9654	Liri-1	31	82	19	98	2	405	0.688221	0.362508	0.0805504
GSM2099356	9081	Lerik2-3	32	84	22	102	0	429	0.712895	0.342725	0.0982422
GSM2099462	9583	IP-Sne-0	23	84	19	98	2	414	0.672091	0.318271	0.0820316
GSM2099156	506	BRR60	16	61	12	79	0	317	0.765453	0.402801	0.0979573
GSM2099470	9591	IP-Vad-0	37	87	20	103	0	411	0.690247	0.29846	0.0867057
GSM2328627	9918	SAUL-24	23	66	21	81	1	289	0.808379	0.460933	0.121294
GSM2099303	7373	NA	30	89	28	103	2	438	0.687482	0.371167	0.0794148
GSM2099275	7202	Kb-0	38	85	24	102	6	421	0.684845	0.306895	0.0833854
GSM2099304	7377	Tul-0	29	83	18	102	0	427	0.687919	0.301838	0.0701582
GSM2328631	9959	Shigu-2	33	78	22	91	0	344	0.726747	0.428912	0.120968
GSM2099624	9805	Pfn-10	28	86	22	102	1	451	0.699804	0.343849	0.102308
GSM2099748	9948	Pra-6	38	90	21	105	0	430	0.646857	0.268331	0.0556294
GSM2099389	9503	11C1	32	88	27	103	0	434	0.674637	0.337341	0.0633826
GSM2099657	9840	Dar-0	33	87	24	101	3	459	0.694907	0.324049	0.0793439
GSM2099543	9698	Goced-1	48	90	15	104	0	442	0.694444	0.298831	0.0567237
GSM2099474	9595	IP-Vdt-0	33	87	9	94	2	450	0.691727	0.294703	0.0773633
GSM2099455	9576	IP-Rev-0	39	87	10	101	0	431	0.703936	0.276078	0.074906
GSM2099365	9106	Lag1-8	29	83	21	103	0	411	0.751026	0.368792	0.0879908
GSM2099445	9565	IP-Orb-10	27	77	10	97	0	413	0.676698	0.267715	0.0781076
GSM2099621	9802	Kus3-1	37	83	24	103	0	432	0.684679	0.291513	0.0582632
GSM2099274	7186	Kn-0	26	86	24	103	0	408	0.665306	0.331981	0.0717392
GSM2099572	9734	Bela-3	33	71	8	90	0	375	0.607297	0.284718	0.0666986
GSM2099566	9727	Olympia-2	26	78	25	96	0	363	0.674287	0.407135	0.0932342
GSM2099745	9945	Leo-1	35	81	23	95	1	412	0.709112	0.324763	0.0870399
GSM2099312	7427	Ko-2	27	88	16	102	0	448	0.636466	0.274111	0.0703779
GSM2099403	9519	IP-Ang-0	39	90	13	104	0	423	0.67173	0.287528	0.0731142
GSM2099641	9823	Bae-0	48	85	17	100	3	420	0.712126	0.339475	0.0873237
GSM2099426	9545	IP-Her-12	29	83	21	100	0	425	0.665779	0.300146	0.0811039
GSM2328553	5279	UKSE06-541	35	54	11	70	1	233	0.826446	0.437394	0.161531
GSM2099711	9901	Urd-1	30	88	18	102	0	462	0.660865	0.333566	0.0601008
GSM2099294	7328	Sf-2	26	84	25	99	5	403	0.647916	0.295825	0.0794062
GSM2099481	9606	Aitba-1	32	87	23	102	2	461	0.679817	0.283344	0.066065
GSM2099372	9134	Yeg-8	40	90	25	104	1	431	0.658583	0.315096	0.0713613
GSM2099165	5577	UKNW06-403	45	87	16	102	0	414	0.719202	0.350675	0.0946578
GSM2328554	5395	UKNW06-102	26	77	23	83	0	293	0.826553	0.431869	0.124771
GSM2099126	10021	Hl-0	42	88	26	101	2	460	0.696803	0.390614	0.0842022
GSM2099693	9879	Per-0	35	80	13	101	0	394	0.650749	0.287135	0.0912184
GSM2099414	9531	IP-Cdc-3	32	86	8	101	0	439	0.635758	0.284487	0.0699429
GSM2099398	9514	IP-Adm-0	27	86	14	101	0	443	0.688824	0.333728	0.0834262
GSM2328561	5811	UKID107	32	69	22	81	0	273	0.836847	0.45999	0.106376
GSM2099469	9590	IP-Trs-0	38	80	21	97	1	396	0.665346	0.355943	0.0824512
GSM2099235	6917	Fab-2	38	85	13	97	0	432	0.664345	0.297411	0.0674577
GSM2099522	9653	Giffo-1	32	78	9	90	0	391	0.631043	0.31205	0.074948
GSM2328593	8235	Hod	22	63	11	73	0	242	0.793996	0.427015	0.123108
GSM2099542	9697	Dolen-1	26	86	23	104	1	437	0.65264	0.295312	0.0583118
GSM2099240	6944	NFA-8	33	87	29	102	1	426	0.718538	0.354154	0.0837963
GSM2099177	5907	NA	33	86	18	102	1	433	0.616041	0.265942	0.0594818
GSM2099706	9895	Sfb-6	24	81	18	95	1	417	0.708558	0.312335	0.0767688
GSM2099396	9512	IP-Vid-1	24	84	23	98	2	421	0.622592	0.315411	0.0825107
GSM2099766	9976	Rovero-1	28	86	18	98	1	443	0.635032	0.322706	0.0823585
GSM2099381	9405	NA	41	86	28	101	5	405	0.663065	0.317885	0.0889576
GSM2099202	6140	T880	40	82	24	97	1	387	0.679251	0.340151	0.0741021
GSM2099407	9523	IP-Ben-0	34	84	13	101	0	439	0.672355	0.295067	0.0703823
GSM2328632	9960	Kidr-1	31	75	23	90	2	342	0.734819	0.410803	0.110838
GSM2099446	9566	IP-Oso-0	38	77	4	93	2	410	0.673404	0.276508	0.0794229
GSM2099141	2202	Pent-23	43	86	20	102	0	424	0.703037	0.290202	0.0738444
GSM2099439	9559	IP-Mon-5	30	87	9	102	0	440	0.680778	0.282312	0.0662267
GSM2099186	6024	Fly2-2	28	86	25	98	0	402	0.64413	0.316913	0.0757098
GSM2099733	9931	MOU2-25	29	82	19	100	3	423	0.612637	0.302835	0.0646069
GSM2099650	9833	IP-Cha-0	39	88	23	102	2	458	0.711428	0.315261	0.0794363
GSM2099561	9719	Koren-1	25	78	4	95	0	384	0.664038	0.300122	0.0727183
GSM2099688	9874	Oja-0	28	88	16	102	3	463	0.684957	0.301927	0.0804278
GSM2099491	9617	Karag-1	22	79	13	93	1	385	0.648068	0.310776	0.0650794
GSM2328542	801	KYC-33	52	80	16	86	0	348	0.741906	0.388519	0.110067
GSM2099776	9991	Vash-1	42	84	8	103	1	435	0.647193	0.326784	0.09601
GSM2328575	6960	Ren-11	30	87	27	99	3	414	0.712587	0.39326	0.0942454
GSM2099384	9409	NA	32	85	28	92	4	398	0.684452	0.367181	0.0925818
GSM2328609	9133	Yeg-7	31	81	16	93	1	390	0.696161	0.354034	0.097095
GSM2099628	9809	Tu-KB-6	22	78	17	94	0	406	0.674922	0.302502	0.0728465
GSM2099328	8239	PHW-3	31	88	28	102	10	462	0.725153	0.375425	0.0982366
GSM2099660	9844	Esn-2	41	88	12	102	1	463	0.695219	0.316056	0.0843962
GSM2099589	9769	HE-1	32	86	25	99	0	405	0.710846	0.301692	0.0729693
GSM2099293	7327	Sf-1	36	86	24	102	1	432	0.714897	0.357793	0.0854067
GSM2099535	9678	Mitterberg-4-194	32	87	14	104	0	423	0.66952	0.287999	0.0638303
GSM2099695	9881	Pie-0	29	86	16	93	2	422	0.683693	0.331573	0.0824889
GSM2099326	8233	DEM-4	27	80	20	95	2	421	0.685528	0.333855	0.0701915
GSM2099138	1925	MNF-Che-2	48	86	19	103	0	408	0.769521	0.365848	0.0885106
GSM2099529	9660	Sarno-1	45	85	9	96	0	424	0.709672	0.354779	0.0762417
GSM2328602	9079	Lerik2-1	23	71	6	81	1	290	0.792619	0.413391	0.149308
GSM2099570	9732	Halca-1	23	85	18	102	0	437	0.725819	0.311533	0.0712841
GSM2099524	9655	Marce-1	20	77	13	96	4	396	0.649818	0.277669	0.0635195
GSM2099565	9726	Faneronemi-3	30	89	23	101	1	424	0.663741	0.282266	0.0703691
GSM2099402	9518	IP-Alm-0	41	87	12	102	0	462	0.643019	0.278739	0.0679426
GSM2099355	9075	Lerik1-4	22	80	25	100	0	412	0.72652	0.321481	0.0817477
GSM2099716	9906	Mah-6	22	81	15	87	0	392	0.642064	0.314013	0.072713
GSM2099597	9778	Bach-7	36	89	21	101	0	424	0.708696	0.342054	0.0942993
GSM2099603	9784	Erg2-6	36	84	26	103	0	402	0.694973	0.331019	0.0822863
GSM2099571	9733	Bela-2	27	88	24	102	2	420	0.680039	0.321616	0.0757714
GSM2099497	9626	Kolyv-3	28	84	16	102	0	434	0.662492	0.338739	0.0833897
GSM2099253	7028	Bch-1	24	82	21	98	0	386	0.681114	0.346113	0.0839314
GSM2099612	9793	Ru-N2	25	84	19	97	0	403	0.678923	0.323761	0.0793636
GSM2099466	9587	IP-Tdc-0	43	88	22	102	5	463	0.698485	0.306858	0.0873801
GSM2099119	10013	Lerik1-3	32	79	7	98	0	383	0.721424	0.319646	0.0950523
GSM2328610	9622	Bijisk-4	31	82	20	97	0	435	0.645581	0.33598	0.0784954
GSM2099313	7458	Ber	36	82	14	92	1	408	0.676074	0.343044	0.071645
GSM2099227	6709	Bg-2	39	83	22	102	1	402	0.709698	0.38619	0.0764767
GSM2099676	9860	Lum-0	34	88	20	102	1	463	0.695062	0.30352	0.099789
GSM2099703	9892	Sam-0	35	84	22	100	4	432	0.689902	0.316263	0.0789096
GSM2099588	9768	Ru4-16	31	84	20	94	3	422	0.696358	0.328934	0.0780053
GSM2099305	7384	Ven-1	39	88	20	101	0	416	0.687232	0.327358	0.0815513
GSM2099364	9105	Lag1-7	36	84	14	100	0	418	0.679257	0.32766	0.0648697
GSM2099254	7058	NA	31	89	18	101	1	447	0.715687	0.432159	0.125246
GSM2328624	9907	ENC-2-1	31	77	14	89	0	325	0.766102	0.422994	0.111264
GSM2099430	9549	IP-Hum-2	28	88	16	103	0	421	0.671016	0.267906	0.071111
GSM2099314	7461	H55	33	79	14	97	0	384	0.795854	0.40556	0.106371
GSM2099600	9781	Kus2-2	26	83	11	98	0	434	0.680123	0.309143	0.0762718
GSM2328596	8284	DraII-1	44	73	19	81	0	297	0.806475	0.447344	0.106104
GSM2099757	9961	Krazo-2	45	78	29	97	2	372	0.73349	0.449247	0.129885
GSM2099130	10026	Bg-5	32	77	16	91	2	396	0.677948	0.343194	0.079178
GSM2099166	5644	UKNW06-481	44	88	26	102	3	409	0.717747	0.323981	0.0702485
GSM2099507	9637	Noveg-2	36	83	19	102	1	446	0.638001	0.337529	0.0735439
GSM2099163	5349	UKSE06-639	25	87	27	102	2	435	0.685297	0.342915	0.0612951
GSM2099371	9131	Yeg-5	36	87	30	101	1	432	0.698117	0.351838	0.0681006
GSM2099332	8259	Ba5-1	32	84	22	101	1	400	0.672058	0.320599	0.0847172
GSM2099179	5950	NA	47	88	30	104	2	425	0.725754	0.384204	0.0779168
GSM2328557	5720	Cal-2	31	78	17	96	1	402	0.66712	0.398759	0.096641
GSM2099620	9801	Ha-SP-2	32	85	20	101	2	445	0.686474	0.284813	0.0772583
GSM2099521	9652	Fondi-1	51	84	13	102	1	442	0.663621	0.309722	0.0682423
GSM2099428	9547	IP-Hor-0	42	89	18	104	0	437	0.698346	0.310024	0.0820679
GSM2099215	6203	TDr-18	25	82	20	99	1	408	0.680541	0.295156	0.0695232
GSM2099755	9957	Borsk-2	29	83	16	99	1	427	0.669757	0.33908	0.0849599
GSM2099555	9710	Zerev-1-35	28	72	5	91	0	398	0.70289	0.325469	0.0854916
GSM2099318	7521	Lp2-6	22	81	29	95	0	383	0.752576	0.426273	0.112316
GSM2099536	9679	Castelfed-1-195	30	88	24	102	2	459	0.654161	0.296681	0.0722649
GSM2099694	9880	Pib-1	53	86	26	101	4	398	0.710061	0.332423	0.0685052
GSM2099125	10020	Jl-2	28	82	5	99	0	441	0.670778	0.278206	0.08691
GSM2328560	5784	Ty-1	24	68	19	86	1	284	0.7807	0.427836	0.12926
GSM2099541	9696	Castelfed-4-214	27	87	24	102	1	448	0.646424	0.297884	0.0695323
GSM2099623	9804	Obe1-15	38	85	21	97	1	428	0.714393	0.353163	0.0665314
GSM2099715	9905	Ven-0	30	93	29	104	3	437	0.65884	0.320556	0.0729201
GSM2099732	9929	ISS-20	33	87	17	102	0	422	0.63393	0.249351	0.0562806
GSM2099361	9099	Istisu-9	30	85	23	103	1	420	0.716075	0.264968	0.0778132
GSM2099257	7094	Da-0	27	85	28	100	4	396	0.774516	0.38412	0.0920635
GSM2328559	5779	UKID74	27	76	10	91	0	334	0.748546	0.354808	0.115618
GSM2099515	9646	Aiell-1	22	79	20	92	1	410	0.634177	0.320626	0.0564748
GSM2099668	9852	Ini-0	35	81	19	97	1	414	0.696071	0.328012	0.0821213
GSM2099476	9597	IP-Vig-1	38	88	20	101	0	457	0.692296	0.341629	0.0897951
GSM2099709	9899	Tau-0	40	88	25	102	4	461	0.659646	0.337716	0.0850795
GSM2328574	6957	Pu2-8	36	66	21	75	8	245	0.800514	0.424631	0.131456
GSM2099185	6020	Fja1-5	38	82	17	100	1	431	0.668499	0.291093	0.0726767
GSM2099393	9509	IP-Reg-0	25	82	17	100	0	421	0.702934	0.285124	0.0811128
GSM2328615	9665	Mitterberg-1-180	36	77	16	90	0	418	0.655103	0.305897	0.0689893
GSM2099598	9779	Bai-10	29	90	23	101	0	427	0.709291	0.336478	0.0757369
GSM2099447	9567	IP-Pal-0	39	86	19	103	0	421	0.686707	0.306307	0.0835007
GSM2328600	9067	Xan-3	40	79	8	90	0	338	0.763189	0.40074	0.11599
GSM2099342	8357	Pla-0	26	77	17	89	0	350	0.779358	0.371477	0.114973
GSM2099359	9091	Nar-5	17	82	4	99	0	418	0.675907	0.286173	0.0695254
GSM2099498	9627	Kolyv-5	34	87	27	103	3	427	0.663214	0.338995	0.0805531
GSM2099380	9404	NA	28	83	21	98	0	422	0.656357	0.36642	0.0871589
GSM2099386	9433	NA	39	87	8	103	0	437	0.702675	0.336505	0.0839909
GSM2099401	9517	IP-All-0	28	90	23	101	2	443	0.6777	0.320358	0.0977312
GSM2099204	6148	T960	23	84	20	103	0	411	0.652495	0.308158	0.0910676
GSM2328541	428	Borky1	27	62	14	75	0	250	0.794276	0.448454	0.115941
GSM2099290	7316	Rhen-1	26	86	21	102	1	435	0.700415	0.33021	0.0871284
GSM2099435	9554	IP-Lso-0	30	86	13	100	0	414	0.653567	0.266804	0.068815
GSM2099422	9541	IP-Fue-2	26	85	15	101	0	451	0.714276	0.282334	0.0834427
GSM2099143	2317	Ste-40	41	88	28	104	1	418	0.692715	0.332149	0.0737889
GSM2099704	9893	Sca-0	25	81	28	101	4	410	0.671063	0.373095	0.0716466
GSM2099486	9611	Lesno-1	30	82	14	100	0	439	0.684106	0.311372	0.0813579
GSM2099682	9868	Moe-0	32	89	25	104	2	415	0.686849	0.308075	0.0962376
GSM2099239	6943	NFA-10	48	89	31	99	0	410	0.755795	0.454112	0.104294
GSM2099656	9839	Coy-0	36	84	19	92	0	405	0.692166	0.283673	0.0756217
GSM2099609	9790	Gn2-3	34	84	20	99	0	415	0.653243	0.274131	0.0748116
GSM2099449	9569	IP-Pds-1	25	89	22	99	2	443	0.690618	0.300046	0.0757506
GSM2099616	9797	Ha-HBT2-10	29	82	23	99	0	400	0.683528	0.330683	0.0749264
GSM2099666	9850	Hec-0	30	88	1	102	0	461	0.666561	0.294619	0.0744642
GSM2099369	9115	Lag2-10	34	86	9	102	0	407	0.707314	0.299833	0.0770809
GSM2328556	5535	UKNW06-354	21	76	22	93	0	373	0.589036	0.335013	0.0655956
GSM2099537	9684	Castelfed-2-200	25	82	12	97	0	408	0.644288	0.284665	0.0694972
GSM2099128	10023	Strand-1	27	90	0	102	0	442	0.653622	0.293198	0.104922
GSM2328597	8297	Ge-0	40	77	15	88	0	326	0.711718	0.338536	0.0689824
GSM2099377	932	CHA-41	24	81	17	96	1	419	0.666056	0.289719	0.0688981
GSM2099630	9811	Tu-NK-12	24	80	19	95	1	381	0.67516	0.308224	0.0767413
GSM2099246	6979	Wei-0	28	81	13	96	0	413	0.703875	0.306433	0.0776134
GSM2099779	9997	Rue3.1-31	27	83	26	99	2	418	0.674842	0.320393	0.0855935
GSM2099758	9962	Galdo-1	34	88	23	104	0	434	0.670412	0.35735	0.0909236
GSM2099642	9824	Bes-5	36	82	5	100	1	414	0.674235	0.287378	0.0755928
GSM2099308	7413	Wil-2	36	88	23	102	5	449	0.637238	0.321108	0.0619598
GSM2099626	9807	Schl-7	25	84	23	97	1	392	0.696433	0.337061	0.0790454
GSM2099594	9775	Berg-1	31	87	22	102	0	420	0.715473	0.352271	0.0881884
GSM2099124	10018	Dobra-1	37	83	17	103	0	413	0.663061	0.320674	0.0860661
GSM2328549	4826	UKSW06-226	19	69	17	78	0	271	0.801562	0.436476	0.104721
GSM2099255	7067	NA	31	84	23	98	1	425	0.731017	0.398772	0.104642
GSM2099157	5104	UKSE06-252	23	79	12	94	1	375	0.672458	0.307958	0.0798734
GSM2099618	9799	Hart-2	30	86	22	101	1	439	0.700042	0.329872	0.0893946
GSM2099171	5778	Sna-1	36	76	23	84	5	367	0.811411	0.420251	0.12545
GSM2099749	9949	Qui-0	31	69	21	78	4	314	0.775615	0.404779	0.128101
GSM2099315	7477	WAR	36	88	24	105	2	428	0.664334	0.331133	0.0762139
GSM2099677	9861	Mac-0	46	86	20	99	2	451	0.667769	0.321324	0.0740658
GSM2099320	768	Zal-1	28	91	21	99	0	438	0.630559	0.332419	0.082912
GSM2328563	5822	UKID116	28	73	13	83	0	321	0.74276	0.44629	0.151641
GSM2099601	9782	Lu3-30	21	68	7	82	0	345	0.681961	0.29903	0.0729404
GSM2099260	7103	Dra-0	45	84	20	99	1	414	0.697763	0.312241	0.0844185
GSM2099307	7404	Wc-1	44	88	20	102	5	441	NA	NA	NA
GSM2099367	9113	Lag2-6	21	65	11	81	0	281	0.768371	0.368247	0.0722883
GSM2099416	9533	IP-Cem-0	27	76	19	93	1	396	0.661613	0.291269	0.0718403
GSM2099574	9737	Ulies-1	38	82	12	96	2	436	0.65881	0.309894	0.0715632
GSM2099453	9574	IP-Rel-0	31	83	13	94	0	409	0.689865	0.344397	0.0917223
GSM2099222	630	LI-OF-065	26	66	26	80	2	299	0.753912	0.415197	0.10137
GSM2099424	9543	IP-Gra-0	28	85	14	102	0	417	0.637641	0.315978	0.0860157
GSM2099726	9921	FOR-23	24	86	25	101	1	443	0.661872	0.321237	0.0709191
GSM2099243	6970	Ts-1	37	79	18	95	2	415	0.672144	0.31702	0.0851224
GSM2099319	763	Kar-1	37	88	21	96	3	414	0.659275	0.33667	0.0910046
GSM2099357	9084	Lerik2-6	33	84	19	101	1	411	0.731608	0.367684	0.0983212
GSM2099504	9634	Masl-1	37	85	29	103	1	433	0.660386	0.369952	0.0893897
GSM2099394	9510	IP-Rei-0	31	86	20	101	0	440	0.673448	0.32143	0.0884265
GSM2099437	9557	IP-Moa-0	42	88	8	102	0	459	0.657597	0.326509	0.0783622
GSM2099760	9964	Mammo-1	29	89	21	104	0	419	0.690075	0.341402	0.0868042
GSM2099350	8584	328ME059	32	82	19	93	1	389	0.68296	0.335954	0.0647331
GSM2099325	8231	Bro1-6	30	85	21	101	0	435	0.682842	0.287388	0.0756403
GSM2099400	9516	IP-Ali-1	27	85	21	101	0	445	0.688506	0.307249	0.090182
GSM2099248	6989	Alst-1	26	88	15	101	1	427	0.697388	0.318272	0.0794425
GSM2099334	8275	Cen-0	38	77	17	98	0	408	0.670624	0.348434	0.0917962
GSM2099358	9089	Nar-3	26	75	17	95	0	397	0.637077	0.301284	0.0677054
GSM2099774	9989	Bak-7	43	80	22	95	0	380	0.675334	0.302456	0.0701188
GSM2099636	9817	Ace-0	29	85	19	100	2	446	0.678784	0.28875	0.0601377
GSM2099151	4807	UKSW06-207	31	84	15	101	0	428	0.669667	0.335527	0.0704889
GSM2328573	6939	NA	19	54	18	68	1	236	0.736385	0.392981	0.0942262
GSM2099385	9421	NA	40	85	27	103	2	410	0.64828	0.329823	0.106307
GSM2099419	9537	IP-Cum-1	30	86	19	99	2	441	0.69465	0.329332	0.0809996
GSM2099761	9965	Mammo-2	28	67	18	77	3	293	0.773763	0.488901	0.140123
GSM2099739	9938	WAV-8	37	89	28	105	1	422	0.747501	0.411643	0.0911335
GSM2099737	9936	LCL-16	24	82	23	96	0	382	0.668328	0.352624	0.0721414
GSM2099487	9612	Lesno-2	41	86	23	100	1	445	0.658526	0.300321	0.082997
GSM2099731	9928	BEZ-9	39	90	23	104	2	442	0.655591	0.286752	0.0720221
GSM2099423	9542	IP-Fun-0	30	86	17	103	0	418	0.682816	0.299057	0.0909948
GSM2099427	9546	IP-Hom-4	33	88	15	102	1	463	0.712094	0.338697	0.0866397
GSM2328607	9128	Yeg-2	32	80	24	95	0	386	0.734732	0.380302	0.0896192
GSM2099368	9114	Lag2-7	31	87	10	102	0	434	0.704312	0.314173	0.0789016
GSM2099440	9560	IP-Mot-0	33	86	15	99	3	443	0.69453	0.278684	0.0852863
GSM2328644	10008	Sij-1	38	71	20	81	0	305	0.76894	0.443294	0.135194
GSM2099245	6974	Ull2-5	37	83	21	100	4	450	0.682364	0.355801	0.080799
GSM2328626	9911	ARGE-1-15	26	66	23	80	3	294	0.781576	0.440794	0.0997579
GSM2099608	9789	Obh-13	27	89	21	103	1	425	0.69882	0.338554	0.0803115
GSM2099643	9825	Boa-0	48	85	16	98	0	432	0.701135	0.322535	0.0831381
GSM2099662	9846	Ezc-2	28	89	15	102	3	447	0.677288	0.278771	0.0702371
GSM2099780	9998	Star-8	36	87	22	102	6	412	0.724279	0.332167	0.0912005
GSM2099681	9867	Mie-1	40	88	16	101	3	459	0.659906	0.307843	0.0818882
GSM2328543	915	NA	28	72	22	85	1	285	0.8098	0.419614	0.0809206
GSM2099655	9838	Cot-0	23	83	9	100	0	423	0.697199	0.311946	0.0885441
GSM2099285	728	LI-SET-019	27	87	24	102	0	438	0.691572	0.333478	0.0611461
GSM2328614	9663	Teano-1	28	68	18	87	2	332	0.707149	0.341551	0.0718591
GSM2099159	5210	UKSE06-432	33	88	20	104	0	437	0.688298	0.302671	0.0789005
GSM2099144	265	PYL-6	51	88	34	102	0	401	0.698423	0.420049	0.0917093
GSM2099599	9780	Fell2-4	30	87	20	99	2	427	0.695084	0.30844	0.0834985
GSM2099475	9596	IP-Ver-5	32	85	17	98	2	436	0.697271	0.311817	0.0961352
GSM2099279	7250	Me-0	31	87	23	103	2	435	0.651577	0.344053	0.0714344
GSM2099750	9950	Vie-0	36	85	24	101	2	407	0.64032	0.279378	0.0673698
GSM2099725	9920	DIR-9	40	84	24	97	1	412	0.768508	0.408344	0.1065
GSM2099593	9774	Alt-1	24	84	10	101	0	407	0.669148	0.265226	0.0948461
GSM2099366	9111	Lag2-4	29	83	27	104	1	414	0.715197	0.334856	0.0741782
GSM2099370	9125	Geg-14	44	84	14	96	1	429	0.683994	0.338768	0.0695137
GSM2099759	9963	Lago-1	42	84	17	105	1	421	0.67698	0.291443	0.0843948
GSM2099544	9699	Kolar-1	37	86	12	100	1	421	0.686218	0.279339	0.079602
GSM2099410	9526	IP-Cab-3	45	88	27	103	4	420	0.699511	0.358531	0.0820499
GSM2099158	5151	UKSE06-325	49	89	17	104	2	438	0.740073	0.323107	0.0929056
GSM2099610	9791	Haes-1	31	81	18	98	0	397	0.690754	0.30759	0.0695156
GSM2099421	9540	IP-Elb-0	36	88	21	98	2	454	0.685458	0.328754	0.0877689
GSM2099625	9806	Ru-2	27	83	20	103	0	420	0.686212	0.330271	0.0787911
GSM2328601	9078	Lerik1-7	27	77	12	96	0	354	0.664059	0.286649	0.0698368
GSM2099674	9858	Loz-0	40	88	17	102	4	463	0.65225	0.317113	0.0825584
GSM2099747	9947	Ped-0	46	88	11	104	0	436	0.635453	0.205103	0.0584565
GSM2099499	9628	Kolyv-6	38	84	12	102	0	448	0.666374	0.317328	0.0764424
GSM2099221	6284	TV-38	40	88	18	103	0	429	0.714577	0.350507	0.0897573
GSM2099436	9556	IP-Men-2	32	87	27	100	1	439	0.68841	0.348715	0.0861051
GSM2099639	9821	Aru-0	31	87	10	102	0	445	0.668113	0.315877	0.0974441
GSM2099573	9736	Teiu-2	20	74	12	94	0	404	0.658384	0.297555	0.0744343
GSM2328558	5741	For-2	40	78	4	87	0	334	0.764364	0.333772	0.10129
GSM2099164	5353	UKNW06-003	30	88	21	103	1	419	0.734242	0.33552	0.0817018
GSM2099194	6099	T1090	31	83	25	97	1	412	0.635213	0.323085	0.0900409
GSM2099569	9730	Bela-1	26	78	26	97	1	413	0.671483	0.324101	0.0719146
GSM2099584	9754	Sredn-1	34	88	30	105	3	437	0.670512	0.365648	0.0688257
GSM2099458	9579	IP-San-10	42	89	12	102	0	423	0.688576	0.278258	0.0761789
GSM2099237	6923	HR-10	37	86	23	100	4	413	0.760174	0.417359	0.100236
GSM2099378	9386	NA	46	85	16	100	0	430	0.713581	0.328255	0.0801099
GSM2099669	9853	Lac-0	36	87	16	102	4	451	0.663844	0.274608	0.0816522
GSM2099490	9616	Krazo-1	32	85	24	99	0	438	0.668176	0.361351	0.0810677
GSM2099771	9985	Slavi-1	18	72	21	90	0	370	0.694157	0.328746	0.0681096
GSM2099298	7346	Sten-0	30	84	24	99	0	398	0.696542	0.365289	0.107008
GSM2099701	9890	Rib-1	26	82	15	99	1	403	0.658737	0.27147	0.0721568
GSM2099454	9575	IP-Ren-6	16	75	15	92	1	385	0.651274	0.296228	0.0772638
GSM2099244	6971	Ts-5	47	88	27	103	0	433	0.706193	0.378613	0.0840201
GSM2099172	5800	UKID96	38	78	23	92	0	355	0.784303	0.417935	0.107617
GSM2099631	9812	Tu-W1	35	86	23	104	1	428	0.664285	0.265636	0.068879
GSM2099306	7396	Ws-0.2	33	89	29	105	4	426	0.662201	0.347831	0.0727555
GSM2099765	9973	Mitterberg-1-181	22	77	16	93	4	413	0.637087	0.317641	0.0914855
GSM2099557	9714	Grivo-1	35	86	25	102	2	436	0.64825	0.336685	0.0664794
GSM2099295	7330	Sapporo-0	23	73	6	86	1	400	0.664891	0.317108	0.0754876
GSM2328638	9993	Nemrut-1	51	70	16	83	0	323	0.706629	0.406275	0.128999
GSM2099517	9648	Bisig-1	25	82	24	99	2	416	0.646469	0.297001	0.0671693
GSM2099278	7244	Mnz-0	33	89	22	102	0	429	0.684449	0.292717	0.0704161
GSM2099700	9888	Pva-1	24	88	1	102	0	462	0.701649	0.351099	0.0821866
GSM2099744	9944	Don-0	41	89	13	103	0	430	0.656079	0.291696	0.0758785
GSM2099272	7169	Hh-0	22	76	10	85	0	382	0.690861	0.349257	0.0805742
GSM2099546	9701	Ivano-1	25	85	15	103	0	426	0.66358	0.304406	0.0816961
GSM2099118	10011	Yeg-1	50	90	32	104	4	440	0.72482	0.386107	0.0888043
GSM2099162	5276	UKSE06-533	27	89	6	104	0	426	0.697718	0.36315	0.0787104
GSM2099123	10017	Petro-1	25	80	18	103	1	421	0.670699	0.345848	0.0842783
GSM2099232	6906	NA	33	84	9	101	0	421	0.643582	0.301853	0.0884199
GSM2099738	9937	CATS-6	38	87	29	103	3	420	0.710887	0.370752	0.0817794
GSM2099363	9104	Lag1-6	26	85	0	100	1	414	0.669748	0.323288	0.0677656
GSM2099576	9739	Toc-1	40	86	13	102	0	426	0.701014	0.336306	0.0672214
GSM2099452	9573	IP-Rds-0	47	86	21	102	1	407	0.677683	0.338307	0.085244
GSM2099690	9876	Pad-0	46	85	9	100	0	454	0.722067	0.330181	0.0851277
GSM2099441	9561	IP-Mun-0	36	87	14	101	1	413	0.669691	0.26039	0.0724384
GSM2328622	9748	Zagub-1	28	78	14	94	0	395	0.681862	0.38206	0.0793463
GSM2099146	351	TOU-A1-89	38	83	22	96	2	392	0.781908	0.43891	0.11014
GSM2099503	9633	Lebja-4	35	82	18	98	1	418	0.64779	0.316728	0.0736902
GSM2099413	9530	IP-Car-1	31	85	5	99	1	424	0.66516	0.30304	0.0748534
GSM2328562	5818	UKID114	36	78	23	85	0	351	0.795424	0.411183	0.102841
GSM2099153	4931	UKSW06-333	40	87	25	101	3	435	0.676638	0.310618	0.0679095
GSM2099147	403	Zdarec3	25	83	19	102	0	394	0.66139	0.292828	0.0681142
GSM2099433	9552	IP-Lab-7	46	87	7	99	1	427	0.702297	0.292738	0.102565
GSM2099412	9529	IP-Cap-1	30	86	17	101	1	421	0.698362	0.308254	0.080991
GSM2099494	9621	Basta-3	36	77	17	93	0	381	0.635659	0.298095	0.0678762
GSM2099538	9690	Castelfed-3-206	28	88	25	103	2	424	0.701591	0.345001	0.0864746
GSM2099331	8247	San-2	27	87	16	102	2	415	0.688621	0.308603	0.0931527
GSM2328599	8351	Ost-0	31	72	20	86	1	312	0.715847	0.387001	0.117318
GSM2328566	6217	NA	42	76	10	87	0	352	0.691438	0.3077	0.0754813
GSM2099399	9515	IP-Ala-0	33	83	18	98	0	425	0.682647	0.314633	0.0757823
GSM2099607	9788	KBG1-14	26	86	24	103	2	420	0.6873	0.280303	0.0810187
GSM2099762	9966	Monte-1	14	81	1	98	0	424	0.639777	0.311409	0.0703948
GSM2099717	9908	ESP-1-11	30	79	13	91	3	356	0.761823	0.405314	0.113019
GSM2099489	9615	Parti-1	23	83	25	102	1	419	0.616705	0.301855	0.081951
GSM2099134	1435	Rod-17-319	30	88	19	101	1	458	0.700172	0.285223	0.0790845
GSM2099478	9599	IP-Vin-0	19	79	17	96	0	380	0.688877	0.268098	0.0761824
GSM2099527	9658	Nicas-1	29	90	15	103	1	419	0.664181	0.302413	0.0622552
GSM2099632	9813	BI-4	33	84	13	97	1	406	NA	NA	NA
GSM2099140	2016	MNF-Pin-39	44	87	18	105	1	436	0.723115	0.347653	0.0760624
GSM2099665	9849	Gud-3	24	83	15	96	0	413	0.677337	0.274472	0.0631347
GSM2328598	8334	Lu-1	53	75	22	87	0	306	0.785436	0.409129	0.116596
GSM2099136	1829	Mdn-1	23	85	13	102	0	431	0.716998	0.362059	0.09682
GSM2099513	9644	Zupan-1	32	88	11	104	0	440	0.659421	0.339377	0.0828133
GSM2099173	5837	Bor-1	30	87	24	102	3	440	0.70697	0.286293	0.0788229
GSM2099699	9886	Pru-0	36	81	6	93	0	401	0.688998	0.28139	0.0810915
GSM2099145	350	TOU-A1-88	34	74	21	87	3	314	0.81668	0.491954	0.125574
GSM2099238	6937	Mrk-0	34	76	12	92	1	384	0.640774	0.319385	0.0807537
GSM2099376	9321	NA	39	87	7	99	0	439	0.706051	0.303903	0.0798355
GSM2328583	7111	Edi-0	36	66	23	75	1	261	0.822801	0.516087	0.1385
GSM2328613	9642	Rakit-3	33	67	19	85	1	351	0.627355	0.311224	0.0613014
GSM2099339	8343	Na-1	29	79	17	94	2	395	0.707477	0.295639	0.0842983
GSM2099284	7288	Oy-0	42	92	28	105	1	434	0.710926	0.368607	0.0781638
GSM2099182	6009	Eden-1	29	81	8	104	0	419	0.704816	0.273259	0.0617327
GSM2099225	6445	NA	30	85	24	102	3	412	0.704768	0.287982	0.0753157
GSM2328585	7231	Li-7	28	69	21	81	1	289	0.788879	0.427469	0.116714
GSM2099679	9864	Mat-0	38	85	24	100	1	414	0.68748	0.362162	0.101601
GSM2099547	9702	Kolar-2	46	88	9	104	0	433	0.64699	0.316934	0.0670544
GSM2099196	6107	T470	38	83	8	97	0	428	0.665472	0.314745	0.0667506
GSM2328639	9995	HKT2.4	38	89	30	107	2	433	0.71064	0.352865	0.10237
GSM2099551	9706	Dospa-1	34	90	29	105	3	423	0.709925	0.313121	0.0654071
GSM2099514	9645	Gradi-1	33	87	15	102	4	441	0.689514	0.353869	0.0792235
GSM2099408	9524	IP-Ber-0	56	88	24	102	1	452	0.695749	0.335177	0.0750102
GSM2099251	7013	Bd-0	33	89	21	103	0	418	0.68627	0.388117	0.0905177
GSM2099644	9826	Bor-0	29	88	25	97	4	434	0.677539	0.249659	0.0558233
GSM2099721	9915	MAR-4-16	29	84	11	101	1	416	0.678784	0.286448	0.0872782
GSM2328572	6933	LL-0	16	59	10	74	1	304	0.632482	0.333018	0.0776802
GSM2099456	9577	IP-Ria-0	46	88	21	102	0	459	0.677791	0.33623	0.0901932
GSM2099702	9891	Sal-0	36	88	25	102	1	413	0.695608	0.354762	0.0847925
GSM2099262	7107	Durh-1	30	85	22	100	0	401	0.681332	0.286052	0.0722033
GSM2099675	9859	Lro-0	35	86	18	103	1	440	0.695763	0.338471	0.0847625
GSM2099183	6017	Eds-9	42	81	13	96	0	389	0.70037	0.319159	0.0790421
GSM2099175	5890	NA	26	79	14	99	0	389	0.753608	0.345924	0.0804797
GSM2328605	9102	Lag1-4	21	62	14	81	0	252	0.7734	0.373166	0.0906538
GSM2099388	9451	NA	39	88	24	105	4	419	0.686467	0.343762	0.0939519
GSM2099411	9527	IP-Cad-0	32	84	12	101	0	430	0.6834	0.310396	0.0824103
GSM2099647	9830	IP-Bus-0	32	88	14	103	0	432	0.678737	0.29996	0.0903484
GSM2099583	9749	Knjas-1	30	86	6	103	0	429	0.700842	0.352057	0.0843263
GSM2328569	6908	CIBC-5	32	58	19	72	0	248	0.816655	0.471263	0.11908
GSM2099689	9875	Ovi-1	24	88	18	102	1	463	0.673876	0.321057	0.106801
GSM2099530	9661	Cimin-1	31	85	15	100	4	431	0.623485	0.292277	0.0677447
GSM2099672	9856	Lch-0	38	86	23	102	1	433	0.702589	0.340173	0.0759452
GSM2099577	9741	Orast-1	36	85	14	104	0	425	0.657047	0.312385	0.0725329
GSM2099459	9580	IP-Scm-0	44	88	19	102	2	441	0.685725	0.335907	0.086369
GSM2099448	9568	IP-Pan-0	21	84	2	106	0	449	0.691417	0.302221	0.0886885
GSM2099434	9553	IP-Ldd-0	40	82	20	100	2	430	0.699585	0.340441	0.0945309
GSM2099743	9942	Agu-1	32	88	23	102	3	461	0.684163	0.326311	0.0916102
GSM2099336	8290	En-1	28	85	18	101	0	421	0.700129	0.38135	0.085266
GSM2099502	9632	Lebja-2	25	85	28	102	1	448	0.625869	0.330683	0.0692578
GSM2099559	9717	Kardz-2	45	87	25	102	2	423	0.630694	0.296182	0.0682303
GSM2099550	9705	Choto-1	35	79	11	94	0	411	0.696992	0.315303	0.0779669
GSM2099117	10010	Sij-4	23	86	26	101	2	447	0.664735	0.292677	0.0715175
GSM2099710	9900	Tri-0	33	85	28	101	7	439	0.675769	0.334677	0.087494
GSM2099678	9862	Mad-0	16	73	0	86	0	372	0.717337	0.324204	0.0800102
GSM2099667	9851	Hue-3	37	86	10	104	0	415	0.691912	0.288044	0.0768471
GSM2099698	9885	Prd-0	26	80	14	94	0	418	0.710297	0.322254	0.0836784
GSM2099752	9953	Koz-2	47	88	15	102	1	436	0.654725	0.325544	0.0824624
GSM2099567	9728	Stiav-1	32	83	5	103	0	417	0.6827	0.375464	0.0878973
GSM2099485	9610	Lesno-4	43	87	25	102	1	456	0.645191	0.297275	0.0832894
GSM2099310	7418	Zu-1	23	60	20	82	1	288	0.665171	0.341326	0.0721745
GSM2328567	6296	NA	18	79	4	93	0	349	0.666149	0.345168	0.0684691
GSM2099488	9613	Balan-1	27	89	25	104	0	419	0.695054	0.283547	0.073532
GSM2099532	9668	Mitterberg-2-184	28	87	26	102	1	458	0.605595	0.274209	0.0528129
GSM2099575	9738	Bran-1	43	90	18	102	1	438	0.703577	0.330061	0.0680719
GSM2099495	9623	Chaba-1	22	77	6	90	1	367	0.618069	0.328455	0.0829066
GSM2328623	9762	Etna-2	25	83	26	94	2	367	0.744994	0.410579	0.129544
GSM2328618	9725	Epidauros-1	25	85	18	100	0	403	0.610398	0.329178	0.0853769
GSM2099360	9095	Istisu-5	37	81	16	101	1	417	0.643126	0.3066	0.0598755
GSM2099579	9744	Iasi-1	36	76	17	98	1	405	0.653437	0.29863	0.0612219
GSM2099115	10006	Kastel-1	39	78	19	103	0	396	0.608811	0.274209	0.0731841
GSM2099292	7322	RSCH-4	34	85	21	103	0	406	0.65751	0.300119	0.0635986
GSM2099420	9538	IP-Cur-4	33	82	18	99	1	414	0.693945	0.319483	0.0812551
GSM2099281	7263	Nz-1	47	89	29	105	0	426	0.664678	0.341617	0.0732211
GSM2099135	159	MAR2-3	31	76	18	90	1	327	0.80023	0.406338	0.110011
GSM2099582	9747	Zabar-1	33	89	20	102	1	432	0.672379	0.34915	0.0820157
GSM2099122	10016	Del-10	47	87	29	104	8	439	0.669234	0.352704	0.0885617
GSM2328606	9121	Bak-5	46	83	24	101	0	375	0.798797	0.403327	0.100959
GSM2099528	9659	Pigna-1	29	93	13	105	0	431	0.648309	0.326151	0.0800273
GSM2099283	7282	Or-0	23	87	21	104	3	418	0.718814	0.300302	0.0796745
GSM2099451	9572	IP-Pue-0	46	88	20	102	0	463	0.650763	0.277117	0.0671916
GSM2099201	6138	T860	34	82	6	101	0	429	0.662071	0.25352	0.0681143
GSM2099770	9983	Ciste-1	35	83	12	99	1	397	0.701522	0.341744	0.0805205
GSM2099417	9534	IP-Cmo-3	33	86	24	102	5	435	0.680856	0.326724	0.106312
GSM2099585	9755	Vajug-1	30	79	17	93	1	389	0.680705	0.325483	0.0792112
GSM2099300	7353	Tha-1	43	84	13	98	0	407	0.684366	0.329788	0.0738986
GSM2099735	9933	VED-10	59	85	31	99	2	406	0.666016	0.321928	0.0627494
GSM2099645	9827	Bos-0	30	84	22	98	1	422	0.701493	0.329691	0.0643628
GSM2099592	9772	Hof-1	33	88	13	103	0	419	0.693238	0.310989	0.0852847
GSM2099615	9796	Bach2-1	29	75	13	95	0	386	0.700651	0.271163	0.0786196
GSM2099210	6174	NA	28	81	13	93	1	418	0.692051	0.374878	0.109683
GSM2099223	6390	NA	36	86	25	104	2	420	0.707829	0.401194	0.0906043
GSM2099531	9662	Stilo-1	21	71	12	84	0	370	0.595655	0.331378	0.0628713
GSM2099425	9544	IP-Gua-1	30	88	18	102	1	462	0.669407	0.287315	0.0819339
GSM2328636	9982	Apost-1	45	76	31	90	3	342	0.775506	0.376378	0.0848337
GSM2099633	9814	Fell1-10	39	87	15	101	0	429	0.669979	0.269178	0.0690798
GSM2099168	5726	Cnt-1	22	90	9	103	0	414	0.790284	0.46464	0.144013
GSM2099343	8365	Rak-2	30	81	18	95	2	380	0.710617	0.344428	0.0689555
GSM2328546	2017	MNF-Pin-40	22	60	15	74	0	237	0.82696	0.460736	0.133555
GSM2099477	9598	IP-Vim-0	26	87	28	103	1	443	0.640337	0.29613	0.0679596
GSM2099392	9508	IP-Mos-1	47	83	27	102	2	442	0.689026	0.317295	0.074085
GSM2099652	9835	Cir-0	43	86	18	98	0	428	0.646798	0.255965	0.0632735
GSM2099291	7320	Rou-0	40	87	20	102	3	446	0.70502	0.367799	0.0856401
GSM2099261	7106	Dr-0	30	86	28	105	0	429	0.720903	0.373435	0.0885172
GSM2099552	9707	Podvi-1	28	90	28	104	0	433	0.657812	0.321558	0.0668782
GSM2099176	5893	NA	53	88	11	102	3	424	0.709667	0.292151	0.0737504
GSM2099174	5860	Dra-3	21	77	16	94	3	369	0.62869	0.268779	0.083557
GSM2099664	9848	Glo-1	37	86	16	102	2	438	0.70033	0.31312	0.0912773
GSM2099152	4884	UKSW06-285	32	85	23	100	1	430	0.671994	0.360315	0.07663
GSM2099224	6434	NA	30	86	24	104	3	427	0.673663	0.388709	0.0775909
GSM2328629	9934	QUI-8	28	72	19	86	3	328	0.731134	0.401154	0.10711
GSM2099323	8077	PT2.21	26	86	29	102	3	419	0.711691	0.331794	0.0856992
GSM2099391	9507	IP-Coa-0	46	86	22	101	1	438	0.689996	0.34493	0.0995993
GSM2099219	6255	TV-7	44	85	18	99	0	413	0.692821	0.399631	0.113596
