# Supplementary material for: Dynamic evolution of the heterochromatin sensing histone demethylase IBM1
Source: PLoS Genet. 2024 Jul 11;20(7):e1011358. doi: 10.1371/journal.pgen.1011358 (PMC11265718; doi:10.1371/journal.pgen.1011358)
Supplement: S2 Table — (XLSX) [file pgen.1011358.s011.xlsx]

## Sheet: Data source
Table S2 RNA-seq data source of DNA methylation mutant lines
Lab	mutant lines	Accession	Datasource
Saze lab	ddm1	PRJDB8904	NCBI
Saze lab	met1	PRJDB8904	NCBI
Saze lab	suvh456	PRJDB8904	NCBI
Saze lab	WT	PRJDB8904	NCBI
Saze lab	ibm2	PRJDB2180	NCBI
Saze lab	WT	PRJDB2180	NCBI
Kakutani lab	suvh456	PRJDB5192	NCBI
Kakutani lab	WT	PRJDB5192	NCBI
Ziberman lab	ddm1	PRJNA176484	NCBI
Ziberman lab	drd1	PRJNA176484	NCBI
Ziberman lab	met1	PRJNA176484	NCBI
Ziberman lab	WT	PRJNA176484	NCBI
Xinjian lab	cmt3	PRJNA566443	NCBI
Xinjian lab	WT	PRJNA566443	NCBI

## Sheet: Saze
Table IBM1 short and long isoform expression from RNA-seq data of Saze lab
Sample	repeat	geneTPM	long	short	ratio
WT	rep1	3.78733	1.88269	1.90464	1.01166
WT	rep2	3.04035	1.1509	1.88945	1.64172
ddm1	rep1	1.54551	1.01116	0.534347	0.52845
ddm1	rep2	2.2806	1.27545	1.00515	0.788075
met1	rep1	2.09942	0.413013	1.68641	4.08319
met1	rep2	1.54473	0.183183	1.36155	7.43273
suvh456	rep1	1.41576	0.310065	1.10569	3.56599
suvh456	rep2	1.62428	0.279079	1.3452	4.82014
Sample	repeat	geneTPM	long	short	ratio
ibm2	rep1	8.7303	1.40096	7.32934	5.23166
WT	rep1	10.8843	7.24308	3.64121	0.502716

## Sheet: Kakutani
Table IBM1 short and long isoform expression from RNA-seq data of Kakutani lab
Sample	repeat	geneTPM	long	short	ratio
WT	B1	6.46623	2.64895	3.81728	1.44105
WT	B2	6.54968	2.82886	3.72082	1.31531
WT	B3	7.05109	3.03865	4.01244	1.32047
suvh456	B1	3.3398	0.16483	3.17497	19.2621
suvh456	B2	2.96456	0.0951574	2.8694	30.1542
suvh456	B3	2.856	0.116119	2.73988	23.5954

## Sheet: Ziberman
Table IBM1 short and long isoform expression from RNA-seq data of Ziberman lab
Sample	repeat	geneTPM	long	short	ratio
ddm1	rnarep1	8.26768	1.51966	6.74802	4.44048
ddm1	rnarep2	8.97867	1.80911	7.16956	3.96303
drd1	rnarep1	15.6836	2.52292	13.1607	5.21646
drd1	rnarep2	11.6983	3.08646	8.61183	2.7902
met1	rnarep1	7.2386	0.393657	6.84494	17.3881
met1	rnarep2	6.9782	0.462846	6.51535	14.0767
wt	rnarep1	13.8469	2.7676	11.0793	4.00322
wt	rnarep2	7.83059	1.2881	6.54249	5.07918

## Sheet: Xinjian
Table IBM1 short and long isoform expression from RNA-seq data of Xinjian lab
Sample	repeat	geneTPM	long	short	ratio
cmt3	rep1	3.96588	0.939021	3.02686	3.22342
cmt3	rep2	3.77025	1.10015	2.6701	2.42703
wt	rep1	6.18529	4.00646	2.17883	0.543829
wt	rep2	6.5028	3.36471	3.13809	0.932648
