# Supplementary material for: Dynamic evolution of the heterochromatin sensing histone demethylase IBM1
Source: PLoS Genet. 2024 Jul 11;20(7):e1011358. doi: 10.1371/journal.pgen.1011358 (PMC11265718; doi:10.1371/journal.pgen.1011358)
Supplement: S3 Table — (XLSX) [file pgen.1011358.s012.xlsx]

## Sheet: Sheet1
Table S3 methylation distribution in introns larger than 1kb in A. thaliana
chromosome	genes	strand	intron location	methylated CG	total CG	methylated CHG	total CHG	methylated CHH	total CHH
1	AT1G01130.1	-	62124 63557	0	38	0	61	0	368
1	AT1G02400.1	+	487364 488720	0	42	0	38	0	323
1	AT1G03200.1	+	781177 782926	38	40	14	21	112	330
1	AT1G03660.1	-	911921 913166	2	26	1	13	11	243
1	AT1G04220.1	-	1120671 1121716	0	30	0	22	0	234
1	AT1G04500.1	-	1223181 1224194	0	44	0	38	0	227
1	AT1G04680.1	-	1305465 1306792	0	64	0	55	0	295
1	AT1G05000.2	+	1426330 1427899	0	44	0	64	0	434
1	AT1G05780.1	+	1726857 1727957	14	32	0	34	0	326
1	AT1G06148.2	-	1875328 1876840	74	84	18	25	156	283
1	AT1G06390.1	+	1946964 1948123	0	48	0	68	0	298
1	AT1G07650.2	-	2364709 2366005	0	44	0	50	0	293
1	AT1G08230.2	-	2585084 2586289	0	68	0	43	0	266
1	AT1G08290.1	-	2611105 2612593	0	34	0	29	2	343
1	AT1G08465.1	+	2676101 2678103	0	45	0	69	0	502
1	AT1G09380.1	-	3027753 3029144	0	71	0	37	0	315
1	AT1G09880.3	-	3212202 3213415	0	48	0	29	0	307
1	AT1G10030.1	+	3274086 3275254	2	20	0	49	0	338
1	AT1G10586.1	-	3497655 3499259	50	60	32	53	134	303
1	AT1G11270.2	-	3780697 3785697	2	2	2	5	40	70
1	AT1G11370.1	-	3828585 3829970	0	40	0	106	0	368
1	AT1G11650.2	+	3915893 3917021	6	22	0	62	0	317
1	AT1G11740.1	-	3963722 3964880	0	36	0	15	0	283
1	AT1G11790.1	+	3981740 3983204	40	56	0	74	0	360
1	AT1G12110.1	+	4106701 4108426	0	67	1	48	13	411
1	AT1G13130.1	+	4475151 4476425	0	52	0	37	0	287
1	AT1G14800.1	+	5101245 5102438	10	15	10	19	38	140
1	AT1G15800.1	-	5441967 5443249	0	102	0	66	0	357
1	AT1G15950.1	+	5480506 5481708	0	46	0	32	0	289
1	AT1G16920.1	-	5787918 5788927	0	48	0	46	0	294
1	AT1G17745.2	+	6101779 6103331	10	54	10	46	63	328
1	AT1G18130.1	+	6235942 6238093	76	78	34	49	290	445
1	AT1G18710.1	+	6450913 6452076	0	24	0	28	0	282
1	AT1G18975.1	+	6554849 6557450	10	127	4	115	26	670
1	AT1G19330.3	-	6681809 6683078	0	24	0	48	0	310
1	AT1G19940.2	-	6920596 6921776	0	42	0	38	0	270
1	AT1G20010.1	-	6939064 6940085	0	44	0	30	0	239
1	AT1G20240.1	-	7013094 7014498	0	26	0	46	2	323
1	AT1G20290.1	-	7026725 7028359	4	44	0	33	8	341
1	AT1G20290.1	-	7028569 7029618	0	46	0	38	0	235
1	AT1G20460.1	+	7091617 7092786	8	36	0	45	0	323
1	AT1G20860.2	-	7254925 7257992	135	164	80	111	217	598
1	AT1G21650.3	-	7600164 7601186	0	64	0	52	0	258
1	AT1G21940.1	-	7715561 7716816	0	62	0	60	0	293
1	AT1G21970.1	-	7728414 7729520	0	42	0	27	10	260
1	AT1G22110.1	-	7802696 7803874	0	44	0	20	0	264
1	AT1G22360.1	-	7896005 7897020	0	34	0	36	0	230
1	AT1G22400.1	-	7904803 7906091	0	62	0	40	0	280
1	AT1G23220.1	+	8242844 8243978	0	28	0	56	0	333
1	AT1G23380.2	-	8297988 8301665	0	108	0	163	0	968
1	AT1G23440.1	+	8322200 8323451	6	48	0	53	0	349
1	AT1G23670.2	-	8374202 8375530	13	41	10	34	55	252
1	AT1G23985.1	+	8485949 8486979	0	40	0	47	0	240
1	AT1G24040.2	-	8504087 8505613	42	58	1	102	0	411
1	AT1G26300.1	-	9096627 9098941	28	66	0	57	1	603
1	AT1G26310.1	-	9102270 9103326	0	20	0	42	0	268
1	AT1G27040.1	-	9388354 9389391	0	44	0	30	22	227
1	AT1G27100.1	-	9408594 9410451	0	45	0	50	0	438
1	AT1G27110.1	-	9415879 9417357	29	56	10	37	54	279
1	AT1G27570.1	+	9577346 9580382	58	58	206	210	358	775
1	AT1G27595.1	+	9593851 9595606	8	18	0	124	0	475
1	AT1G27660.1	+	9622919 9623972	1	28	0	25	8	233
1	AT1G28230.1	-	9862562 9863847	14	18	13	31	92	250
1	AT1G29830.3	+	10441185 10442209	6	40	0	44	0	270
1	AT1G29980.1	-	10504610 10505880	0	48	0	48	0	309
1	AT1G30210.1	-	10627431 10628715	0	14	0	30	0	354
1	AT1G31040.1	-	11070928 11071970	0	18	1	30	7	254
1	AT1G31650.1	-	11328533 11329686	0	26	0	39	0	324
1	AT1G31710.1	+	11350645 11353283	52	90	24	89	179	582
1	AT1G31860.1	-	11435188 11436378	0	24	0	70	0	334
1	AT1G31910.1	+	11457626 11458684	2	24	1	27	28	289
1	AT1G32240.1	-	11628041 11629471	0	38	0	48	7	331
1	AT1G32330.1	-	11658526 11659947	2	28	0	81	0	389
1	AT1G32450.1	-	11717302 11718958	0	66	0	31	0	366
1	AT1G33070.1	+	11982963 11984784	57	61	28	49	121	375
1	AT1G33080.1	+	11986024 11987130	0	26	0	18	4	259
1	AT1G33100.1	+	11997946 11998987	34	46	9	28	28	189
1	AT1G33110.1	+	12005356 12006573	0	34	0	50	0	278
1	AT1G33680.1	+	12205688 12207164	38	44	0	94	0	384
1	AT1G33720.1	-	12222172 12223587	24	41	17	50	6	235
1	AT1G33930.1	+	12324167 12326065	28	52	12	51	59	378
1	AT1G33950.1	-	12333635 12338583	66	68	30	51	238	687
1	AT1G33950.1	-	12339182 12340355	0	22	0	21	4	239
1	AT1G34550.1	-	12650862 12652395	78	116	60	88	138	357
1	AT1G35215.1	-	12903073 12905222	54	54	34	51	102	424
1	AT1G35320.2	-	12961683 12962763	8	42	6	31	13	243
1	AT1G35515.1	+	13078267 13079890	0	90	0	100	0	407
1	AT1G35895.1	-	13346883 13353130	231	269	75	236	117	1596
1	AT1G36070.1	-	13468699 13469914	18	38	0	76	0	302
1	AT1G36180.1	+	13547775 13550288	44	90	17	62	142	510
1	AT1G36325.1	-	13681763 13682893	46	49	60	69	130	310
1	AT1G41830.1	-	15605770 15607225	2	52	1	39	9	304
1	AT1G43690.1	+	16478925 16480424	40	54	1	68	32	416
1	AT1G44170.2	-	16798439 16799819	25	40	7	46	8	341
1	AT1G44750.1	+	16892730 16894072	0	52	1	43	21	248
1	AT1G44960.1	+	16999880 17000967	26	40	0	45	0	293
1	AT1G45201.3	+	17125050 17126777	0	55	0	40	0	342
1	AT1G45229.2	-	17155603 17158774	50	110	0	198	0	840
1	AT1G47280.1	-	17332280 17334108	43	57	20	34	150	355
1	AT1G47710.2	+	17557161 17558228	2	37	0	30	0	173
1	AT1G48140.1	+	17782158 17783397	14	48	0	77	0	300
1	AT1G48500.1	+	17931733 17932980	0	48	0	40	0	284
1	AT1G48730.1	-	18020466 18021645	43	58	34	52	44	276
1	AT1G48820.1	+	18055760 18056814	6	30	5	25	72	225
1	AT1G48820.1	+	18057491 18058536	0	22	0	22	0	206
1	AT1G48970.1	-	18115811 18116986	16	46	0	83	0	347
1	AT1G49005.1	-	18129148 18131404	53	118	27	64	125	477
1	AT1G49225.1	-	18206663 18207790	0	22	0	56	0	284
1	AT1G49225.1	-	18210059 18211215	0	33	0	47	0	314
1	AT1G50050.1	+	18546910 18548736	12	76	11	75	76	406
1	AT1G50820.2	-	18828521 18833314	18	132	0	85	0	760
1	AT1G51220.1	-	18990356 18991453	0	28	0	33	17	243
1	AT1G51460.1	-	19079566 19081149	0	52	0	44	0	332
1	AT1G51690.5	+	19164690 19166148	0	62	0	62	15	322
1	AT1G51810.1	-	19230942 19232287	12	34	0	25	7	275
1	AT1G52190.1	+	19435077 19436807	0	70	0	65	0	383
1	AT1G52510.1	-	19561796 19563011	20	30	0	95	0	351
1	AT1G52940.1	+	19716452 19720709	93	132	40	90	152	715
1	AT1G52940.1	+	19721130 19722601	15	40	5	45	20	318
1	AT1G52990.1	-	19741360 19742640	34	54	24	40	109	269
1	AT1G53640.1	-	20021115 20023508	0	76	0	75	0	541
1	AT1G53640.1	-	20023771 20024950	28	50	32	39	137	309
1	AT1G54040.2	-	20171987 20173853	28	60	15	41	79	325
1	AT1G54790.2	-	20442303 20443760	8	64	0	49	0	327
1	AT1G54820.1	+	20448113 20449352	0	26	0	27	0	271
1	AT1G54950.1	-	20488352 20490293	37	44	14	26	188	398
1	AT1G55020.1	+	20525996 20527241	0	28	0	36	1	235
1	AT1G56010.2	-	20947729 20948946	0	46	0	16	7	275
1	AT1G56100.1	-	20982182 20983758	28	76	26	63	109	410
1	AT1G56510.1	+	21168173 21169503	2	20	1	30	21	274
1	AT1G56530.1	+	21179304 21180399	32	54	15	31	54	238
1	AT1G57670.1	-	21357874 21359352	6	88	0	44	0	340
1	AT1G58190.2	+	21541832 21545270	30	128	0	130	0	962
1	AT1G58360.1	+	21676971 21678165	0	15	0	39	0	259
1	AT1G58602.2	+	21746499 21753884	281	297	519	543	510	2055
1	AT1G58602.2	+	21754088 21758509	192	192	90	107	218	881
1	AT1G58602.2	+	21758658 21760159	76	94	36	62	77	312
1	AT1G59740.1	+	21969590 21970946	0	44	0	39	2	292
1	AT1G59780.1	-	21995301 21996559	24	34	13	25	126	263
1	AT1G59950.1	-	22069206 22070278	9	72	0	40	2	273
1	AT1G60200.1	-	22203749 22204827	6	28	0	57	32	296
1	AT1G60650.2	+	22340214 22341306	2	20	0	73	0	305
1	AT1G61565.1	+	22715228 22717335	0	62	0	66	0	495
1	AT1G61740.1	-	22799153 22800256	0	26	0	25	5	239
1	AT1G61810.3	+	22832731 22834534	0	80	0	55	1	361
1	AT1G62540.2	+	23152413 23153477	34	38	16	24	185	230
1	AT1G62580.1	+	23173921 23175684	24	30	35	58	118	281
1	AT1G63020.2	-	23361139 23362148	0	29	0	52	0	244
1	AT1G63870.1	-	23709954 23711420	30	34	7	12	258	316
1	AT1G64100.2	+	23793581 23795084	0	40	0	87	0	395
1	AT1G64330.1	+	23870989 23872106	0	18	0	44	0	286
1	AT1G64340.1	+	23879038 23880625	34	40	4	18	58	277
1	AT1G65060.1	-	24168915 24170317	1	54	1	32	6	311
1	AT1G65320.1	-	24261095 24262295	0	14	0	40	0	324
1	AT1G65350.1	-	24272620 24276419	160	170	149	203	153	915
1	AT1G65450.1	+	24316336 24318005	20	62	10	43	63	358
1	AT1G65590.1	+	24386340 24388184	0	38	0	42	14	381
1	AT1G65610.1	-	24393634 24394865	0	38	1	18	34	261
1	AT1G65730.1	+	24443017 24444269	0	53	0	21	0	301
1	AT1G65860.1	-	24500512 24501618	0	30	0	27	0	214
1	AT1G65960.2	+	24552470 24555769	29	102	8	90	53	749
1	AT1G65985.2	-	24563161 24564495	20	32	10	27	30	269
1	AT1G65985.2	-	24564598 24565798	28	38	24	34	121	257
1	AT1G65985.2	-	24566383 24568292	0	70	0	81	0	363
1	AT1G66090.1	+	24602729 24603793	9	32	2	26	54	191
1	AT1G66880.1	+	24947002 24948886	8	74	13	73	88	463
1	AT1G66960.2	-	24989674 24991643	0	64	0	63	0	436
1	AT1G67110.1	-	25062258 25063672	0	57	0	23	4	313
1	AT1G67400.1	-	25249309 25250559	0	43	0	64	0	307
1	AT1G68040.1	+	25502962 25504104	0	32	0	33	3	231
1	AT1G68390.1	+	25643419 25644840	0	68	0	44	0	338
1	AT1G69120.1	-	25984575 25985918	1	32	0	50	12	306
1	AT1G69310.2	-	26054928 26056117	0	42	0	39	0	308
1	AT1G69850.1	-	26298450 26299816	0	74	0	52	19	332
1	AT1G69870.1	+	26317177 26318519	0	72	0	36	5	288
1	AT1G70475.1	+	26560072 26561224	1	16	1	17	12	318
1	AT1G70510.2	+	26577494 26581657	0	120	0	156	0	1149
1	AT1G70710.1	-	26660246 26661531	0	22	0	42	0	386
1	AT1G70920.1	+	26736705 26738158	4	51	0	37	12	327
1	AT1G71040.1	-	26798860 26799988	0	32	0	33	2	263
1	AT1G71930.2	+	27075042 27076194	1	46	1	32	24	294
1	AT1G71960.1	-	27083680 27087069	0	163	2	79	20	824
1	AT1G73600.2	+	27669278 27671033	0	114	0	67	2	393
1	AT1G73810.1	-	27753147 27754594	0	68	0	32	0	311
1	AT1G74290.1	+	27932604 27933671	9	30	9	30	32	196
1	AT1G76250.1	-	28607334 28608412	0	52	0	33	0	249
1	AT1G76360.1	-	28644348 28645547	0	44	0	46	0	242
1	AT1G76430.1	-	28680003 28681165	0	32	0	32	0	271
1	AT1G77080.8	+	28955863 28958334	0	62	0	75	0	613
1	AT1G77950.4	+	29307213 29308324	0	52	0	51	0	253
1	AT1G77990.1	-	29318814 29320783	25	43	23	53	74	239
1	AT1G78000.3	+	29328382 29329877	0	44	0	49	0	369
1	AT1G78070.1	+	29355825 29357085	0	32	0	95	0	329
1	AT1G78955.1	-	29692813 29694052	0	76	0	60	0	265
1	AT1G79120.1	-	29764385 29766713	0	40	0	109	0	621
1	AT1G79150.1	-	29774017 29775143	12	23	6	28	60	122
1	AT1G80610.1	-	30301983 30303643	0	92	0	80	0	458
2	AT2G01430.1	-	188056 189398	0	72	0	31	0	309
2	AT2G01905.1	+	411903 413389	0	30	0	52	0	399
2	AT2G02050.1	+	490374 491758	0	27	0	74	0	355
2	AT2G02070.2	+	506364 507927	0	43	0	48	0	366
2	AT2G02450.2	+	648934 649966	0	34	1	20	0	230
2	AT2G02635.1	-	725628 730954	131	208	69	180	84	1114
2	AT2G02695.1	-	752373 754107	102	110	63	87	136	501
2	AT2G03330.1	+	1008827 1013233	113	180	80	140	128	740
2	AT2G03980.2	+	1259455 1260850	4	26	6	25	32	264
2	AT2G04160.1	-	1403666 1405427	26	42	9	38	89	376
2	AT2G04160.1	-	1405535 1406966	0	36	0	35	0	336
2	AT2G05360.1	-	1957303 1958408	54	55	46	56	56	320
2	AT2G06020.1	+	2342865 2344017	22	28	1	26	0	217
2	AT2G06020.1	+	2344289 2345653	0	44	0	18	2	302
2	AT2G06025.1	+	2348977 2350017	23	30	6	28	36	225
2	AT2G06050.1	-	2360278 2361678	1	24	0	35	1	291
2	AT2G06255.1	+	2457793 2459330	0	12	1	36	11	331
2	AT2G06570.1	-	2622714 2624071	40	42	81	91	64	222
2	AT2G06960.1	-	2867844 2870079	29	48	9	43	22	442
2	AT2G07656.1	+	3459106 3460279	2	6	3	16	1	79
2	AT2G07806.2	+	3486828 3488107	1	16	0	18	0	47
2	AT2G07806.2	+	3488209 3489332	27	45	14	35	7	158
2	AT2G10625.1	-	4295928 4300401	226	226	199	229	225	1140
2	AT2G10950.2	-	4316383 4317386	2	24	0	62	0	257
2	AT2G11010.1	+	4364253 4365347	86	86	59	67	77	304
2	AT2G11225.1	+	4478926 4481863	88	100	0	240	0	886
2	AT2G11851.1	+	4786281 4788830	62	62	51	69	103	628
2	AT2G12550.1	+	5115176 5116231	10	24	0	32	0	279
2	AT2G13810.1	+	5769074 5770390	1	60	0	54	0	287
2	AT2G13820.3	-	5774449 5775840	27	34	13	25	130	233
2	AT2G14210.2	+	6019025 6021160	0	60	0	50	1	487
2	AT2G14210.2	+	6021238 6022526	1	34	1	32	0	265
2	AT2G14700.1	+	6292608 6294531	20	54	11	46	83	417
2	AT2G15260.1	+	6632532 6633890	10	24	1	23	39	309
2	AT2G15480.2	+	6760329 6763246	32	139	8	131	35	835
2	AT2G16365.3	+	7076385 7077818	2	50	0	62	0	346
2	AT2G16485.1	-	7141905 7143175	2	18	0	80	0	324
2	AT2G16580.1	-	7184840 7186495	3	48	0	56	0	407
2	AT2G16710.3	+	7248504 7249713	20	37	0	36	41	332
2	AT2G16970.2	+	7370669 7372377	5	39	6	33	170	395
2	AT2G16980.4	+	7376815 7378083	25	54	3	28	25	312
2	AT2G16990.2	+	7384249 7385435	0	40	0	27	3	290
2	AT2G17470.2	-	7586744 7587753	14	28	4	29	4	217
2	AT2G18060.1	-	7850308 7851418	0	38	0	24	0	252
2	AT2G18130.1	-	7881561 7883768	8	38	5	36	33	386
2	AT2G18880.1	+	8172309 8173870	26	38	11	34	80	249
2	AT2G18880.1	+	8173924 8175287	30	38	5	33	14	298
2	AT2G18960.1	+	8221899 8223178	0	66	0	46	0	315
2	AT2G19110.2	+	8279691 8280926	0	30	0	29	0	229
2	AT2G19110.2	+	8281183 8282647	0	35	0	34	0	320
2	AT2G19360.1	+	8379703 8382440	42	46	69	75	170	437
2	AT2G19420.1	+	8412332 8413579	0	54	0	33	0	338
2	AT2G19580.1	-	8472704 8474436	0	34	0	36	0	432
2	AT2G21170.3	-	9073344 9074447	0	32	0	41	0	284
2	AT2G21900.1	-	9334371 9335736	0	26	0	26	1	308
2	AT2G21920.1	-	9344880 9346045	29	56	14	52	71	307
2	AT2G22475.1	+	9542061 9543935	26	52	0	85	0	500
2	AT2G22620.1	-	9608557 9610053	0	42	0	33	1	327
2	AT2G22630.2	+	9618553 9619693	0	18	0	23	0	280
2	AT2G22940.1	-	9761746 9763249	27	49	23	67	20	392
2	AT2G23348.1	-	9941613 9942767	2	25	0	61	3	317
2	AT2G23610.1	-	10044929 10046029	7	14	4	25	19	258
2	AT2G23760.4	-	10109618 10110621	0	12	0	42	0	218
2	AT2G24000.1	+	10209721 10211706	0	52	0	47	1	464
2	AT2G24340.1	-	10356563 10358483	105	108	77	97	118	535
2	AT2G24430.1	-	10384454 10386200	0	66	0	36	10	383
2	AT2G24615.1	+	10461265 10462631	14	14	6	37	33	276
2	AT2G25930.1	+	11060836 11062017	22	38	0	65	0	319
2	AT2G25970.1	-	11072830 11074353	18	40	0	83	0	406
2	AT2G26650.1	-	11335206 11336272	0	18	0	21	0	254
2	AT2G26690.1	-	11349502 11350726	0	28	0	37	0	277
2	AT2G26820.3	+	11437997 11439662	0	42	0	35	1	368
2	AT2G27030.3	+	11533056 11534077	0	20	1	22	16	217
2	AT2G27350.5	-	11702706 11704057	20	49	0	38	0	277
2	AT2G27430.1	-	11730775 11732716	0	50	0	37	1	414
2	AT2G28060.2	-	11950643 11951696	2	18	0	53	0	292
2	AT2G28080.1	-	11961684 11962690	4	30	1	19	38	202
2	AT2G28210.1	+	12030424 12031923	0	20	0	23	1	302
2	AT2G28305.1	+	12081290 12082315	0	16	0	21	1	239
2	AT2G28340.1	+	12103917 12105543	0	40	0	38	0	432
2	AT2G29120.1	-	12514592 12515611	0	28	0	31	0	229
2	AT2G29995.1	-	12797255 12799247	0	78	0	63	0	413
2	AT2G30410.1	+	12958314 12959343	0	20	0	17	0	216
2	AT2G30580.1	+	13026561 13027981	2	52	0	74	0	349
2	AT2G30760.1	-	13105865 13106945	0	58	0	24	0	311
2	AT2G30760.1	-	13107049 13108144	0	22	0	35	0	251
2	AT2G30980.1	-	13184648 13185760	4	30	0	53	0	279
2	AT2G31110.2	-	13259326 13261160	0	48	0	58	8	409
2	AT2G31750.2	+	13497956 13499145	0	48	0	37	0	294
2	AT2G32240.1	-	13689363 13691026	0	48	0	71	0	386
2	AT2G32270.1	+	13704841 13705855	4	40	0	18	10	196
2	AT2G32370.1	+	13741310 13742370	0	14	0	32	0	241
2	AT2G32550.2	+	13819624 13821132	0	72	0	33	0	368
2	AT2G32960.1	+	13988768 13990232	0	23	0	56	0	404
2	AT2G33290.2	+	14108571 14109945	14	32	2	23	5	269
2	AT2G33435.1	+	14169025 14170841	24	44	0	117	0	487
2	AT2G34070.1	-	14388463 14389548	0	40	0	30	2	245
2	AT2G34100.2	-	14401675 14413278	332	464	254	355	815	2203
2	AT2G34510.1	-	14545303 14546618	0	45	0	59	0	339
2	AT2G34790.1	-	14675218 14676747	66	106	27	50	99	286
2	AT2G34880.1	-	14713969 14715029	0	32	1	46	0	290
2	AT2G35710.1	-	15012231 15013727	0	52	0	44	0	360
2	AT2G36080.1	-	15149814 15150907	0	56	0	31	0	253
2	AT2G36420.1	+	15287160 15288224	0	28	0	42	0	238
2	AT2G37150.3	-	15605993 15607447	0	30	0	80	0	414
2	AT2G37720.1	+	15818500 15819886	0	18	0	24	6	316
2	AT2G38110.1	-	15953685 15954729	0	32	0	29	0	241
2	AT2G38255.1	-	16022526 16023706	14	14	10	12	58	234
2	AT2G38940.1	+	16257389 16258488	0	38	0	38	0	251
2	AT2G39950.1	-	16678278 16679657	0	28	0	78	0	341
2	AT2G40460.1	+	16897561 16899026	0	52	0	67	0	323
2	AT2G40715.1	-	16984205 16985765	0	22	0	123	0	418
2	AT2G41070.4	+	17129775 17131240	0	32	0	52	0	438
2	AT2G41290.1	-	17211583 17212627	0	28	0	36	0	251
2	AT2G41560.1	-	17335630 17337009	0	38	0	64	0	344
2	AT2G41620.1	-	17348032 17349962	0	64	0	75	0	474
2	AT2G41945.3	-	17509965 17511080	2	20	0	51	0	339
2	AT2G42300.1	+	17622374 17623441	0	18	0	50	0	320
2	AT2G42610.1	+	17748569 17750095	0	28	0	36	0	386
2	AT2G42830.2	+	17820828 17822885	0	34	0	66	0	511
2	AT2G43140.2	-	17933949 17935333	0	45	0	31	0	337
2	AT2G43410.4	-	18029348 18030720	4	95	0	88	0	346
2	AT2G43710.1	+	18120246 18121354	0	40	0	55	0	275
2	AT2G45420.1	+	18718969 18720026	0	48	0	31	0	222
2	AT2G45660.1	-	18809009 18810012	0	10	0	23	0	270
2	AT2G46800.3	+	19235659 19237293	20	32	8	18	82	327
2	AT2G46810.1	+	19239765 19241168	0	40	2	71	41	397
3	AT3G02370.3	+	485662 486989	2	34	0	66	0	353
3	AT3G03070.1	-	696892 697932	0	40	0	66	0	270
3	AT3G03150.1	-	727988 729248	0	33	0	62	0	292
3	AT3G03440.1	+	816121 817755	0	52	0	60	0	429
3	AT3G03740.1	-	938229 939353	0	20	0	68	0	312
3	AT3G04610.2	-	1252403 1253574	12	28	0	74	0	317
3	AT3G05350.1	-	1530256 1533517	10	136	0	184	0	975
3	AT3G05410.2	+	1555395 1561144	216	245	272	311	406	1311
3	AT3G05935.2	-	1771130 1772228	4	16	0	61	0	280
3	AT3G06160.2	+	1864356 1865371	0	31	0	40	0	246
3	AT3G06180.1	+	1872384 1873509	6	20	0	63	0	309
3	AT3G06600.3	-	2056364 2057707	0	32	0	57	18	309
3	AT3G06600.3	-	2057817 2059549	2	32	0	77	0	487
3	AT3G07010.1	-	2214377 2215906	0	34	0	40	0	360
3	AT3G07610.3	+	2429652 2431127	30	72	26	75	3	322
3	AT3G10340.1	+	3204633 3205956	54	86	31	52	106	238
3	AT3G10600.1	+	3315359 3316609	0	34	0	28	0	304
3	AT3G11200.1	-	3508850 3509879	0	20	1	48	0	275
3	AT3G11480.1	+	3614858 3615881	0	22	0	23	6	195
3	AT3G11860.1	+	3744905 3746131	0	51	0	48	0	338
3	AT3G16180.1	-	5483008 5484537	0	54	0	54	0	370
3	AT3G16525.1	+	5621893 5624240	34	43	25	34	126	269
3	AT3G17070.1	+	5821296 5822319	0	50	0	20	0	219
3	AT3G17510.1	-	5991200 5992277	0	38	0	38	0	263
3	AT3G17860.1	+	6120052 6121129	0	38	0	35	28	265
3	AT3G18760.1	-	6458166 6459376	12	48	0	76	0	293
3	AT3G18775.1	-	6466770 6467923	0	23	0	75	0	336
3	AT3G18990.2	-	6550327 6551509	0	22	0	66	0	324
3	AT3G19600.1	-	6809515 6810868	6	28	4	39	40	306
3	AT3G19850.1	-	6898805 6899819	0	22	0	30	0	215
3	AT3G20620.1	-	7199997 7201990	40	68	3	119	0	514
3	AT3G20660.1	-	7226439 7228099	0	73	0	49	0	381
3	AT3G20740.1	-	7251046 7252078	27	40	0	42	0	278
3	AT3G21230.1	-	7449126 7450868	0	64	0	40	0	414
3	AT3G21810.1	+	7684984 7686174	4	24	0	81	0	300
3	AT3G22430.1	+	7954323 7956137	26	46	2	86	0	484
3	AT3G23100.2	+	8222018 8226146	20	160	0	148	0	1212
3	AT3G23430.1	-	8391932 8392994	1	42	1	31	14	235
3	AT3G23480.2	+	8418870 8420278	0	24	0	52	1	314
3	AT3G23760.1	-	8563318 8564320	0	16	0	41	4	277
3	AT3G24460.1	-	8886874 8888371	0	54	1	77	0	385
3	AT3G24514.1	+	8937472 8938924	96	102	58	67	94	431
3	AT3G25690.5	+	9353071 9354077	0	20	0	42	0	273
3	AT3G26450.1	-	9681861 9683110	8	8	13	17	131	312
3	AT3G27030.1	-	9972739 9974029	1	30	2	40	10	259
3	AT3G27270.2	+	10074060 10075634	14	58	10	50	40	383
3	AT3G27650.1	+	10238814 10239951	0	34	0	35	0	256
3	AT3G27810.1	+	10308400 10309700	0	40	0	26	0	291
3	AT3G28080.1	+	10452133 10453378	0	60	0	48	0	305
3	AT3G28100.1	+	10456738 10458770	18	46	12	42	202	397
3	AT3G28100.1	+	10459016 10460214	19	44	16	46	88	333
3	AT3G28130.2	+	10466200 10467732	0	28	0	58	0	302
3	AT3G28360.1	-	10615011 10616104	0	18	0	18	9	253
3	AT3G28635.1	-	10729886 10731221	28	48	0	83	0	366
3	AT3G28860.1	-	10871495 10872589	0	12	0	46	0	286
3	AT3G28900.1	-	10903146 10904150	4	24	0	43	0	279
3	AT3G29190.1	-	11160020 11161151	53	60	12	32	8	228
3	AT3G29390.1	+	11292828 11294033	20	36	0	72	0	318
3	AT3G29720.1	-	11549992 11551282	54	60	21	36	73	310
3	AT3G29796.1	+	11711725 11712864	88	88	34	42	95	291
3	AT3G30200.1	-	11829864 11831042	19	20	21	34	18	190
3	AT3G30200.1	-	11832060 11834189	66	86	35	73	26	509
3	AT3G30260.1	+	11909303 11911013	0	34	0	36	0	388
3	AT3G32280.1	+	13234303 13238174	89	90	25	77	39	803
3	AT3G32920.1	-	13486836 13488731	33	118	0	108	1	538
3	AT3G32980.1	-	13527807 13529722	0	56	0	41	0	387
3	AT3G42180.1	-	14325480 14327891	69	84	25	48	126	533
3	AT3G42310.1	+	14460377 14461427	30	38	16	25	37	220
3	AT3G43083.1	-	15076015 15077161	4	8	5	11	1	236
3	AT3G43190.1	-	15182605 15183865	0	22	0	27	0	249
3	AT3G43270.1	-	15223758 15224806	0	37	0	33	0	211
3	AT3G43810.2	-	15663386 15664623	8	34	6	28	6	277
3	AT3G43810.2	-	15664992 15666280	12	44	0	44	0	343
3	AT3G43850.1	-	15702475 15703573	0	28	0	30	1	216
3	AT3G44280.1	-	15968930 15970377	22	42	0	61	0	397
3	AT3G44510.2	-	16109374 16110404	4	22	3	37	23	237
3	AT3G44610.1	-	16189223 16191563	0	92	0	86	0	556
3	AT3G44730.2	+	16284701 16285850	16	36	10	23	30	246
3	AT3G44753.1	-	16300119 16301165	0	16	0	42	0	270
3	AT3G44770.1	+	16317973 16319014	0	56	0	49	0	263
3	AT3G45600.1	-	16734317 16735342	0	12	0	25	0	237
3	AT3G45990.1	-	16901142 16904010	45	51	17	43	65	408
3	AT3G46120.1	-	16937026 16939291	12	28	14	43	57	403
3	AT3G46340.1	+	17026748 17027940	14	28	3	33	1	252
3	AT3G46490.1	+	17116354 17118273	29	33	44	61	186	463
3	AT3G46830.1	-	17247187 17248198	4	30	0	50	0	254
3	AT3G47390.1	+	17460716 17462072	0	26	0	65	0	362
3	AT3G47490.4	+	17498834 17500099	4	36	0	57	0	330
3	AT3G47836.1	-	17650505 17651612	2	18	0	60	0	313
3	AT3G48720.1	+	18046958 18048435	54	84	25	40	142	305
3	AT3G48770.1	-	18084987 18086133	38	48	23	37	41	223
3	AT3G49220.3	+	18251091 18252950	0	60	0	53	0	434
3	AT3G49260.3	+	18262832 18263887	0	20	0	8	0	264
3	AT3G52430.1	+	19431856 19432958	0	42	0	25	0	256
3	AT3G52526.2	+	19484462 19486377	20	94	0	114	0	499
3	AT3G52700.1	-	19533207 19538342	42	274	42	193	126	977
3	AT3G53240.2	+	19734623 19735822	2	26	0	38	0	338
3	AT3G53720.1	-	19907447 19908711	0	50	0	59	0	287
3	AT3G54320.1	+	20116135 20117776	0	60	1	59	32	397
3	AT3G54350.2	-	20124955 20125963	8	22	0	53	0	266
3	AT3G54440.3	-	20150558 20151821	0	50	1	56	0	337
3	AT3G54450.1	+	20159858 20160939	0	34	1	42	17	243
3	AT3G54920.1	+	20347209 20348219	0	32	0	26	0	255
3	AT3G55460.1	+	20561377 20562478	8	24	0	50	33	315
3	AT3G56110.1	-	20820470 20821858	4	36	0	51	0	391
3	AT3G56810.1	-	21037477 21038480	0	19	0	28	0	266
3	AT3G57230.1	+	21177891 21179095	0	18	0	57	0	321
3	AT3G57330.1	-	21214970 21216205	0	60	0	53	0	289
3	AT3G57670.1	+	21371634 21372669	0	28	0	46	0	227
3	AT3G58780.4	+	21739376 21740675	0	24	0	41	1	331
3	AT3G58790.1	-	21744297 21745386	0	42	0	53	0	275
3	AT3G59570.3	-	22002051 22003264	36	42	10	38	14	163
3	AT3G60110.1	+	22199065 22200212	0	62	0	28	0	263
3	AT3G60960.1	+	22536950 22538198	1	28	0	21	6	315
3	AT3G60961.1	+	22541401 22551636	165	666	3	709	0	2959
3	AT3G61028.2	-	22581720 22583053	0	98	0	89	0	293
3	AT3G61370.3	+	22706644 22707729	10	24	0	54	0	297
4	AT4G00020.2	-	3022 4127	22	26	21	41	56	253
4	AT4G00220.1	+	90455 91710	0	38	0	24	0	289
4	AT4G00330.2	-	144582 145705	36	62	13	37	25	179
4	AT4G00695.3	+	284658 285785	0	66	0	50	0	262
4	AT4G01240.1	-	520720 521924	30	30	30	34	144	240
4	AT4G01520.1	-	656967 658369	2	40	1	33	37	314
4	AT4G02300.1	-	1010057 1011522	18	26	8	21	45	275
4	AT4G02320.1	-	1023754 1025415	22	56	17	49	89	347
4	AT4G02940.1	+	1307216 1309139	0	80	0	61	12	407
4	AT4G03040.1	+	1341126 1342176	0	44	0	32	0	258
4	AT4G03380.1	-	1485729 1487101	44	44	16	26	24	328
4	AT4G03380.1	-	1487302 1489148	26	66	27	70	164	459
4	AT4G04890.1	-	2480230 2482038	0	50	0	37	1	403
4	AT4G04990.1	+	2555564 2556610	0	14	1	29	9	198
4	AT4G05470.1	-	2763763 2764939	0	30	2	32	2	274
4	AT4G05475.1	-	2766499 2767566	0	22	0	27	0	264
4	AT4G05555.1	-	2845308 2847091	74	74	68	89	93	494
4	AT4G07350.1	-	4173374 4174686	34	38	34	50	60	406
4	AT4G07990.1	-	4827527 4828815	46	70	0	47	0	332
4	AT4G08230.1	-	5188550 5189556	18	36	0	46	0	249
4	AT4G08450.1	+	5368287 5369692	9	14	9	22	32	270
4	AT4G08460.3	-	5378832 5380531	24	60	0	51	0	449
4	AT4G08545.1	+	5437129 5438835	33	46	7	36	46	332
4	AT4G08620.1	+	5503964 5505836	32	32	13	35	69	396
4	AT4G08760.1	-	5585494 5586569	23	25	3	9	3	19
4	AT4G08760.1	-	5588604 5589959	93	93	50	55	110	389
4	AT4G08780.1	+	5604359 5607210	60	78	23	49	103	579
4	AT4G09012.1	-	5782196 5783227	16	20	12	29	44	241
4	AT4G09620.1	-	6077845 6078897	14	36	0	42	0	271
4	AT4G09647.1	-	6096909 6097928	0	14	0	22	0	212
4	AT4G09820.1	+	6183494 6185179	14	19	17	36	34	262
4	AT4G09830.1	+	6189024 6190089	6	34	0	48	0	286
4	AT4G09960.4	-	6237650 6239228	8	20	0	32	51	376
4	AT4G09960.4	-	6239410 6240739	0	16	0	59	0	337
4	AT4G10060.2	+	6289399 6291058	32	64	8	42	32	397
4	AT4G10070.1	-	6296828 6298227	24	38	0	90	0	390
4	AT4G10080.1	-	6300579 6301709	22	46	0	50	0	282
4	AT4G10290.1	-	6380198 6381599	15	44	0	32	1	325
4	AT4G10310.1	+	6393080 6394356	0	30	0	22	0	305
4	AT4G10380.1	-	6432548 6434274	0	84	0	44	0	379
4	AT4G11170.1	+	6811590 6813178	36	46	10	34	75	386
4	AT4G11340.1	-	6894711 6895717	28	34	30	36	111	191
4	AT4G11340.1	-	6897571 6898713	0	31	0	28	0	229
4	AT4G11373.1	+	6914610 6919659	337	338	352	369	669	1474
4	AT4G11880.1	+	7143696 7145637	14	34	12	58	35	434
4	AT4G12440.3	+	7376690 7378351	0	60	0	42	0	370
4	AT4G12440.3	+	7378764 7379858	24	32	7	30	13	230
4	AT4G12640.1	+	7463069 7465237	8	43	0	115	0	589
4	AT4G12770.1	-	7509599 7510795	10	23	0	45	0	370
4	AT4G13100.2	-	7637726 7639014	0	34	0	42	0	306
4	AT4G13280.2	-	7734973 7736192	21	39	13	26	57	225
4	AT4G13345.4	+	7765273 7766945	0	46	0	45	0	394
4	AT4G13420.1	-	7799730 7801216	35	36	4	28	8	305
4	AT4G13440.2	+	7810670 7812105	18	61	12	32	34	258
4	AT4G13577.1	-	7896197 7898043	19	48	1	25	204	416
4	AT4G13750.1	+	7977332 7978963	6	28	0	84	0	423
4	AT4G13970.1	-	8074134 8075411	2	46	0	68	0	323
4	AT4G14400.1	+	8294743 8296213	18	30	10	25	41	269
4	AT4G14640.1	+	8398647 8399859	0	38	0	42	0	280
4	AT4G15290.1	-	8725008 8726337	28	42	18	29	121	253
4	AT4G15320.1	-	8742832 8744470	22	31	14	33	42	231
4	AT4G15340.1	-	8755760 8756899	0	34	0	23	0	221
4	AT4G15370.1	-	8776615 8777878	39	39	13	19	92	206
4	AT4G15440.1	+	8835985 8837425	14	38	15	38	130	294
4	AT4G15530.5	-	8869174 8870476	0	57	0	36	0	298
4	AT4G15620.1	+	8914176 8915201	0	34	0	38	0	224
4	AT4G16280.2	-	9211511 9213587	32	46	7	113	0	588
4	AT4G16510.1	+	9303705 9304732	0	33	0	65	0	294
4	AT4G16535.1	+	9314472 9315548	0	20	0	66	0	311
4	AT4G16860.1	-	9492072 9495231	38	56	12	44	44	631
4	AT4G16920.2	-	9522533 9524002	46	46	22	26	111	250
4	AT4G16990.7	+	9563187 9564477	0	34	0	22	0	301
4	AT4G17410.3	+	9720038 9721082	1	40	0	36	4	249
4	AT4G18890.1	+	10352989 10354621	0	50	0	59	0	400
4	AT4G18960.1	+	10384146 10387146	0	60	1	74	38	724
4	AT4G19260.1	+	10534558 10536084	0	7	0	4	0	39
4	AT4G19380.2	-	10570961 10572160	0	60	0	42	0	242
4	AT4G19530.2	+	10652431 10653707	10	28	7	35	18	262
4	AT4G20210.1	-	10914738 10916583	68	72	29	53	145	425
4	AT4G20220.1	+	10918943 10920542	0	60	0	57	0	401
4	AT4G20220.1	+	10920659 10922166	0	72	0	59	0	404
4	AT4G20250.1	-	10938041 10940413	0	92	1	84	1	511
4	AT4G20450.1	-	11026899 11028144	0	35	0	30	27	264
4	AT4G20735.1	+	11122704 11123883	19	50	11	28	59	224
4	AT4G21120.1	+	11270726 11272308	0	62	0	39	0	339
4	AT4G21200.1	+	11303205 11305805	0	70	0	72	0	609
4	AT4G21215.2	-	11311598 11312663	0	28	1	28	0	249
4	AT4G21550.1	+	11463249 11464426	2	30	0	57	0	311
4	AT4G21910.4	-	11627548 11628921	0	48	0	30	0	312
4	AT4G22510.2	-	11855140 11857083	0	78	1	93	27	489
4	AT4G22540.5	-	11864123 11865713	0	12	0	60	26	423
4	AT4G22570.1	-	11882956 11884722	0	52	0	46	31	411
4	AT4G22950.1	-	12025446 12027240	0	46	0	63	0	415
4	AT4G23060.1	+	12087825 12089185	0	46	0	35	0	315
4	AT4G23100.3	-	12102307 12103361	18	66	9	47	15	245
4	AT4G23820.1	-	12398618 12399721	0	20	0	49	0	293
4	AT4G24140.1	-	12530356 12531566	0	46	0	29	0	291
4	AT4G24150.1	+	12536182 12537687	1	45	1	45	25	437
4	AT4G24660.2	-	12722958 12724865	34	100	6	64	33	448
4	AT4G24670.1	-	12729319 12730447	0	20	0	30	0	316
4	AT4G25850.2	+	13142578 13144234	0	74	0	74	0	363
4	AT4G26050.1	+	13210800 13211972	0	52	0	25	0	266
4	AT4G27000.1	-	13555847 13556896	10	26	0	69	0	274
4	AT4G27320.1	-	13678867 13679943	0	26	0	38	0	307
4	AT4G28060.1	-	13944405 13945591	16	62	0	35	0	267
4	AT4G28530.1	-	14091300 14092333	0	48	0	27	0	246
4	AT4G28530.1	-	14092598 14094387	0	42	0	54	0	388
4	AT4G28706.4	+	14170613 14172141	0	68	0	63	0	400
4	AT4G29230.1	+	14413804 14414855	0	24	0	32	0	237
4	AT4G30190.2	-	14774865 14775879	0	58	0	46	1	247
4	AT4G30610.1	+	14944471 14946376	0	60	0	46	15	467
4	AT4G30710.1	-	14968005 14969236	0	28	0	65	0	314
4	AT4G30970.1	-	15069310 15070923	0	76	0	66	0	367
4	AT4G30970.1	-	15071067 15074088	0	90	0	101	1	700
4	AT4G31405.1	-	15240428 15241499	0	31	0	36	0	265
4	AT4G31910.1	+	15441565 15442586	24	40	20	31	68	145
4	AT4G31980.1	+	15466101 15467390	0	38	0	54	0	314
4	AT4G32030.1	+	15491286 15492353	0	96	0	63	0	243
4	AT4G33220.1	+	16022788 16024365	1	44	0	50	3	343
4	AT4G33380.1	+	16072619 16073650	0	18	0	44	0	288
4	AT4G33520.2	+	16119918 16121203	12	30	0	77	0	362
4	AT4G34500.1	-	16489206 16490257	0	16	0	43	0	256
4	AT4G34730.1	-	16571330 16573278	66	96	41	64	126	336
4	AT4G35240.1	-	16764392 16766920	0	120	1	91	18	560
4	AT4G36170.1	+	17114152 17118038	0	156	0	127	21	908
4	AT4G36170.1	+	17118097 17119595	0	58	0	38	0	381
4	AT4G36380.1	-	17190619 17191892	0	38	0	31	0	283
4	AT4G37235.1	+	17518401 17519483	0	18	0	33	0	280
4	AT4G37940.1	-	17836761 17838440	7	40	8	45	25	372
4	AT4G38810.2	-	18117083 18118615	0	80	0	53	0	337
4	AT4G39020.1	+	18182746 18183860	0	32	0	31	10	284
4	AT4G39180.1	-	18246684 18248393	24	50	17	43	56	353
5	AT5G02440.1	+	531360 532378	0	34	0	41	0	227
5	AT5G03610.1	+	916010 917351	0	42	1	33	0	302
5	AT5G03680.1	+	958318 959446	0	24	0	39	0	271
5	AT5G03760.1	-	987280 989244	0	53	0	40	14	481
5	AT5G04280.1	+	1192571 1194495	8	36	0	172	0	509
5	AT5G04310.1	-	1203596 1205242	0	52	0	26	1	406
5	AT5G04770.1	+	1380549 1381757	0	54	0	35	0	310
5	AT5G05690.1	-	1703776 1705513	0	68	0	52	0	418
5	AT5G05840.1	-	1757900 1759396	0	40	0	16	23	383
5	AT5G06265.4	+	1905383 1906567	12	44	2	55	7	304
5	AT5G06300.1	-	1924089 1925171	0	30	0	26	33	275
5	AT5G06530.1	-	1992921 1994203	0	46	0	38	0	317
5	AT5G06570.3	-	2008381 2010331	0	86	0	43	0	442
5	AT5G06610.1	+	2030180 2031427	0	42	0	37	0	253
5	AT5G06610.1	+	2031768 2032956	0	24	0	37	0	314
5	AT5G06839.3	+	2123049 2124194	0	42	0	23	0	274
5	AT5G06839.3	+	2124448 2126065	2	52	0	34	0	405
5	AT5G08060.1	+	2580987 2582147	0	30	0	69	0	320
5	AT5G08260.1	+	2657509 2659435	0	88	0	81	0	441
5	AT5G08520.1	-	2755989 2757365	12	28	0	88	0	387
5	AT5G10140.1	-	3175661 3179155	4	96	0	127	0	903
5	AT5G10350.1	-	3256213 3257230	0	20	1	54	14	291
5	AT5G10510.3	+	3317521 3318743	0	10	1	39	30	345
5	AT5G10540.1	+	3333089 3334907	1	132	0	132	0	550
5	AT5G11340.1	+	3619379 3620390	4	36	0	51	0	262
5	AT5G11500.1	+	3676859 3677889	8	36	0	52	0	259
5	AT5G11770.1	-	3791382 3792508	6	42	0	65	0	291
5	AT5G12170.2	+	3932085 3933438	0	26	0	30	0	359
5	AT5G12440.3	-	4038658 4041217	0	100	0	108	0	622
5	AT5G12870.1	-	4063500 4064659	0	44	0	28	0	265
5	AT5G13250.1	+	4235762 4241433	0	224	1	140	13	1302
5	AT5G13330.1	+	4272477 4273917	0	40	0	38	0	320
5	AT5G13430.1	-	4306057 4307225	6	32	0	49	0	311
5	AT5G14180.1	-	4572918 4573992	0	48	0	41	0	242
5	AT5G14230.1	+	4592182 4593627	0	70	0	75	0	340
5	AT5G14290.1	-	4612626 4614290	0	148	0	111	0	459
5	AT5G14690.1	-	4734527 4736388	0	76	0	43	1	444
5	AT5G14700.1	-	4741472 4742642	0	37	0	43	1	286
5	AT5G14740.1	+	4759213 4760525	0	30	0	24	5	280
5	AT5G15240.1	+	4947903 4948996	1	40	0	37	0	245
5	AT5G15900.2	-	5190327 5191594	2	52	0	24	0	278
5	AT5G16030.3	+	5239293 5240312	0	22	0	25	1	238
5	AT5G16230.1	+	5303521 5304791	0	56	0	28	0	269
5	AT5G16240.1	+	5307102 5308231	0	22	0	62	0	273
5	AT5G17165.1	-	5643398 5647608	114	162	71	110	205	788
5	AT5G17330.1	+	5711514 5712838	0	44	0	34	0	295
5	AT5G17810.2	-	5882629 5884562	0	82	1	65	27	393
5	AT5G18540.1	+	6154282 6155398	15	32	0	51	0	325
5	AT5G18735.1	-	6249102 6251479	20	94	0	162	0	636
5	AT5G19025.2	-	6355277 6356350	0	34	0	42	0	308
5	AT5G19140.1	+	6423600 6425010	0	54	0	48	0	351
5	AT5G19280.2	+	6488593 6489738	4	58	0	61	0	298
5	AT5G19540.1	+	6593707 6595633	8	54	4	61	34	462
5	AT5G19630.1	-	6628469 6629574	0	26	0	68	0	281
5	AT5G20110.1	-	6791700 6792783	1	16	0	28	6	273
5	AT5G20220.4	+	6822521 6824184	4	72	0	75	0	476
5	AT5G20260.2	-	6837900 6839087	0	40	0	27	0	269
5	AT5G20510.1	-	6940275 6941437	16	32	0	72	0	290
5	AT5G20540.1	+	6948572 6950971	0	80	0	91	0	576
5	AT5G20635.1	-	6980237 6981573	0	18	3	39	25	332
5	AT5G20980.2	-	7123277 7124385	8	42	0	80	0	312
5	AT5G21105.1	+	7174551 7176447	11	42	8	48	74	433
5	AT5G21150.1	+	7192352 7193470	0	56	0	73	0	260
5	AT5G21170.2	+	7205915 7207224	6	34	0	65	0	359
5	AT5G22090.2	-	7316445 7321528	1	150	0	112	48	1143
5	AT5G22150.1	+	7343188 7345513	28	78	24	55	74	553
5	AT5G22160.1	+	7347669 7348804	0	42	0	32	0	262
5	AT5G22300.1	+	7379824 7380855	4	28	0	42	0	330
5	AT5G22505.1	-	7472674 7473775	18	67	17	56	45	263
5	AT5G22740.1	-	7557407 7558634	0	67	1	56	0	282
5	AT5G22794.2	+	7608813 7609909	6	15	0	36	0	295
5	AT5G23210.1	+	7811198 7812640	0	40	0	13	0	369
5	AT5G23212.1	-	7815559 7816845	0	26	1	23	19	249
5	AT5G23380.1	+	7866822 7867866	10	36	3	38	13	211
5	AT5G23940.1	-	8077614 8079222	0	72	0	49	0	336
5	AT5G24030.1	-	8121016 8122628	8	54	2	40	17	383
5	AT5G24530.1	+	8379677 8381929	0	92	0	75	0	487
5	AT5G24900.1	-	8565470 8566480	18	41	15	29	65	225
5	AT5G24960.1	-	8601287 8602808	37	37	12	22	99	272
5	AT5G25080.1	+	8644305 8645900	46	66	0	57	0	422
5	AT5G25560.3	+	8898361 8899426	8	26	0	59	0	333
5	AT5G25620.2	-	8936332 8937535	0	24	0	35	1	229
5	AT5G26090.2	-	9109546 9111153	24	68	1	37	1	331
5	AT5G26090.2	-	9111641 9113040	0	55	0	45	1	315
5	AT5G26320.1	+	9238396 9239766	26	30	13	33	36	257
5	AT5G27300.1	+	9622904 9623939	18	26	9	23	44	205
5	AT5G27350.1	+	9649306 9650451	0	22	0	15	4	237
5	AT5G28237.1	-	10209532 10212324	76	93	42	73	162	427
5	AT5G28750.1	-	10784276 10785369	0	16	0	47	0	284
5	AT5G30490.1	+	11612619 11613897	38	56	0	66	0	312
5	AT5G33290.1	+	12559049 12560157	0	24	0	30	7	215
5	AT5G35510.2	+	13698517 13699691	23	26	10	24	83	274
5	AT5G35770.1	-	13937590 13940580	0	76	0	97	0	740
5	AT5G35926.2	+	14062753 14064262	21	41	23	40	50	330
5	AT5G35980.1	+	14128712 14129989	19	29	0	82	0	335
5	AT5G36150.1	-	14223740 14224777	0	22	0	27	0	238
5	AT5G36870.1	+	14522096 14526390	100	106	56	70	412	764
5	AT5G37500.2	-	14893314 14894696	20	60	6	48	19	297
5	AT5G37793.1	+	15023394 15025612	5	41	0	66	0	616
5	AT5G38030.1	-	15172494 15173851	0	44	0	49	1	309
5	AT5G38280.2	-	15295909 15297281	51	67	25	51	59	266
5	AT5G38450.1	-	15394422 15395523	0	35	0	29	0	270
5	AT5G38540.1	-	15428656 15430218	16	31	30	44	126	275
5	AT5G40780.1	+	16323852 16325128	0	30	0	36	0	321
5	AT5G41590.1	-	16632604 16633615	0	54	0	23	0	221
5	AT5G41940.1	+	16782256 16783319	8	24	0	50	0	297
5	AT5G42940.1	-	17219258 17220362	0	31	0	48	0	285
5	AT5G43740.2	+	17564800 17565973	4	12	0	18	22	265
5	AT5G43822.1	+	17618853 17620798	51	88	0	118	1	561
5	AT5G44050.1	+	17723143 17724323	0	35	0	25	8	300
5	AT5G45200.1	-	18287534 18289848	4	63	0	37	46	479
5	AT5G45230.1	-	18305709 18307810	42	76	11	58	52	469
5	AT5G45240.1	+	18314103 18315290	13	43	5	31	45	254
5	AT5G45260.1	+	18330306 18331395	13	32	0	19	2	254
5	AT5G45280.2	+	18345706 18346861	0	42	0	22	0	279
5	AT5G45650.2	-	18515684 18517326	1	45	1	49	16	339
5	AT5G45800.1	-	18576384 18577592	0	52	0	33	0	245
5	AT5G46050.1	-	18676660 18678116	1	79	0	36	0	321
5	AT5G46220.1	+	18740480 18741600	0	30	0	27	0	262
5	AT5G46820.1	+	18993662 18994847	0	30	0	39	3	258
5	AT5G47030.1	+	19090650 19091690	20	46	0	59	0	243
5	AT5G47130.2	+	19139076 19140959	38	52	9	37	68	446
5	AT5G47455.4	+	19251196 19252206	0	26	0	53	0	278
5	AT5G47570.1	-	19292925 19294185	8	30	0	79	0	355
5	AT5G47840.1	+	19375833 19376962	12	32	0	58	0	293
5	AT5G47890.1	+	19389095 19390309	0	26	0	43	0	328
5	AT5G48610.3	+	19712691 19713875	12	24	0	65	0	331
5	AT5G48900.1	+	19825757 19827496	0	56	0	54	0	398
5	AT5G49140.1	-	19920143 19921211	2	16	0	10	0	256
5	AT5G49360.1	-	20014070 20015384	0	44	0	22	0	291
5	AT5G50130.1	+	20390192 20391428	3	34	0	43	0	292
5	AT5G50150.1	-	20402821 20404420	0	44	0	58	0	360
5	AT5G51060.1	-	20758207 20759440	0	46	0	19	0	317
5	AT5G52070.1	+	21162208 21163579	12	26	12	35	154	413
5	AT5G52115.1	+	21174334 21175488	18	18	17	17	199	267
5	AT5G52120.1	-	21177084 21178748	0	52	0	38	1	376
5	AT5G53110.1	+	21529736 21532575	41	84	24	45	146	458
5	AT5G54430.3	-	22097882 22098973	8	26	0	54	0	286
5	AT5G54900.1	+	22296283 22297326	12	28	0	68	0	263
5	AT5G55250.1	-	22407942 22409326	6	46	14	39	82	319
5	AT5G55565.1	-	22510415 22513490	60	67	34	41	296	575
5	AT5G56970.1	-	23046185 23047636	38	94	29	59	64	313
5	AT5G57350.1	-	23235325 23236337	0	28	0	36	0	223
5	AT5G58660.1	+	23701993 23703151	0	50	0	29	0	277
5	AT5G59050.1	-	23840072 23841606	0	42	0	42	0	392
5	AT5G60210.5	-	24245982 24247569	0	20	0	65	0	437
5	AT5G60710.1	-	24412860 24414643	0	24	0	50	0	471
5	AT5G61910.4	-	24859194 24860853	0	50	0	77	25	395
5	AT5G62070.1	-	24930875 24932059	0	22	0	37	0	299
5	AT5G62165.2	+	24965256 24966362	0	30	0	35	0	274
5	AT5G62610.2	-	25134880 25135999	0	40	0	22	0	249
5	AT5G62720.1	+	25192269 25193291	0	22	0	29	0	226
5	AT5G62760.1	-	25206187 25207372	12	28	0	55	0	324
5	AT5G63800.1	+	25530505 25532385	8	58	0	40	18	390
5	AT5G64410.1	-	25752723 25753938	0	56	0	19	0	292
5	AT5G64880.1	+	25932634 25933641	2	32	0	58	0	267
5	AT5G65050.3	+	25982599 25984681	18	54	0	56	0	541
5	AT5G65060.1	+	25987711 25989671	0	64	0	70	0	493
5	AT5G65070.3	+	25992993 25994433	0	36	0	40	0	385
5	AT5G65080.2	+	25997855 26000811	0	60	0	73	0	849
5	AT5G65225.1	+	26062934 26064199	0	34	0	68	0	317
5	AT5G65260.1	-	26081057 26082363	10	30	1	60	1	359
5	AT5G65510.2	+	26187229 26188371	0	12	0	36	0	324
5	AT5G66595.1	-	26581421 26583335	8	34	9	27	105	361
5	AT5G67260.2	+	26838388 26839495	0	30	0	42	0	252
