# Supplementary material for: Dynamic evolution of the heterochromatin sensing histone demethylase IBM1
Source: PLoS Genet. 2024 Jul 11;20(7):e1011358. doi: 10.1371/journal.pgen.1011358 (PMC11265718; doi:10.1371/journal.pgen.1011358)
Supplement: S4 Table — (XLSX) [file pgen.1011358.s013.xlsx]

## Sheet: Sheet1
Table S4 short and long isoform expression for genes with large (>1kb) introns.
Sample	Replicate	GeneID	Group	Short	Long
suvh456	rep1	AT1G44170.2	nomCHG	0	16.9028
suvh456	rep1	AT1G20010.1	nomCHG	0	256.234
suvh456	rep1	AT4G24660.2	nomCHG	17.5888	10.926
suvh456	rep1	AT3G44280.1	nomCHG	0	25.2479
suvh456	rep1	AT5G35980.1	nomCHG	0	32.9728
suvh456	rep1	AT5G67260.2	nomCHG	46.4439	0
suvh456	rep1	AT1G33080.1	nomCHG	0.389927	3.13458
suvh456	rep1	AT2G21920.1	nomCHG	0	0
suvh456	rep1	AT5G06530.1	nomCHG	0	4.13473
suvh456	rep1	AT4G11340.1	mCHG	0	0
suvh456	rep1	AT5G65260.1	nomCHG	1.38946	52.0904
suvh456	rep1	AT5G21105.1	nomCHG	1.5477	46.2536
suvh456	rep1	AT1G21940.1	nomCHG	0	0
suvh456	rep1	AT2G19360.1	mCHG	0	0
suvh456	rep1	AT1G70475.1	nomCHG	15.5119	0.0754276
suvh456	rep1	AT1G02400.1	nomCHG	0.373054	2.00001
suvh456	rep1	AT2G16970.2	nomCHG	0	0
suvh456	rep1	AT5G28237.1	mCHG	0	0.537785
suvh456	rep1	AT4G23060.1	nomCHG	0	21.8863
suvh456	rep1	AT5G22794.2	nomCHG	0.690994	3.38947
suvh456	rep1	AT3G17070.1	nomCHG	0	11.3028
suvh456	rep1	AT1G32330.1	nomCHG	4.67665	8.67735
suvh456	rep1	AT4G20220.1	nomCHG	0	0
suvh456	rep1	AT1G31710.1	mCHG	0.00684017	23.9448
suvh456	rep1	AT1G51220.1	nomCHG	0	0
suvh456	rep1	AT4G27320.1	nomCHG	0	42.9804
suvh456	rep1	AT5G22150.1	mCHG	0	0
suvh456	rep1	AT2G25970.1	nomCHG	8.93362	92.8931
suvh456	rep1	AT5G24530.1	nomCHG	0	10.4487
suvh456	rep1	AT4G01520.1	nomCHG	0	0
suvh456	rep1	AT5G19280.2	nomCHG	0	17.5692
suvh456	rep1	AT1G56100.1	mCHG	0	0
suvh456	rep1	AT1G16920.1	nomCHG	10.7608	62.514
suvh456	rep1	AT3G29190.1	mCHG	0.0605319	0
suvh456	rep1	AT5G02440.1	nomCHG	0	8.00826
suvh456	rep1	AT1G65960.2	nomCHG	0	239.335
suvh456	rep1	AT3G55460.1	nomCHG	0	79.527
suvh456	rep1	AT5G38030.1	nomCHG	0	0.397912
suvh456	rep1	AT1G65060.1	nomCHG	1.3569e-05	8.65669
suvh456	rep1	AT2G29120.1	nomCHG	2.3184	2.13687
suvh456	rep1	AT4G05470.1	nomCHG	0	0.441752
suvh456	rep1	AT3G57330.1	nomCHG	0	33.4074
suvh456	rep1	AT1G49225.1	nomCHG	0	0
suvh456	rep1	AT4G15320.1	mCHG	0.627693	0
suvh456	rep1	AT2G32960.1	nomCHG	0	7.38194
suvh456	rep1	AT1G68390.1	nomCHG	0	0.375321
suvh456	rep1	AT5G41590.1	nomCHG	0	0.134612
suvh456	rep1	AT2G41560.1	nomCHG	0	67.3483
suvh456	rep1	AT2G28340.1	nomCHG	0	0
suvh456	rep1	AT5G11340.1	nomCHG	0	52.2788
suvh456	rep1	AT1G22400.1	nomCHG	6.43447e-08	43.9748
suvh456	rep1	AT3G57230.1	nomCHG	0	24.222
suvh456	rep1	AT4G07350.1	mCHG	0	0
suvh456	rep1	AT1G04680.1	nomCHG	0	50.2381
suvh456	rep1	AT1G27595.1	nomCHG	0	13.3562
suvh456	rep1	AT3G16180.1	nomCHG	0.68048	13.7325
suvh456	rep1	AT1G77950.4	nomCHG	0	0
suvh456	rep1	AT2G45420.1	nomCHG	0	0.537344
suvh456	rep1	AT5G51060.1	nomCHG	0	1.03278
suvh456	rep1	AT2G02450.2	nomCHG	0	18.5107
suvh456	rep1	AT3G57670.1	nomCHG	0.955966	1.44396
suvh456	rep1	AT5G06265.4	nomCHG	0	16.3386
suvh456	rep1	AT5G54900.1	nomCHG	0	76.4044
suvh456	rep1	AT3G59570.3	nomCHG	0.144128	3.35023
suvh456	rep1	AT5G20260.2	nomCHG	0	0.697404
suvh456	rep1	AT1G76430.1	nomCHG	0	0.0461662
suvh456	rep1	AT3G53720.1	nomCHG	0	7.61565
suvh456	rep1	AT5G50150.1	nomCHG	0	22.618
suvh456	rep1	AT1G63870.1	mCHG	0	0
suvh456	rep1	AT2G26820.3	nomCHG	0	0.155962
suvh456	rep1	AT1G65590.1	nomCHG	0	13.7168
suvh456	rep1	AT5G44050.1	nomCHG	0	1.31415
suvh456	rep1	AT2G14700.1	nomCHG	0	0
suvh456	rep1	AT3G20660.1	nomCHG	0	7.90226
suvh456	rep1	AT5G13250.1	nomCHG	0	0.532435
suvh456	rep1	AT3G54920.1	nomCHG	60.318	95.3083
suvh456	rep1	AT4G16280.2	nomCHG	4.54997	6.66356
suvh456	rep1	AT2G30760.1	nomCHG	0	59.6559
suvh456	rep1	AT2G16980.4	nomCHG	0	0.104472
suvh456	rep1	AT3G28130.2	nomCHG	0	9.58637
suvh456	rep1	AT4G10290.1	nomCHG	0	0
suvh456	rep1	AT1G48730.1	mCHG	0	0
suvh456	rep1	AT5G28750.1	nomCHG	0	168.467
suvh456	rep1	AT3G58790.1	nomCHG	0	9.57917
suvh456	rep1	AT1G27570.1	mCHG	2.82233	4.09043
suvh456	rep1	AT2G22475.1	nomCHG	2.32786	19.4398
suvh456	rep1	AT4G10380.1	nomCHG	0	3.38468
suvh456	rep1	AT2G34790.1	mCHG	0	4.01646
suvh456	rep1	AT5G45650.2	nomCHG	0	4.92341
suvh456	rep1	AT2G10625.1	mCHG	0	0
suvh456	rep1	AT4G33380.1	nomCHG	0	52.5746
suvh456	rep1	AT2G26650.1	nomCHG	0	8.92328
suvh456	rep1	AT1G70920.1	nomCHG	1.3095e-05	1.48316
suvh456	rep1	AT5G50130.1	nomCHG	0	14.031
suvh456	rep1	AT3G28360.1	nomCHG	0	0
suvh456	rep1	AT4G10080.1	nomCHG	22.1685	56.2646
suvh456	rep1	AT1G64340.1	nomCHG	0	0
suvh456	rep1	AT1G45201.3	nomCHG	0	64.5256
suvh456	rep1	AT4G29230.1	nomCHG	0.561557	1.27293
suvh456	rep1	AT2G28210.1	nomCHG	0	4.42402
suvh456	rep1	AT1G56510.1	nomCHG	4.15305	10.3145
suvh456	rep1	AT3G46830.1	nomCHG	0	36.4353
suvh456	rep1	AT3G48720.1	mCHG	3.06015	12.5484
suvh456	rep1	AT1G77080.8	nomCHG	0	28.7223
suvh456	rep1	AT1G54820.1	nomCHG	8.57453	15.0713
suvh456	rep1	AT2G15480.2	nomCHG	0	8.0411
suvh456	rep1	AT2G42300.1	nomCHG	1.38134	24.8947
suvh456	rep1	AT1G58360.1	nomCHG	0.00468378	23.0132
suvh456	rep1	AT1G61740.1	nomCHG	0	69.3865
suvh456	rep1	AT4G28530.1	nomCHG	0.205482	0.227231
suvh456	rep1	AT3G03150.1	nomCHG	0	283.258
suvh456	rep1	AT5G60710.1	nomCHG	0	35.2838
suvh456	rep1	AT3G27270.2	nomCHG	1.969	0
suvh456	rep1	AT2G23610.1	nomCHG	0	26.7357
suvh456	rep1	AT4G15530.5	nomCHG	0	12.9276
suvh456	rep1	AT1G26300.1	nomCHG	0	11.8884
suvh456	rep1	AT3G47490.4	nomCHG	0	30.5406
suvh456	rep1	AT3G22430.1	nomCHG	2.45564	3.25316
suvh456	rep1	AT1G20460.1	nomCHG	0	12.0032
suvh456	rep1	AT1G26310.1	nomCHG	0	0.556503
suvh456	rep1	AT3G24460.1	nomCHG	0	1.2475
suvh456	rep1	AT3G29796.1	mCHG	0	0
suvh456	rep1	AT5G20540.1	nomCHG	0	10.4782
suvh456	rep1	AT3G28900.1	nomCHG	0	326.589
suvh456	rep1	AT1G60650.2	nomCHG	0	19.5731
suvh456	rep1	AT1G50820.2	nomCHG	0.0958421	0
suvh456	rep1	AT1G17745.2	nomCHG	2.58038	15.529
suvh456	rep1	AT4G08620.1	mCHG	0.0403919	0
suvh456	rep1	AT4G21550.1	nomCHG	0	1.99764
suvh456	rep1	AT4G00695.3	nomCHG	0	0.463293
suvh456	rep1	AT2G16365.3	nomCHG	41.2994	1.27881
suvh456	rep1	AT5G30490.1	nomCHG	0	24.1522
suvh456	rep1	AT5G65060.1	nomCHG	0	12.0289
suvh456	rep1	AT3G52430.1	nomCHG	7.49383	4.31806
suvh456	rep1	AT3G48770.1	mCHG	0	0.225605
suvh456	rep1	AT1G57670.1	nomCHG	0	0
suvh456	rep1	AT2G36420.1	nomCHG	0	18.6728
suvh456	rep1	AT2G02070.2	nomCHG	0	56.8568
suvh456	rep1	AT1G01130.1	nomCHG	1.99302	3.25092
suvh456	rep1	AT1G12110.1	nomCHG	0.473296	28.6137
suvh456	rep1	AT5G37500.2	nomCHG	0	2.48276
suvh456	rep1	AT5G16030.3	nomCHG	4.6719e-06	89.2774
suvh456	rep1	AT3G45600.1	nomCHG	0	11.5857
suvh456	rep1	AT2G14210.2	nomCHG	0	0
suvh456	rep1	AT1G20240.1	nomCHG	0	0
suvh456	rep1	AT4G09820.1	mCHG	0	1.23691
suvh456	rep1	AT4G13577.1	nomCHG	0	0
suvh456	rep1	AT1G35895.1	mCHG	0	0
suvh456	rep1	AT5G59050.1	nomCHG	1.70822e-08	1.89767
suvh456	rep1	AT5G20635.1	nomCHG	0.153643	11.2418
suvh456	rep1	AT5G46220.1	nomCHG	0.0365219	0.89556
suvh456	rep1	AT5G47890.1	nomCHG	0	137.953
suvh456	rep1	AT5G15240.1	nomCHG	0	2.57906
suvh456	rep1	AT3G21810.1	nomCHG	0	8.375
suvh456	rep1	AT3G42310.1	mCHG	0	0
suvh456	rep1	AT4G16535.1	nomCHG	6.58228	8.17838
suvh456	rep1	AT5G38450.1	nomCHG	0.068717	0
suvh456	rep1	AT4G24670.1	nomCHG	0	14.1541
suvh456	rep1	AT3G05410.2	mCHG	23.2411	1.67022
suvh456	rep1	AT4G13420.1	nomCHG	0	0
suvh456	rep1	AT5G15900.2	nomCHG	0	0.282813
suvh456	rep1	AT1G23670.2	nomCHG	0	0
suvh456	rep1	AT4G26050.1	nomCHG	0	0.0673751
suvh456	rep1	AT3G10600.1	nomCHG	0	0.207982
suvh456	rep1	AT1G27040.1	nomCHG	0	0.0859751
suvh456	rep1	AT5G06570.3	nomCHG	0.890217	0.425688
suvh456	rep1	AT4G22540.5	nomCHG	0	30.518
suvh456	rep1	AT4G11373.1	mCHG	0	0.402184
suvh456	rep1	AT1G54950.1	mCHG	0	0
suvh456	rep1	AT4G15620.1	nomCHG	4.36094	26.2675
suvh456	rep1	AT5G25620.2	nomCHG	0	2.27059
suvh456	rep1	AT3G03070.1	nomCHG	0	158.782
suvh456	rep1	AT1G70510.2	nomCHG	0	2.13956
suvh456	rep1	AT1G11740.1	nomCHG	0	0.298661
suvh456	rep1	AT5G22300.1	nomCHG	0	5.5306
suvh456	rep1	AT4G08450.1	mCHG	0	0
suvh456	rep1	AT3G44770.1	nomCHG	0.145999	0.734933
suvh456	rep1	AT1G41830.1	nomCHG	19.3926	43.4978
suvh456	rep1	AT5G38540.1	mCHG	0	0
suvh456	rep1	AT1G32450.1	nomCHG	0	2.00682
suvh456	rep1	AT4G17410.3	nomCHG	1.87513	3.61608
suvh456	rep1	AT5G58660.1	nomCHG	0	2.75633
suvh456	rep1	AT1G58190.2	nomCHG	0.639697	0.188379
suvh456	rep1	AT4G21120.1	nomCHG	0	0.69393
suvh456	rep1	AT5G06300.1	nomCHG	0	3.3123
suvh456	rep1	AT4G12770.1	nomCHG	0	17.647
suvh456	rep1	AT5G65510.2	nomCHG	0	2.58643
suvh456	rep1	AT4G32030.1	nomCHG	0	38.569
suvh456	rep1	AT1G20290.1	nomCHG	0	0
suvh456	rep1	AT1G33930.1	nomCHG	0.526595	5.37344
suvh456	rep1	AT2G39950.1	nomCHG	6.05427	16.5591
suvh456	rep1	AT5G11770.1	nomCHG	0	153.741
suvh456	rep1	AT4G08760.1	mCHG	0	0.732173
suvh456	rep1	AT3G46120.1	mCHG	0	0
suvh456	rep1	AT2G32550.2	nomCHG	0	0.165965
suvh456	rep1	AT3G03740.1	nomCHG	0	17.6931
suvh456	rep1	AT1G51690.5	nomCHG	0	38.0891
suvh456	rep1	AT1G65350.1	mCHG	0.0968331	0
suvh456	rep1	AT3G61028.2	nomCHG	0	0.11187
suvh456	rep1	AT1G07650.2	nomCHG	0	24.0948
suvh456	rep1	AT1G77990.1	mCHG	0	11.0261
suvh456	rep1	AT2G37150.3	nomCHG	0	2.99269
suvh456	rep1	AT5G03680.1	nomCHG	0	3.5713
suvh456	rep1	AT2G06960.1	nomCHG	0	0
suvh456	rep1	AT1G78070.1	nomCHG	0.459831	1.87105
suvh456	rep1	AT3G07610.3	mCHG	4.76687	0.327126
suvh456	rep1	AT5G24900.1	mCHG	0	0.0937184
suvh456	rep1	AT5G23940.1	nomCHG	0	78.4514
suvh456	rep1	AT1G04220.1	nomCHG	0.391807	0.723091
suvh456	rep1	AT1G27100.1	nomCHG	0	61.0148
suvh456	rep1	AT1G15800.1	nomCHG	7.88842	12.7029
suvh456	rep1	AT4G10070.1	nomCHG	1.33007	10.5962
suvh456	rep1	AT1G10030.1	nomCHG	0	21.1271
suvh456	rep1	AT5G47840.1	nomCHG	0	121.761
suvh456	rep1	AT1G35515.1	nomCHG	0	0
suvh456	rep1	AT1G48970.1	nomCHG	3.91348	13.2478
suvh456	rep1	AT3G30260.1	nomCHG	0	0
suvh456	rep1	AT4G21200.1	nomCHG	0.132954	0.582203
suvh456	rep1	AT1G27660.1	nomCHG	0.0146034	6.80761
suvh456	rep1	AT3G54450.1	nomCHG	0	0.0440269
suvh456	rep1	AT5G20220.4	nomCHG	3.60776	13.7385
suvh456	rep1	AT1G52190.1	nomCHG	0.738048	25.4844
suvh456	rep1	AT1G52940.1	mCHG	0	0
suvh456	rep1	AT1G76360.1	nomCHG	0.165144	4.76918
suvh456	rep1	AT2G28080.1	nomCHG	0	17.0342
suvh456	rep1	AT1G50050.1	nomCHG	0	0
suvh456	rep1	AT3G23430.1	nomCHG	0	8.70052
suvh456	rep1	AT1G67110.1	nomCHG	0.125541	0.154613
suvh456	rep1	AT4G16990.7	nomCHG	0	67.1162
suvh456	rep1	AT4G36380.1	nomCHG	0	3.75679
suvh456	rep1	AT5G06610.1	nomCHG	3.49223	4.62124
suvh456	rep1	AT4G19530.2	nomCHG	0.00726517	41.8346
suvh456	rep1	AT2G34880.1	nomCHG	0	0
suvh456	rep1	AT5G27350.1	nomCHG	0	23.3437
suvh456	rep1	AT3G32980.1	nomCHG	0	20.3502
suvh456	rep1	AT4G16860.1	nomCHG	0	31.6136
suvh456	rep1	AT1G69120.1	nomCHG	0	1.32884
suvh456	rep1	AT1G73810.1	nomCHG	0.598361	0.30586
suvh456	rep1	AT2G06050.1	nomCHG	22.8774	51.9611
suvh456	rep1	AT2G07656.1	nomCHG	0	0.101953
suvh456	rep1	AT1G29830.3	nomCHG	0	0.0858063
suvh456	rep1	AT5G26090.2	nomCHG	0.220356	0
suvh456	rep1	AT5G08260.1	nomCHG	43.3699	133.073
suvh456	rep1	AT1G11650.2	nomCHG	11.9211	235.442
suvh456	rep1	AT1G65450.1	nomCHG	0	5.41647
suvh456	rep1	AT3G19600.1	nomCHG	0	0
suvh456	rep1	AT4G09830.1	nomCHG	0	89.0042
suvh456	rep1	AT2G35710.1	nomCHG	0	2.19351
suvh456	rep1	AT1G31040.1	nomCHG	0	5.09748
suvh456	rep1	AT2G10950.2	nomCHG	0	16.6254
suvh456	rep1	AT4G00220.1	nomCHG	0	0.903331
suvh456	rep1	AT3G28860.1	nomCHG	1.82078e-08	45.4863
suvh456	rep1	AT1G48820.1	nomCHG	0	0.391509
suvh456	rep1	AT5G11500.1	nomCHG	0	171.228
suvh456	rep1	AT5G14230.1	nomCHG	2.56719e-05	7.19632
suvh456	rep1	AT2G37720.1	nomCHG	0	0.258095
suvh456	rep1	AT1G13130.1	nomCHG	1.22792	0.637498
suvh456	rep1	AT5G04310.1	nomCHG	0.801709	4.33428
suvh456	rep1	AT5G65050.3	nomCHG	0	63.2332
suvh456	rep1	AT3G43810.2	nomCHG	162.273	10.489
suvh456	rep1	AT2G06570.1	mCHG	0	0
suvh456	rep1	AT2G03330.1	mCHG	0	7.84419
suvh456	rep1	AT2G43410.4	nomCHG	9.97034	14.7952
suvh456	rep1	AT5G14740.1	nomCHG	0	1279.52
suvh456	rep1	AT1G65860.1	nomCHG	2.66088	8.04473
suvh456	rep1	AT5G45230.1	nomCHG	0	0
suvh456	rep1	AT3G32280.1	mCHG	0	0
suvh456	rep1	AT5G33290.1	nomCHG	2.84366	8.0054
suvh456	rep1	AT5G52120.1	nomCHG	0	3.48002
suvh456	rep1	AT2G16710.3	nomCHG	0	34.2031
suvh456	rep1	AT1G14800.1	mCHG	0	0
suvh456	rep1	AT5G62165.2	nomCHG	0	0.866379
suvh456	rep1	AT1G56010.2	nomCHG	0	1.48242
suvh456	rep1	AT4G37235.1	nomCHG	0	0.234129
suvh456	rep1	AT5G19630.1	nomCHG	0	17.4214
suvh456	rep1	AT1G65985.2	mCHG	5.09524e-08	1.26492
suvh456	rep1	AT5G45800.1	nomCHG	0	23.603
suvh456	rep1	AT4G16510.1	nomCHG	1.1017	8.01764
suvh456	rep1	AT5G18735.1	nomCHG	0.372929	0.335784
suvh456	rep1	AT1G51460.1	nomCHG	0	8.43266
suvh456	rep1	AT1G25097.1	nomCHG	194.705	1.45563
suvh456	rep1	AT4G07990.1	nomCHG	0	17.218
suvh456	rep1	AT1G24822.1	nomCHG	194.705	1.45563
suvh456	rep1	AT2G18130.1	nomCHG	0	0
suvh456	rep1	AT2G21900.1	nomCHG	0	0
suvh456	rep1	AT3G45990.1	mCHG	0	0
suvh456	rep1	AT3G28080.1	nomCHG	2.70205	10.9416
suvh456	rep1	AT3G44753.1	nomCHG	0	0
suvh456	rep1	AT1G20860.2	mCHG	0	0
suvh456	rep1	AT2G43710.1	nomCHG	0	108.771
suvh456	rep1	AT5G04770.1	nomCHG	0.227318	6.68685
suvh456	rep1	AT1G43690.1	nomCHG	0	26.6511
suvh456	rep1	AT5G36870.1	mCHG	0.0597652	0.0327126
suvh456	rep1	AT2G13820.3	mCHG	0	35.3681
suvh456	rep1	AT1G11370.1	nomCHG	0	0.19057
suvh456	rep1	AT5G08520.1	nomCHG	0	68.3864
suvh456	rep1	AT5G22740.1	nomCHG	5.76771	38.241
suvh456	rep1	AT5G56970.1	mCHG	0.609823	0
suvh456	rep1	AT4G13440.2	mCHG	0	0
suvh456	rep1	AT2G24340.1	mCHG	0	1.16175
suvh456	rep1	AT2G22620.1	nomCHG	0	1.51963
suvh456	rep1	AT2G38255.1	mCHG	0	0
suvh456	rep1	AT5G49140.1	nomCHG	0	0
suvh456	rep1	AT3G27030.1	nomCHG	6.03268	7.54647
suvh456	rep1	AT1G60200.1	nomCHG	6.13374	45.1952
suvh456	rep1	AT2G13810.1	nomCHG	0	0.934943
suvh456	rep1	AT4G02300.1	mCHG	0	0
suvh456	rep1	AT4G13750.1	nomCHG	0.150633	3.26756
suvh456	rep1	AT4G09012.1	mCHG	0	2.67576
suvh456	rep1	AT3G54440.3	nomCHG	0	32.7986
suvh456	rep1	AT1G79150.1	nomCHG	0.00377139	18.5825
suvh456	rep1	AT4G22510.2	nomCHG	0	270.82
suvh456	rep1	AT5G16240.1	nomCHG	0	9.98104
suvh456	rep1	AT3G18760.1	nomCHG	0	57.6675
suvh456	rep1	AT2G17470.2	nomCHG	0	1.4384
suvh456	rep1	AT4G20450.1	nomCHG	0.202348	0.0646828
suvh456	rep1	AT2G27430.1	nomCHG	0.356335	0.835592
suvh456	rep1	AT1G44960.1	nomCHG	0	6.912
suvh456	rep1	AT4G27000.1	nomCHG	0	114.554
suvh456	rep1	AT4G36170.1	nomCHG	0	0.211471
suvh456	rep1	AT2G23760.4	nomCHG	1.22409	18.8521
suvh456	rep1	AT4G37940.1	nomCHG	0	0
suvh456	rep1	AT3G11480.1	nomCHG	0	0
suvh456	rep1	AT1G76250.1	nomCHG	0	0.873304
suvh456	rep1	AT2G11225.1	nomCHG	0	59.4519
suvh456	rep1	AT2G26690.1	nomCHG	0	19.0977
suvh456	rep1	AT4G24140.1	nomCHG	0	3.48173
suvh456	rep1	AT3G28100.1	mCHG	1.2535e-07	6.01349
suvh456	rep1	AT2G38110.1	nomCHG	0	15.1169
suvh456	rep1	AT2G22630.2	nomCHG	0	0
suvh456	rep1	AT2G43140.2	nomCHG	0	3.66625
suvh456	rep1	AT5G61910.4	nomCHG	4.20981	7.60918
suvh456	rep1	AT2G01430.1	nomCHG	0	0.606065
suvh456	rep1	AT4G11880.1	nomCHG	0	0.942283
suvh456	rep1	AT5G55250.1	mCHG	0.920673	2.21598
suvh456	rep1	AT2G45660.1	nomCHG	0	43.0475
suvh456	rep1	AT2G34070.1	nomCHG	0	34.2847
suvh456	rep1	AT1G80610.1	nomCHG	3.62909	11.0973
suvh456	rep1	AT5G05690.1	nomCHG	0	102.088
suvh456	rep1	AT4G19380.2	nomCHG	0	5.32951
suvh456	rep1	AT3G04610.2	nomCHG	7.05385	42.9658
suvh456	rep1	AT4G30970.1	nomCHG	0	0
suvh456	rep1	AT4G21215.2	nomCHG	0	3.27001
suvh456	rep1	AT1G29980.1	nomCHG	0	25.2187
suvh456	rep1	AT2G12550.1	nomCHG	0	3.99414
suvh456	rep1	AT4G15370.1	mCHG	0	0
suvh456	rep1	AT1G05000.2	nomCHG	0	4.29305
suvh456	rep1	AT3G05935.2	nomCHG	3.72389	0.68853
suvh456	rep1	AT4G31910.1	mCHG	0	3.66632
suvh456	rep1	AT1G55020.1	nomCHG	0	9.69279
suvh456	rep1	AT1G18710.1	nomCHG	0	2.62224
suvh456	rep1	AT2G07806.2	mCHG	0.731108	0
suvh456	rep1	AT1G10586.1	mCHG	0	0
suvh456	rep1	AT1G53640.1	mCHG	0	0
suvh456	rep1	AT4G10310.1	nomCHG	0.587288	0
suvh456	rep1	AT4G12440.3	nomCHG	0	0.354357
suvh456	rep1	AT2G19420.1	nomCHG	0	0
suvh456	rep1	AT3G23760.1	nomCHG	0.00421417	58.127
suvh456	rep1	AT1G33680.1	nomCHG	11.8135	35.5875
suvh456	rep1	AT4G16920.2	mCHG	0	0.493705
suvh456	rep1	AT3G19850.1	nomCHG	0	13.3671
suvh456	rep1	AT5G63800.1	nomCHG	7.29977	11.5357
suvh456	rep1	AT1G74290.1	nomCHG	1.61219	0
suvh456	rep1	AT1G71960.1	nomCHG	0	6.77291
suvh456	rep1	AT1G62540.2	mCHG	0	5.05671
suvh456	rep1	AT3G54320.1	nomCHG	0	7.08558
suvh456	rep1	AT4G03380.1	mCHG	0.822019	0
suvh456	rep1	AT2G01905.1	nomCHG	1.0525	0
suvh456	rep1	AT1G33110.1	nomCHG	3.61046	25.9954
suvh456	rep1	AT5G22160.1	nomCHG	0	0
suvh456	rep1	AT1G23985.1	nomCHG	0	0
suvh456	rep1	AT1G62580.1	mCHG	0.192305	2.53252
suvh456	rep1	AT3G10340.1	mCHG	3.20452	4.56758
suvh456	rep1	AT5G14700.1	nomCHG	8.54678e-09	7.48808
suvh456	rep1	AT5G49360.1	nomCHG	0	195.11
suvh456	rep1	AT3G43850.1	nomCHG	0.211471	0
suvh456	rep1	AT4G18890.1	nomCHG	0	8.53392
suvh456	rep1	AT2G33435.1	nomCHG	0.502905	9.09655
suvh456	rep1	AT3G20740.1	nomCHG	0	16.3362
suvh456	rep1	AT1G36180.1	mCHG	0	2.42969
suvh456	rep1	AT3G46490.1	mCHG	0	2.255
suvh456	rep1	AT4G04990.1	nomCHG	0.222224	0
suvh456	rep1	AT1G11790.1	nomCHG	0	27.0746
suvh456	rep1	AT5G12170.2	nomCHG	1.106	11.6481
suvh456	rep1	AT5G03610.1	nomCHG	0	36.1613
suvh456	rep1	AT3G42180.1	mCHG	0	0.371874
suvh456	rep1	AT5G06839.3	nomCHG	0.0824604	0
suvh456	rep1	AT5G45260.1	nomCHG	0	6.31687
suvh456	rep1	AT2G36080.1	nomCHG	0	16.0353
suvh456	rep1	AT1G71040.1	nomCHG	5.23904	21.145
suvh456	rep1	AT5G10350.1	nomCHG	21.5567	61.4809
suvh456	rep1	AT1G22360.1	nomCHG	0	34.6148
suvh456	rep1	AT3G44510.2	nomCHG	0	0.32819
suvh456	rep1	AT1G06390.1	nomCHG	0	66.3088
suvh456	rep1	AT5G24960.1	mCHG	0	0.0997049
suvh456	rep1	AT4G09960.4	nomCHG	0	0
suvh456	rep1	AT3G44610.1	nomCHG	0.325369	10.0917
suvh456	rep1	AT3G21230.1	nomCHG	0.784466	2.27481
suvh456	rep1	AT2G30580.1	nomCHG	0	7.07569
suvh456	rep1	AT2G25930.1	nomCHG	0	48.4888
suvh456	rep1	AT4G33520.2	nomCHG	67.6587	10.2638
suvh456	rep1	AT5G13430.1	nomCHG	0	102.267
suvh456	rep1	AT4G20210.1	mCHG	0.1214	0
suvh456	rep1	AT5G54430.3	nomCHG	15.6168	49.4545
suvh456	rep1	AT1G64100.2	nomCHG	0	0.609823
suvh456	rep1	AT1G65320.1	nomCHG	0	13.8389
suvh456	rep1	AT1G61810.3	nomCHG	2.06595	0
suvh456	rep1	AT1G65610.1	nomCHG	0	0.42594
suvh456	rep1	AT2G24000.1	nomCHG	0	0
suvh456	rep1	AT5G23210.1	nomCHG	0	30.917
suvh456	rep1	AT3G29390.1	nomCHG	0	29.2856
suvh456	rep1	AT5G37793.1	nomCHG	0	0.541785
suvh456	rep1	AT4G08780.1	mCHG	0	2.45921
suvh456	rep1	AT2G19580.1	nomCHG	1.17837	1.885
suvh456	rep1	AT4G30610.1	nomCHG	3.19393	12.0702
suvh456	rep1	AT5G35770.1	nomCHG	0	0
suvh456	rep1	AT4G12640.1	nomCHG	0.406621	8.95852
suvh456	rep1	AT5G47030.1	nomCHG	76.6224	269.993
suvh456	rep1	AT1G78955.1	nomCHG	0	0.61526
suvh456	rep1	AT3G49220.3	nomCHG	0	64.7707
suvh456	rep1	AT3G11200.1	nomCHG	0	68.8221
suvh456	rep1	AT1G23440.1	nomCHG	0	34.6412
suvh456	rep1	AT4G14640.1	nomCHG	0	1.89331
suvh456	rep1	AT5G47570.1	nomCHG	122.302	107.376
suvh456	rep1	AT2G40460.1	nomCHG	0	8.46018
suvh456	rep1	AT1G15950.1	nomCHG	0	55.4469
suvh456	rep1	AT2G16990.2	nomCHG	0.00893824	1.26415
suvh456	rep1	AT1G36325.1	mCHG	0	0
suvh456	rep1	AT1G67400.1	nomCHG	0	15.0376
suvh456	rep1	AT4G00020.2	mCHG	5.29728	0
suvh456	rep1	AT2G11010.1	mCHG	0	0
suvh456	rep1	AT4G23820.1	nomCHG	0	102.644
suvh456	rep1	AT5G64410.1	nomCHG	0	18.6791
suvh456	rep1	AT1G33100.1	nomCHG	0	0
suvh456	rep1	AT2G31750.2	nomCHG	6.93866	29.5753
suvh456	rep1	AT1G54790.2	nomCHG	0	1.8766
suvh456	rep1	AT3G43270.1	nomCHG	0	3.68607
suvh456	rep1	AT1G36070.1	nomCHG	0	9.00027
suvh456	rep1	AT5G45200.1	nomCHG	0	0
suvh456	rep1	AT4G19260.1	nomCHG	0	0
suvh456	rep1	AT5G17330.1	nomCHG	0	3.15457
suvh456	rep1	AT1G35215.1	mCHG	0	0
suvh456	rep1	AT1G66090.1	nomCHG	0	8.49691
suvh456	rep1	AT3G28635.1	nomCHG	0	0.559373
suvh456	rep1	AT4G31980.1	nomCHG	6.5724	3.99732
suvh456	rep1	AT2G34510.1	nomCHG	0	48.5766
suvh456	rep1	AT5G48900.1	nomCHG	0	12.0135
suvh456	rep1	AT2G31110.2	nomCHG	0	4.36563
suvh456	rep1	AT1G09380.1	nomCHG	0	0.0692981
suvh456	rep1	AT1G34550.1	mCHG	0	15.9609
suvh456	rep1	AT1G59950.1	nomCHG	0	0
suvh456	rep1	AT3G03440.1	nomCHG	0	2.50214
suvh456	rep1	AT1G47280.1	mCHG	0	0
suvh456	rep1	AT4G22950.1	nomCHG	0	1.09033
suvh456	rep1	AT4G11170.1	nomCHG	0.575239	0.348085
suvh456	rep1	AT1G31860.1	nomCHG	0	43.6385
suvh456	rep1	AT5G64880.1	nomCHG	9.80741	15.9008
suvh456	rep1	AT5G25080.1	nomCHG	0	30.0868
suvh456	rep1	AT3G26450.1	mCHG	0	136.93
suvh456	rep1	AT2G24430.1	nomCHG	0	0.169834
suvh456	rep1	AT5G47455.4	nomCHG	0	20.9627
suvh456	rep1	AT4G18960.1	nomCHG	0	0
suvh456	rep1	AT2G15260.1	nomCHG	0	0
suvh456	rep1	AT5G03760.1	nomCHG	0	14.5117
suvh456	rep1	AT4G21910.4	nomCHG	0	14.7028
suvh456	rep1	AT4G33220.1	nomCHG	0	34.0666
suvh456	rep1	AT4G20250.1	nomCHG	0	0
suvh456	rep1	AT3G30200.1	mCHG	0	0
suvh456	rep1	AT5G65070.3	nomCHG	0.336153	0.312917
suvh456	rep1	AT5G16230.1	nomCHG	0	2.7448
suvh456	rep1	AT3G56810.1	nomCHG	0	15.1099
suvh456	rep1	AT1G65730.1	nomCHG	0.13536	0.194068
suvh456	rep1	AT5G62720.1	nomCHG	0	193.112
suvh456	rep1	AT5G12870.1	nomCHG	0	1.97458
suvh456	rep1	AT1G21650.3	nomCHG	0	9.5173
suvh456	rep1	AT2G22940.1	mCHG	0	0
suvh456	rep1	AT1G32240.1	nomCHG	0.819695	4.67022
suvh456	rep1	AT2G28305.1	nomCHG	0	40.7778
suvh456	rep1	AT5G65080.2	nomCHG	0	0.150358
suvh456	rep1	AT5G04280.1	nomCHG	0	22.9533
suvh456	rep1	AT5G20110.1	nomCHG	4.56611	2.86808
suvh456	rep1	AT5G20510.1	nomCHG	0	13.2414
suvh456	rep1	AT3G05350.1	nomCHG	1.70017	36.2064
suvh456	rep1	AT1G08230.2	nomCHG	26.6137	4.04199
suvh456	rep1	AT5G18540.1	nomCHG	0	16.389
suvh456	rep1	AT1G69870.1	nomCHG	0	33.2451
suvh456	rep1	AT1G70710.1	nomCHG	0	38.2242
suvh456	rep1	AT5G45240.1	nomCHG	0	0.377092
suvh456	rep1	AT5G19140.1	nomCHG	312.902	190.432
suvh456	rep1	AT4G02320.1	mCHG	0	0.237866
suvh456	rep1	AT5G41940.1	nomCHG	0	22.5502
suvh456	rep1	AT1G06148.2	mCHG	1.4646	0
suvh456	rep1	AT5G62070.1	nomCHG	0	15.2308
suvh456	rep1	AT3G60110.1	nomCHG	1.29025	4.21382
suvh456	rep1	AT1G28230.1	mCHG	0	3.52768
suvh456	rep1	AT2G02635.1	mCHG	0	0
suvh456	rep1	AT2G16485.1	nomCHG	1.54298	18.7606
suvh456	rep1	AT2G41945.3	nomCHG	0	12.3293
suvh456	rep1	AT2G30980.1	nomCHG	0	88.5625
suvh456	rep1	AT2G41290.1	nomCHG	0	2.89218
suvh456	rep1	AT3G07010.1	nomCHG	0	27.7635
suvh456	rep1	AT4G39020.1	nomCHG	0	0
suvh456	rep1	AT2G19110.2	nomCHG	0.498799	8.59148
suvh456	rep1	AT4G15290.1	mCHG	0	0.149205
suvh456	rep1	AT5G05840.1	nomCHG	0.129302	0
suvh456	rep1	AT5G62760.1	nomCHG	0	6.05858
suvh456	rep1	AT5G10140.1	nomCHG	0	1.9094
suvh456	rep1	AT4G24150.1	nomCHG	0	0.804985
suvh456	rep1	AT2G05360.1	mCHG	0	0
suvh456	rep1	AT4G02940.1	nomCHG	0	21.3667
suvh456	rep1	AT1G23220.1	nomCHG	0	37.5937
suvh456	rep1	AT3G58780.4	nomCHG	0	1.57256
suvh456	rep1	AT4G22570.1	nomCHG	0	49.914
suvh456	rep1	AT1G08290.1	nomCHG	1.31401	0.614108
suvh456	rep1	AT5G14180.1	nomCHG	0	0.304063
suvh456	rep1	AT4G05475.1	nomCHG	0	0
suvh456	rep1	AT3G06180.1	nomCHG	0	10.3068
suvh456	rep1	AT3G17510.1	nomCHG	0	30.2261
suvh456	rep1	AT4G25850.2	nomCHG	0	0.256278
suvh456	rep1	AT4G38810.2	nomCHG	0	24.8685
suvh456	rep1	AT4G28706.4	nomCHG	38.0367	11.401
suvh456	rep1	AT3G27810.1	nomCHG	0	0
suvh456	rep1	AT2G42830.2	nomCHG	0	0
suvh456	rep1	AT4G05555.1	mCHG	0	0
suvh456	rep1	AT1G52990.1	mCHG	0	0.429594
suvh456	rep1	AT2G27030.3	nomCHG	131.895	42.8386
suvh456	rep1	AT4G15440.1	mCHG	0	3.89575
suvh456	rep1	AT1G19330.3	nomCHG	0	7.84825
suvh456	rep1	AT1G59780.1	mCHG	0	0.0257891
suvh456	rep1	AT2G04160.1	nomCHG	0.363171	11.176
suvh456	rep1	AT5G46050.1	nomCHG	0	9.01917
suvh456	rep1	AT1G33950.1	mCHG	0.408449	0
suvh456	rep1	AT1G69850.1	nomCHG	12.5329	25.8195
suvh456	rep1	AT2G06020.1	nomCHG	0	0
suvh456	rep1	AT5G27300.1	mCHG	9.54936	0.195488
suvh456	rep1	AT5G53110.1	mCHG	0	0.675835
suvh456	rep1	AT2G32270.1	nomCHG	0.566697	0.286897
suvh456	rep1	AT1G23380.2	nomCHG	0.24521	4.40302
suvh456	rep1	AT5G36150.1	nomCHG	0	0
suvh456	rep1	AT1G59740.1	nomCHG	0	5.99322
suvh456	rep1	AT4G15340.1	nomCHG	0	0.0926805
suvh456	rep1	AT4G34500.1	nomCHG	0	16.3457
suvh456	rep1	AT5G21170.2	nomCHG	0	117.315
suvh456	rep1	AT1G33720.1	mCHG	0	1.49759
suvh456	rep1	AT4G13280.2	mCHG	0	0.485273
suvh456	rep1	AT5G10510.3	nomCHG	0	3.20567
suvh456	rep1	AT5G19025.2	nomCHG	4.00324	3.33336
suvh456	rep2	AT1G44170.2	nomCHG	0	15.2373
suvh456	rep2	AT1G20010.1	nomCHG	0	340.402
suvh456	rep2	AT4G24660.2	nomCHG	38.5113	10.9475
suvh456	rep2	AT3G44280.1	nomCHG	0	27.3899
suvh456	rep2	AT5G35980.1	nomCHG	0	38.7333
suvh456	rep2	AT5G67260.2	nomCHG	92.5156	0
suvh456	rep2	AT1G33080.1	nomCHG	0	5.00074
suvh456	rep2	AT2G21920.1	nomCHG	0	0
suvh456	rep2	AT5G06530.1	nomCHG	0	5.81898
suvh456	rep2	AT4G11340.1	mCHG	0	0
suvh456	rep2	AT5G65260.1	nomCHG	2.39906	61.475
suvh456	rep2	AT5G21105.1	nomCHG	0	66.0153
suvh456	rep2	AT1G21940.1	nomCHG	0	0
suvh456	rep2	AT2G19360.1	mCHG	0	0
suvh456	rep2	AT1G70475.1	nomCHG	10.009	6.18226
suvh456	rep2	AT1G02400.1	nomCHG	1.91313	2.16299
suvh456	rep2	AT2G16970.2	nomCHG	0	0
suvh456	rep2	AT5G28237.1	mCHG	0	0
suvh456	rep2	AT4G23060.1	nomCHG	5.35937	24.4199
suvh456	rep2	AT5G22794.2	nomCHG	1.63473	5.3741
suvh456	rep2	AT3G17070.1	nomCHG	0	15.1744
suvh456	rep2	AT1G32330.1	nomCHG	0.725944	11.0904
suvh456	rep2	AT4G20220.1	nomCHG	0	0
suvh456	rep2	AT1G31710.1	mCHG	0	29.9952
suvh456	rep2	AT1G51220.1	nomCHG	0	0
suvh456	rep2	AT4G27320.1	nomCHG	0.000916004	39.2734
suvh456	rep2	AT5G22150.1	mCHG	0	0
suvh456	rep2	AT2G25970.1	nomCHG	11.0628	82.3626
suvh456	rep2	AT5G24530.1	nomCHG	2.72352	6.58949
suvh456	rep2	AT4G01520.1	nomCHG	0	0
suvh456	rep2	AT5G19280.2	nomCHG	0	23.644
suvh456	rep2	AT1G56100.1	mCHG	0	0
suvh456	rep2	AT1G16920.1	nomCHG	8.32837	84.5054
suvh456	rep2	AT3G29190.1	mCHG	0	0
suvh456	rep2	AT5G02440.1	nomCHG	0	10.2366
suvh456	rep2	AT1G65960.2	nomCHG	0	173.876
suvh456	rep2	AT3G55460.1	nomCHG	0	101.158
suvh456	rep2	AT5G38030.1	nomCHG	0.0685194	0.131931
suvh456	rep2	AT1G65060.1	nomCHG	0	5.13076
suvh456	rep2	AT2G29120.1	nomCHG	0.291867	0.436953
suvh456	rep2	AT4G05470.1	nomCHG	0	0.404682
suvh456	rep2	AT3G57330.1	nomCHG	0	30.0195
suvh456	rep2	AT1G49225.1	nomCHG	0	0
suvh456	rep2	AT4G15320.1	mCHG	0.432154	0.384967
suvh456	rep2	AT2G32960.1	nomCHG	0	3.28031
suvh456	rep2	AT1G68390.1	nomCHG	0.120252	0.813436
suvh456	rep2	AT5G41590.1	nomCHG	0	0
suvh456	rep2	AT2G41560.1	nomCHG	0	71.9181
suvh456	rep2	AT2G28340.1	nomCHG	0	0.430809
suvh456	rep2	AT5G11340.1	nomCHG	0	47.2742
suvh456	rep2	AT1G22400.1	nomCHG	0	28.2597
suvh456	rep2	AT3G57230.1	nomCHG	0	19.8711
suvh456	rep2	AT4G07350.1	mCHG	0	0
suvh456	rep2	AT1G04680.1	nomCHG	0	48.1863
suvh456	rep2	AT1G27595.1	nomCHG	10.3517	13.9033
suvh456	rep2	AT3G16180.1	nomCHG	3.44123	15.7252
suvh456	rep2	AT1G77950.4	nomCHG	0	0
suvh456	rep2	AT2G45420.1	nomCHG	0	1.23063
suvh456	rep2	AT5G51060.1	nomCHG	0.000712934	0.11773
suvh456	rep2	AT2G02450.2	nomCHG	0	21.6192
suvh456	rep2	AT3G57670.1	nomCHG	0	4.39764
suvh456	rep2	AT5G06265.4	nomCHG	0	20.5572
suvh456	rep2	AT5G54900.1	nomCHG	0	71.5628
suvh456	rep2	AT3G59570.3	nomCHG	0.0188117	3.9311
suvh456	rep2	AT5G20260.2	nomCHG	0	2.51867
suvh456	rep2	AT1G76430.1	nomCHG	0.141639	0
suvh456	rep2	AT3G53720.1	nomCHG	0	8.56101
suvh456	rep2	AT5G50150.1	nomCHG	0	24.0995
suvh456	rep2	AT1G63870.1	mCHG	0	0
suvh456	rep2	AT2G26820.3	nomCHG	0	0
suvh456	rep2	AT1G65590.1	nomCHG	2.49293	24.3498
suvh456	rep2	AT5G44050.1	nomCHG	1.17165	5.89587
suvh456	rep2	AT2G14700.1	nomCHG	0	0
suvh456	rep2	AT3G20660.1	nomCHG	0.130543	7.63517
suvh456	rep2	AT5G13250.1	nomCHG	0	0.990752
suvh456	rep2	AT3G54920.1	nomCHG	100.507	212.502
suvh456	rep2	AT4G16280.2	nomCHG	16.6223	6.09585
suvh456	rep2	AT2G30760.1	nomCHG	0	71.3151
suvh456	rep2	AT2G16980.4	nomCHG	0	0.239262
suvh456	rep2	AT3G28130.2	nomCHG	0	16.2972
suvh456	rep2	AT4G10290.1	nomCHG	0	0
suvh456	rep2	AT1G48730.1	mCHG	0	0
suvh456	rep2	AT5G28750.1	nomCHG	0	161.751
suvh456	rep2	AT3G58790.1	nomCHG	0	13.9844
suvh456	rep2	AT1G27570.1	mCHG	1.80949	6.37021
suvh456	rep2	AT2G22475.1	nomCHG	0	21.5523
suvh456	rep2	AT4G10380.1	nomCHG	0.62331	3.31745
suvh456	rep2	AT2G34790.1	mCHG	0	5.44511
suvh456	rep2	AT5G45650.2	nomCHG	0	5.80867
suvh456	rep2	AT2G10625.1	mCHG	0	0
suvh456	rep2	AT4G33380.1	nomCHG	0	65.4991
suvh456	rep2	AT2G26650.1	nomCHG	0	8.18074
suvh456	rep2	AT1G70920.1	nomCHG	0	1.69838
suvh456	rep2	AT5G50130.1	nomCHG	0	13.9247
suvh456	rep2	AT3G28360.1	nomCHG	0	0
suvh456	rep2	AT4G10080.1	nomCHG	8.46298	85.7078
suvh456	rep2	AT1G64340.1	nomCHG	0	0
suvh456	rep2	AT1G45201.3	nomCHG	0	57.1442
suvh456	rep2	AT4G29230.1	nomCHG	0	2.50608
suvh456	rep2	AT2G28210.1	nomCHG	0	4.49029
suvh456	rep2	AT1G56510.1	nomCHG	1.8044	8.54988
suvh456	rep2	AT3G46830.1	nomCHG	0	39.911
suvh456	rep2	AT3G48720.1	mCHG	1.80877	12.1921
suvh456	rep2	AT1G77080.8	nomCHG	0.399219	28.4595
suvh456	rep2	AT1G54820.1	nomCHG	7.02706	16.3151
suvh456	rep2	AT2G15480.2	nomCHG	0	3.70938
suvh456	rep2	AT2G42300.1	nomCHG	0	35.9023
suvh456	rep2	AT1G58360.1	nomCHG	0	28.9944
suvh456	rep2	AT1G61740.1	nomCHG	0	111.287
suvh456	rep2	AT4G28530.1	nomCHG	0.117649	0.130101
suvh456	rep2	AT3G03150.1	nomCHG	0	356.475
suvh456	rep2	AT5G60710.1	nomCHG	0	48.3525
suvh456	rep2	AT3G27270.2	nomCHG	1.06104	0
suvh456	rep2	AT2G23610.1	nomCHG	6.54996	16.1631
suvh456	rep2	AT4G15530.5	nomCHG	0	4.84224
suvh456	rep2	AT1G26300.1	nomCHG	0	16.0444
suvh456	rep2	AT3G47490.4	nomCHG	0	30.2324
suvh456	rep2	AT3G22430.1	nomCHG	0	6.9857
suvh456	rep2	AT1G20460.1	nomCHG	0	12.159
suvh456	rep2	AT1G26310.1	nomCHG	0	1.01961
suvh456	rep2	AT3G24460.1	nomCHG	0	1.99992
suvh456	rep2	AT3G29796.1	mCHG	0	0
suvh456	rep2	AT5G20540.1	nomCHG	0	13.5369
suvh456	rep2	AT3G28900.1	nomCHG	0	322.305
suvh456	rep2	AT1G60650.2	nomCHG	0	22.3061
suvh456	rep2	AT1G50820.2	nomCHG	0.0548746	0
suvh456	rep2	AT1G17745.2	nomCHG	0.117239	18.171
suvh456	rep2	AT4G08620.1	mCHG	0	0.169551
suvh456	rep2	AT4G21550.1	nomCHG	0	3.24064
suvh456	rep2	AT4G00695.3	nomCHG	0.433922	0
suvh456	rep2	AT2G16365.3	nomCHG	42.9333	1.06804
suvh456	rep2	AT5G30490.1	nomCHG	0	21.307
suvh456	rep2	AT5G65060.1	nomCHG	0	15.134
suvh456	rep2	AT3G52430.1	nomCHG	3.8411	2.92183
suvh456	rep2	AT3G48770.1	mCHG	0	0.244744
suvh456	rep2	AT1G57670.1	nomCHG	0	0
suvh456	rep2	AT2G36420.1	nomCHG	0	20.9218
suvh456	rep2	AT2G02070.2	nomCHG	5.79911e-08	72.8214
suvh456	rep2	AT1G01130.1	nomCHG	2.66259	4.34308
suvh456	rep2	AT1G12110.1	nomCHG	0.793494	19.4173
suvh456	rep2	AT5G37500.2	nomCHG	0	4.15273
suvh456	rep2	AT5G16030.3	nomCHG	0	164.89
suvh456	rep2	AT3G45600.1	nomCHG	0	10.3924
suvh456	rep2	AT2G14210.2	nomCHG	0	0
suvh456	rep2	AT1G20240.1	nomCHG	0	0
suvh456	rep2	AT4G09820.1	mCHG	0	1.52534
suvh456	rep2	AT4G13577.1	nomCHG	0	0
suvh456	rep2	AT1G35895.1	mCHG	0	0
suvh456	rep2	AT5G59050.1	nomCHG	0	2.17304
suvh456	rep2	AT5G20635.1	nomCHG	0	20.8162
suvh456	rep2	AT5G46220.1	nomCHG	0	1.05468
suvh456	rep2	AT5G47890.1	nomCHG	0	171.678
suvh456	rep2	AT5G15240.1	nomCHG	0	3.22802
suvh456	rep2	AT3G21810.1	nomCHG	0	7.53992
suvh456	rep2	AT3G42310.1	mCHG	0	0
suvh456	rep2	AT4G16535.1	nomCHG	0	16.2039
suvh456	rep2	AT5G38450.1	nomCHG	0.0786882	0
suvh456	rep2	AT4G24670.1	nomCHG	0	16.4705
suvh456	rep2	AT3G05410.2	mCHG	17.2678	3.10793
suvh456	rep2	AT4G13420.1	nomCHG	0	0
suvh456	rep2	AT5G15900.2	nomCHG	0.076657	0.559517
suvh456	rep2	AT1G23670.2	nomCHG	0	0
suvh456	rep2	AT4G26050.1	nomCHG	0	0
suvh456	rep2	AT3G10600.1	nomCHG	0	0.0952646
suvh456	rep2	AT1G27040.1	nomCHG	0	0.0492253
suvh456	rep2	AT5G06570.3	nomCHG	0	0.876969
suvh456	rep2	AT4G22540.5	nomCHG	0	37.4398
suvh456	rep2	AT4G11373.1	mCHG	4.54516	0.709182
suvh456	rep2	AT1G54950.1	mCHG	0	0
suvh456	rep2	AT4G15620.1	nomCHG	24.2548	53.1471
suvh456	rep2	AT5G25620.2	nomCHG	0.384709	2.55915
suvh456	rep2	AT3G03070.1	nomCHG	0	172.073
suvh456	rep2	AT1G70510.2	nomCHG	1.58818	4.13912
suvh456	rep2	AT1G11740.1	nomCHG	0	0.256498
suvh456	rep2	AT5G22300.1	nomCHG	0	2.53325
suvh456	rep2	AT4G08450.1	mCHG	0	0
suvh456	rep2	AT3G44770.1	nomCHG	0.75657	0
suvh456	rep2	AT1G41830.1	nomCHG	16.3956	44.4631
suvh456	rep2	AT5G38540.1	mCHG	0	0
suvh456	rep2	AT1G32450.1	nomCHG	0	0.991301
suvh456	rep2	AT4G17410.3	nomCHG	3.78444	2.80505
suvh456	rep2	AT5G58660.1	nomCHG	1.3462	0.130554
suvh456	rep2	AT1G58190.2	nomCHG	0.759379	0.0308163
suvh456	rep2	AT4G21120.1	nomCHG	0	0.420683
suvh456	rep2	AT5G06300.1	nomCHG	0	2.52862
suvh456	rep2	AT4G12770.1	nomCHG	0	22.2224
suvh456	rep2	AT5G65510.2	nomCHG	0	1.31
suvh456	rep2	AT4G32030.1	nomCHG	0	46.097
suvh456	rep2	AT1G20290.1	nomCHG	0	0.0789346
suvh456	rep2	AT1G33930.1	nomCHG	0	2.79702
suvh456	rep2	AT2G39950.1	nomCHG	4.15948	18.858
suvh456	rep2	AT5G11770.1	nomCHG	0	161.444
suvh456	rep2	AT4G08760.1	mCHG	0	0.408879
suvh456	rep2	AT3G46120.1	mCHG	0	0
suvh456	rep2	AT2G32550.2	nomCHG	0	0.0950234
suvh456	rep2	AT3G03740.1	nomCHG	0	21.0611
suvh456	rep2	AT1G51690.5	nomCHG	0	43.8429
suvh456	rep2	AT1G65350.1	mCHG	0	0.0966899
suvh456	rep2	AT3G61028.2	nomCHG	0	0
suvh456	rep2	AT1G07650.2	nomCHG	0	22.8017
suvh456	rep2	AT1G77990.1	mCHG	0	6.87959
suvh456	rep2	AT2G37150.3	nomCHG	0	4.95517
suvh456	rep2	AT5G03680.1	nomCHG	0.170114	4.90569
suvh456	rep2	AT2G06960.1	nomCHG	0	0
suvh456	rep2	AT1G78070.1	nomCHG	0	1.79498
suvh456	rep2	AT3G07610.3	mCHG	4.23456	0.149837
suvh456	rep2	AT5G24900.1	mCHG	0.670255	0
suvh456	rep2	AT5G23940.1	nomCHG	0	101.366
suvh456	rep2	AT1G04220.1	nomCHG	0.875499	1.93319
suvh456	rep2	AT1G27100.1	nomCHG	0	74.4706
suvh456	rep2	AT1G15800.1	nomCHG	3.70148	15.0657
suvh456	rep2	AT4G10070.1	nomCHG	0.783025	14.1073
suvh456	rep2	AT1G10030.1	nomCHG	0	22.4138
suvh456	rep2	AT5G47840.1	nomCHG	0	133.852
suvh456	rep2	AT1G35515.1	nomCHG	0.904422	0
suvh456	rep2	AT1G48970.1	nomCHG	3.97614	16.2648
suvh456	rep2	AT3G30260.1	nomCHG	0	0
suvh456	rep2	AT4G21200.1	nomCHG	0.0252133	1.06669
suvh456	rep2	AT1G27660.1	nomCHG	3.427e-08	10.3433
suvh456	rep2	AT3G54450.1	nomCHG	0	0
suvh456	rep2	AT5G20220.4	nomCHG	21.8372	12.3718
suvh456	rep2	AT1G52190.1	nomCHG	0	39.2912
suvh456	rep2	AT1G52940.1	mCHG	0	0
suvh456	rep2	AT1G76360.1	nomCHG	0.0147045	4.34814
suvh456	rep2	AT2G28080.1	nomCHG	0	27.072
suvh456	rep2	AT1G50050.1	nomCHG	0	0
suvh456	rep2	AT3G23430.1	nomCHG	4.3643	10.862
suvh456	rep2	AT1G67110.1	nomCHG	0	0.110395
suvh456	rep2	AT4G16990.7	nomCHG	0	64.147
suvh456	rep2	AT4G36380.1	nomCHG	0	4.78589
suvh456	rep2	AT5G06610.1	nomCHG	0	5.5816
suvh456	rep2	AT4G19530.2	nomCHG	0	64.2875
suvh456	rep2	AT2G34880.1	nomCHG	0	0.0334828
suvh456	rep2	AT5G27350.1	nomCHG	17.4288	24.2015
suvh456	rep2	AT3G32980.1	nomCHG	0	24.7385
suvh456	rep2	AT4G16860.1	nomCHG	1.2492	26.8485
suvh456	rep2	AT1G69120.1	nomCHG	0	6.59386
suvh456	rep2	AT1G73810.1	nomCHG	0	0.626732
suvh456	rep2	AT2G06050.1	nomCHG	0	61.0638
suvh456	rep2	AT2G07656.1	nomCHG	0	0
suvh456	rep2	AT1G29830.3	nomCHG	0	0.0491286
suvh456	rep2	AT5G26090.2	nomCHG	0	0
suvh456	rep2	AT5G08260.1	nomCHG	42.6424	90.7238
suvh456	rep2	AT1G11650.2	nomCHG	8.49173	228.105
suvh456	rep2	AT1G65450.1	nomCHG	0	6.45819
suvh456	rep2	AT3G19600.1	nomCHG	0	0
suvh456	rep2	AT4G09830.1	nomCHG	0	118.181
suvh456	rep2	AT2G35710.1	nomCHG	0.135213	1.69573
suvh456	rep2	AT1G31040.1	nomCHG	0	5.9729
suvh456	rep2	AT2G10950.2	nomCHG	0	19.6694
suvh456	rep2	AT4G00220.1	nomCHG	0	1.32995
suvh456	rep2	AT3G28860.1	nomCHG	1.05177e-06	54.1206
suvh456	rep2	AT1G48820.1	nomCHG	0	0.896638
suvh456	rep2	AT5G11500.1	nomCHG	0	156.539
suvh456	rep2	AT5G14230.1	nomCHG	0	6.72255
suvh456	rep2	AT2G37720.1	nomCHG	0	0
suvh456	rep2	AT1G13130.1	nomCHG	0	1.11588
suvh456	rep2	AT5G04310.1	nomCHG	0.288375	3.41219
suvh456	rep2	AT5G65050.3	nomCHG	0	70.5024
suvh456	rep2	AT3G43810.2	nomCHG	160.982	10.8849
suvh456	rep2	AT2G06570.1	mCHG	0.138503	0
suvh456	rep2	AT2G03330.1	mCHG	0	7.96949
suvh456	rep2	AT2G43410.4	nomCHG	15.0755	10.7813
suvh456	rep2	AT5G14740.1	nomCHG	0	1550.53
suvh456	rep2	AT1G65860.1	nomCHG	2.65839	7.35005
suvh456	rep2	AT5G45230.1	nomCHG	0	0
suvh456	rep2	AT3G32280.1	mCHG	0	0
suvh456	rep2	AT5G33290.1	nomCHG	0	4.70596
suvh456	rep2	AT5G52120.1	nomCHG	0	2.90796
suvh456	rep2	AT2G16710.3	nomCHG	0	33.5286
suvh456	rep2	AT1G14800.1	mCHG	0	0
suvh456	rep2	AT5G62165.2	nomCHG	0	1.98419
suvh456	rep2	AT1G56010.2	nomCHG	0	2.82922
suvh456	rep2	AT4G37235.1	nomCHG	0.877986	0.790196
suvh456	rep2	AT5G19630.1	nomCHG	0.99225	18.9988
suvh456	rep2	AT1G65985.2	mCHG	0	0.692746
suvh456	rep2	AT5G45800.1	nomCHG	0	30.9421
suvh456	rep2	AT4G16510.1	nomCHG	0	13.5701
suvh456	rep2	AT5G18735.1	nomCHG	1.21733	0
suvh456	rep2	AT1G51460.1	nomCHG	0	8.64621
suvh456	rep2	AT1G25097.1	nomCHG	274.14	1.19292
suvh456	rep2	AT4G07990.1	nomCHG	0	20.7388
suvh456	rep2	AT1G24822.1	nomCHG	274.14	1.19292
suvh456	rep2	AT2G18130.1	nomCHG	0	0
suvh456	rep2	AT2G21900.1	nomCHG	0	0
suvh456	rep2	AT3G45990.1	mCHG	0	0
suvh456	rep2	AT3G28080.1	nomCHG	0	10.8345
suvh456	rep2	AT3G44753.1	nomCHG	0	1.34051
suvh456	rep2	AT1G20860.2	mCHG	0	0
suvh456	rep2	AT2G43710.1	nomCHG	0	93.7808
suvh456	rep2	AT5G04770.1	nomCHG	0	16.5122
suvh456	rep2	AT1G43690.1	nomCHG	0	25.841
suvh456	rep2	AT5G36870.1	mCHG	0.318612	0
suvh456	rep2	AT2G13820.3	mCHG	0.721925	32.7215
suvh456	rep2	AT1G11370.1	nomCHG	0	0
suvh456	rep2	AT5G08520.1	nomCHG	0.0265619	88.0257
suvh456	rep2	AT5G22740.1	nomCHG	7.10051	48.827
suvh456	rep2	AT5G56970.1	mCHG	0	0
suvh456	rep2	AT4G13440.2	mCHG	0	0
suvh456	rep2	AT2G24340.1	mCHG	0	0.950234
suvh456	rep2	AT2G22620.1	nomCHG	0	3.15652
suvh456	rep2	AT2G38255.1	mCHG	0.255335	0
suvh456	rep2	AT5G49140.1	nomCHG	0	0
suvh456	rep2	AT3G27030.1	nomCHG	0	16.2148
suvh456	rep2	AT1G60200.1	nomCHG	13.2632	49.0277
suvh456	rep2	AT2G13810.1	nomCHG	0	0
suvh456	rep2	AT4G02300.1	mCHG	0	0
suvh456	rep2	AT4G13750.1	nomCHG	0.588468	2.53356
suvh456	rep2	AT4G09012.1	mCHG	0	0.766005
suvh456	rep2	AT3G54440.3	nomCHG	0	35.8132
suvh456	rep2	AT1G79150.1	nomCHG	0.497843	9.32974
suvh456	rep2	AT4G22510.2	nomCHG	0	200.101
suvh456	rep2	AT5G16240.1	nomCHG	0	12.1632
suvh456	rep2	AT3G18760.1	nomCHG	0	45.7887
suvh456	rep2	AT2G17470.2	nomCHG	0	1.39755
suvh456	rep2	AT4G20450.1	nomCHG	0.00475185	0.148137
suvh456	rep2	AT2G27430.1	nomCHG	0	0.791584
suvh456	rep2	AT1G44960.1	nomCHG	2.75604	6.85273
suvh456	rep2	AT4G27000.1	nomCHG	0	132.019
suvh456	rep2	AT4G36170.1	nomCHG	3.75912	0
suvh456	rep2	AT2G23760.4	nomCHG	0.000632668	26.6628
suvh456	rep2	AT4G37940.1	nomCHG	0	0.147773
suvh456	rep2	AT3G11480.1	nomCHG	0	0
suvh456	rep2	AT1G76250.1	nomCHG	0	1.06669
suvh456	rep2	AT2G11225.1	nomCHG	0	77.4623
suvh456	rep2	AT2G26690.1	nomCHG	0	26.5033
suvh456	rep2	AT4G24140.1	nomCHG	0	1.93652
suvh456	rep2	AT3G28100.1	mCHG	2.24099	7.01265
suvh456	rep2	AT2G38110.1	nomCHG	6.78197e-05	18.6681
suvh456	rep2	AT2G22630.2	nomCHG	0	0.148651
suvh456	rep2	AT2G43140.2	nomCHG	0	0
suvh456	rep2	AT5G61910.4	nomCHG	8.28538	4.02153
suvh456	rep2	AT2G01430.1	nomCHG	0	0.57834
suvh456	rep2	AT4G11880.1	nomCHG	0	0.924869
suvh456	rep2	AT5G55250.1	mCHG	0	3.74578
suvh456	rep2	AT2G45660.1	nomCHG	0	75.5518
suvh456	rep2	AT2G34070.1	nomCHG	0	33.7387
suvh456	rep2	AT1G80610.1	nomCHG	0	20.533
suvh456	rep2	AT5G05690.1	nomCHG	0	184.039
suvh456	rep2	AT4G19380.2	nomCHG	0	2.78685
suvh456	rep2	AT3G04610.2	nomCHG	8.80423	47.3164
suvh456	rep2	AT4G30970.1	nomCHG	0	0
suvh456	rep2	AT4G21215.2	nomCHG	0	5.17099
suvh456	rep2	AT1G29980.1	nomCHG	0	22.7001
suvh456	rep2	AT2G12550.1	nomCHG	0	5.76685
suvh456	rep2	AT4G15370.1	mCHG	0	0
suvh456	rep2	AT1G05000.2	nomCHG	0	2.12583
suvh456	rep2	AT3G05935.2	nomCHG	3.89367	0.437201
suvh456	rep2	AT4G31910.1	mCHG	0	6.95543
suvh456	rep2	AT1G55020.1	nomCHG	0	14.132
suvh456	rep2	AT1G18710.1	nomCHG	0	10.3294
suvh456	rep2	AT2G07806.2	mCHG	0	0
suvh456	rep2	AT1G10586.1	mCHG	0	0
suvh456	rep2	AT1G53640.1	mCHG	0	0
suvh456	rep2	AT4G10310.1	nomCHG	0	0.111876
suvh456	rep2	AT4G12440.3	nomCHG	0	0.202888
suvh456	rep2	AT2G19420.1	nomCHG	0	0
suvh456	rep2	AT3G23760.1	nomCHG	2.23201e-06	69.5216
suvh456	rep2	AT1G33680.1	nomCHG	13.7746	48.5935
suvh456	rep2	AT4G16920.2	mCHG	0	0.308035
suvh456	rep2	AT3G19850.1	nomCHG	0	9.64878
suvh456	rep2	AT5G63800.1	nomCHG	0	13.8524
suvh456	rep2	AT1G74290.1	nomCHG	0	0
suvh456	rep2	AT1G71960.1	nomCHG	0	9.49762
suvh456	rep2	AT1G62540.2	mCHG	0	10.0488
suvh456	rep2	AT3G54320.1	nomCHG	4.97555	8.41017
suvh456	rep2	AT4G03380.1	mCHG	0	0
suvh456	rep2	AT2G01905.1	nomCHG	0	1.14173
suvh456	rep2	AT1G33110.1	nomCHG	0	25.636
suvh456	rep2	AT5G22160.1	nomCHG	0	0
suvh456	rep2	AT1G23985.1	nomCHG	0	0
suvh456	rep2	AT1G62580.1	mCHG	0	0.399604
suvh456	rep2	AT3G10340.1	mCHG	1.38958	4.80164
suvh456	rep2	AT5G14700.1	nomCHG	0	6.22875
suvh456	rep2	AT5G49360.1	nomCHG	0	336.129
suvh456	rep2	AT3G43850.1	nomCHG	0.484313	0
suvh456	rep2	AT4G18890.1	nomCHG	2.75964	11.1729
suvh456	rep2	AT2G33435.1	nomCHG	1.85344	9.16655
suvh456	rep2	AT3G20740.1	nomCHG	0	16.9327
suvh456	rep2	AT1G36180.1	mCHG	0	1.64977
suvh456	rep2	AT3G46490.1	mCHG	1.19775	1.53201
suvh456	rep2	AT4G04990.1	nomCHG	0.0830802	0.171389
suvh456	rep2	AT1G11790.1	nomCHG	3.35377	19.6081
suvh456	rep2	AT5G12170.2	nomCHG	0	8.84282
suvh456	rep2	AT5G03610.1	nomCHG	0	28.8276
suvh456	rep2	AT3G42180.1	mCHG	0	0.1825
suvh456	rep2	AT5G06839.3	nomCHG	0	0.124699
suvh456	rep2	AT5G45260.1	nomCHG	3.51864e-07	6.30999
suvh456	rep2	AT2G36080.1	nomCHG	0	15.9318
suvh456	rep2	AT1G71040.1	nomCHG	1.96994	12.4795
suvh456	rep2	AT5G10350.1	nomCHG	37.2637	57.8231
suvh456	rep2	AT1G22360.1	nomCHG	0	27.3138
suvh456	rep2	AT3G44510.2	nomCHG	0	0
suvh456	rep2	AT1G06390.1	nomCHG	0	89.2202
suvh456	rep2	AT5G24960.1	mCHG	0.36265	0
suvh456	rep2	AT4G09960.4	nomCHG	0	0
suvh456	rep2	AT3G44610.1	nomCHG	0	17.9858
suvh456	rep2	AT3G21230.1	nomCHG	0	1.22341
suvh456	rep2	AT2G30580.1	nomCHG	0	8.86418
suvh456	rep2	AT2G25930.1	nomCHG	0	62.4064
suvh456	rep2	AT4G33520.2	nomCHG	72.5837	11.9255
suvh456	rep2	AT5G13430.1	nomCHG	0	92.1431
suvh456	rep2	AT4G20210.1	mCHG	0	0
suvh456	rep2	AT5G54430.3	nomCHG	27.9368	50.0457
suvh456	rep2	AT1G64100.2	nomCHG	0	0.659517
suvh456	rep2	AT1G65320.1	nomCHG	0	19.3307
suvh456	rep2	AT1G61810.3	nomCHG	2.13492	0
suvh456	rep2	AT1G65610.1	nomCHG	0	0.0443405
suvh456	rep2	AT2G24000.1	nomCHG	0	0.061734
suvh456	rep2	AT5G23210.1	nomCHG	0	44.6092
suvh456	rep2	AT3G29390.1	nomCHG	0	38.6425
suvh456	rep2	AT5G37793.1	nomCHG	0	1.54305
suvh456	rep2	AT4G08780.1	mCHG	0	0.522519
suvh456	rep2	AT2G19580.1	nomCHG	0	3.31533
suvh456	rep2	AT4G30610.1	nomCHG	6.93844	13.6251
suvh456	rep2	AT5G35770.1	nomCHG	4.03508	0.862593
suvh456	rep2	AT4G12640.1	nomCHG	0	10.5744
suvh456	rep2	AT5G47030.1	nomCHG	71.7734	272.504
suvh456	rep2	AT1G78955.1	nomCHG	0	0.669311
suvh456	rep2	AT3G49220.3	nomCHG	7.91461e-06	81.1494
suvh456	rep2	AT3G11200.1	nomCHG	0	68.7905
suvh456	rep2	AT1G23440.1	nomCHG	0	26.2345
suvh456	rep2	AT4G14640.1	nomCHG	0.543975	0
suvh456	rep2	AT5G47570.1	nomCHG	126.399	82.8342
suvh456	rep2	AT2G40460.1	nomCHG	0	15.1282
suvh456	rep2	AT1G15950.1	nomCHG	0	53.3197
suvh456	rep2	AT2G16990.2	nomCHG	0	1.32252
suvh456	rep2	AT1G36325.1	mCHG	0	0
suvh456	rep2	AT1G67400.1	nomCHG	0	18.9078
suvh456	rep2	AT4G00020.2	mCHG	3.36156	0
suvh456	rep2	AT2G11010.1	mCHG	0	0
suvh456	rep2	AT4G23820.1	nomCHG	0	141.435
suvh456	rep2	AT5G64410.1	nomCHG	0	23.6666
suvh456	rep2	AT1G33100.1	nomCHG	0	0
suvh456	rep2	AT2G31750.2	nomCHG	2.0502	25.7171
suvh456	rep2	AT1G54790.2	nomCHG	1.14418	2.73012
suvh456	rep2	AT3G43270.1	nomCHG	0	5.44981
suvh456	rep2	AT1G36070.1	nomCHG	0	16.7825
suvh456	rep2	AT5G45200.1	nomCHG	0	0.0208119
suvh456	rep2	AT4G19260.1	nomCHG	0	0
suvh456	rep2	AT5G17330.1	nomCHG	0	3.61232
suvh456	rep2	AT1G35215.1	mCHG	0.130101	0
suvh456	rep2	AT1G66090.1	nomCHG	0.402364	7.58365
suvh456	rep2	AT3G28635.1	nomCHG	0	0
suvh456	rep2	AT4G31980.1	nomCHG	9.49302	2.74641
suvh456	rep2	AT2G34510.1	nomCHG	0	62.2038
suvh456	rep2	AT5G48900.1	nomCHG	0	13.6171
suvh456	rep2	AT2G31110.2	nomCHG	0	7.86744
suvh456	rep2	AT1G09380.1	nomCHG	0	0.238061
suvh456	rep2	AT1G34550.1	mCHG	0	16.538
suvh456	rep2	AT1G59950.1	nomCHG	0	0
suvh456	rep2	AT3G03440.1	nomCHG	0	3.22336
suvh456	rep2	AT1G47280.1	mCHG	0	0
suvh456	rep2	AT4G22950.1	nomCHG	0	1.71674
suvh456	rep2	AT4G11170.1	nomCHG	0	0.0241456
suvh456	rep2	AT1G31860.1	nomCHG	0	38.4909
suvh456	rep2	AT5G64880.1	nomCHG	7.31267	28.7496
suvh456	rep2	AT5G25080.1	nomCHG	0	36.1909
suvh456	rep2	AT3G26450.1	mCHG	0	142.475
suvh456	rep2	AT2G24430.1	nomCHG	0	0.388956
suvh456	rep2	AT5G47455.4	nomCHG	0	10.4747
suvh456	rep2	AT4G18960.1	nomCHG	1.98819	0.992174
suvh456	rep2	AT2G15260.1	nomCHG	0	0
suvh456	rep2	AT5G03760.1	nomCHG	0	11.2365
suvh456	rep2	AT4G21910.4	nomCHG	0	36.5055
suvh456	rep2	AT4G33220.1	nomCHG	0	25.2732
suvh456	rep2	AT4G20250.1	nomCHG	0	0
suvh456	rep2	AT3G30200.1	mCHG	0	0
suvh456	rep2	AT5G65070.3	nomCHG	0	0.288725
suvh456	rep2	AT5G16230.1	nomCHG	0	1.53499
suvh456	rep2	AT3G56810.1	nomCHG	0	14.0067
suvh456	rep2	AT1G65730.1	nomCHG	0	0.238565
suvh456	rep2	AT5G62720.1	nomCHG	0.0373563	155.83
suvh456	rep2	AT5G12870.1	nomCHG	0	2.71332
suvh456	rep2	AT1G21650.3	nomCHG	0	10.9846
suvh456	rep2	AT2G22940.1	mCHG	0	0
suvh456	rep2	AT1G32240.1	nomCHG	1.35689	5.54596
suvh456	rep2	AT2G28305.1	nomCHG	0	56.0987
suvh456	rep2	AT5G65080.2	nomCHG	0	0
suvh456	rep2	AT5G04280.1	nomCHG	0	30.7642
suvh456	rep2	AT5G20110.1	nomCHG	4.54829	4.2226
suvh456	rep2	AT5G20510.1	nomCHG	0	15.2871
suvh456	rep2	AT3G05350.1	nomCHG	0	43.6427
suvh456	rep2	AT1G08230.2	nomCHG	32.708	4.55618
suvh456	rep2	AT5G18540.1	nomCHG	0.012658	21.51
suvh456	rep2	AT1G69870.1	nomCHG	0	23.8935
suvh456	rep2	AT1G70710.1	nomCHG	0	67.3884
suvh456	rep2	AT5G45240.1	nomCHG	0	0.43181
suvh456	rep2	AT5G19140.1	nomCHG	258.765	223.339
suvh456	rep2	AT4G02320.1	mCHG	0.540498	0.175804
suvh456	rep2	AT5G41940.1	nomCHG	0	27.7105
suvh456	rep2	AT1G06148.2	mCHG	0	0
suvh456	rep2	AT5G62070.1	nomCHG	0	9.0838
suvh456	rep2	AT3G60110.1	nomCHG	1.86873	4.90437
suvh456	rep2	AT1G28230.1	mCHG	0.260916	5.56827
suvh456	rep2	AT2G02635.1	mCHG	0	0
suvh456	rep2	AT2G16485.1	nomCHG	1.81702	21.9475
suvh456	rep2	AT2G41945.3	nomCHG	9.88121e-07	14.1184
suvh456	rep2	AT2G30980.1	nomCHG	0	102.759
suvh456	rep2	AT2G41290.1	nomCHG	0	3.3907
suvh456	rep2	AT3G07010.1	nomCHG	0	38.5847
suvh456	rep2	AT4G39020.1	nomCHG	0	0.226793
suvh456	rep2	AT2G19110.2	nomCHG	0	9.01272
suvh456	rep2	AT4G15290.1	mCHG	0	0
suvh456	rep2	AT5G05840.1	nomCHG	0.177724	0.118405
suvh456	rep2	AT5G62760.1	nomCHG	0	6.85462
suvh456	rep2	AT5G10140.1	nomCHG	0	5.10174
suvh456	rep2	AT4G24150.1	nomCHG	0	2.41971
suvh456	rep2	AT2G05360.1	mCHG	0	0.0835952
suvh456	rep2	AT4G02940.1	nomCHG	0	25.3988
suvh456	rep2	AT1G23220.1	nomCHG	8.66393	36.6718
suvh456	rep2	AT3G58780.4	nomCHG	0	1.91329
suvh456	rep2	AT4G22570.1	nomCHG	5.30804	55.2113
suvh456	rep2	AT1G08290.1	nomCHG	0.674779	2.63707
suvh456	rep2	AT5G14180.1	nomCHG	0.131822	0.400579
suvh456	rep2	AT4G05475.1	nomCHG	0	0.199916
suvh456	rep2	AT3G06180.1	nomCHG	0	17.4291
suvh456	rep2	AT3G17510.1	nomCHG	0	43.8975
suvh456	rep2	AT4G25850.2	nomCHG	0	0.800035
suvh456	rep2	AT4G38810.2	nomCHG	0	24.7592
suvh456	rep2	AT4G28706.4	nomCHG	35.8884	11.7499
suvh456	rep2	AT3G27810.1	nomCHG	0	0
suvh456	rep2	AT2G42830.2	nomCHG	0	0.92514
suvh456	rep2	AT4G05555.1	mCHG	0	0
suvh456	rep2	AT1G52990.1	mCHG	0	0.098386
suvh456	rep2	AT2G27030.3	nomCHG	113.002	39.3924
suvh456	rep2	AT4G15440.1	mCHG	0	14.2292
suvh456	rep2	AT1G19330.3	nomCHG	0	12.2911
suvh456	rep2	AT1G59780.1	mCHG	0	0
suvh456	rep2	AT2G04160.1	nomCHG	0	9.71681
suvh456	rep2	AT5G46050.1	nomCHG	0.0945277	1.3774
suvh456	rep2	AT1G33950.1	mCHG	0	0
suvh456	rep2	AT1G69850.1	nomCHG	2.76696	25.3199
suvh456	rep2	AT2G06020.1	nomCHG	0	0
suvh456	rep2	AT5G27300.1	mCHG	10.9093	0
suvh456	rep2	AT5G53110.1	mCHG	0	0.619122
suvh456	rep2	AT2G32270.1	nomCHG	0.422209	0.164264
suvh456	rep2	AT1G23380.2	nomCHG	0	7.77528
suvh456	rep2	AT5G36150.1	nomCHG	0	0.035679
suvh456	rep2	AT1G59740.1	nomCHG	0	8.6491
suvh456	rep2	AT4G15340.1	nomCHG	0	0
suvh456	rep2	AT4G34500.1	nomCHG	0	19.7758
suvh456	rep2	AT5G21170.2	nomCHG	0	194.853
suvh456	rep2	AT1G33720.1	mCHG	0.714516	1.38042
suvh456	rep2	AT4G13280.2	mCHG	0	1.21241
suvh456	rep2	AT5G10510.3	nomCHG	0	5.2842
suvh456	rep2	AT5G19025.2	nomCHG	6.12748	2.5447
suvh456	rep3	AT1G44170.2	nomCHG	0	14.9528
suvh456	rep3	AT1G20010.1	nomCHG	0	282.851
suvh456	rep3	AT4G24660.2	nomCHG	26.2035	12.8685
suvh456	rep3	AT3G44280.1	nomCHG	0	34.3161
suvh456	rep3	AT5G35980.1	nomCHG	0	33.1688
suvh456	rep3	AT5G67260.2	nomCHG	65.4139	0
suvh456	rep3	AT1G33080.1	nomCHG	0.528681	5.37515
suvh456	rep3	AT2G21920.1	nomCHG	0	0
suvh456	rep3	AT5G06530.1	nomCHG	4.60354e-07	4.69223
suvh456	rep3	AT4G11340.1	mCHG	0	0
suvh456	rep3	AT5G65260.1	nomCHG	10.8171	48.7845
suvh456	rep3	AT5G21105.1	nomCHG	0	50.4537
suvh456	rep3	AT1G21940.1	nomCHG	0	0
suvh456	rep3	AT2G19360.1	mCHG	0	0
suvh456	rep3	AT1G70475.1	nomCHG	11.8472	1.06858e-06
suvh456	rep3	AT1G02400.1	nomCHG	0.118431	1.74489
suvh456	rep3	AT2G16970.2	nomCHG	0	0
suvh456	rep3	AT5G28237.1	mCHG	0.0414024	0.0955879
suvh456	rep3	AT4G23060.1	nomCHG	2.37817	24.2806
suvh456	rep3	AT5G22794.2	nomCHG	3.40531	3.00259
suvh456	rep3	AT3G17070.1	nomCHG	0	15.9951
suvh456	rep3	AT1G32330.1	nomCHG	0	10.1419
suvh456	rep3	AT4G20220.1	nomCHG	0	0
suvh456	rep3	AT1G31710.1	mCHG	0	18.4906
suvh456	rep3	AT1G51220.1	nomCHG	0	0
suvh456	rep3	AT4G27320.1	nomCHG	0.000150445	30.7934
suvh456	rep3	AT5G22150.1	mCHG	0	0
suvh456	rep3	AT2G25970.1	nomCHG	2.65602	71.1329
suvh456	rep3	AT5G24530.1	nomCHG	0.407229	8.62332
suvh456	rep3	AT4G01520.1	nomCHG	0	0
suvh456	rep3	AT5G19280.2	nomCHG	0	21.4449
suvh456	rep3	AT1G56100.1	mCHG	0	0
suvh456	rep3	AT1G16920.1	nomCHG	13.309	76.4617
suvh456	rep3	AT3G29190.1	mCHG	0	0
suvh456	rep3	AT5G02440.1	nomCHG	0	11.5037
suvh456	rep3	AT1G65960.2	nomCHG	0	167.849
suvh456	rep3	AT3G55460.1	nomCHG	0	93.0472
suvh456	rep3	AT5G38030.1	nomCHG	0.0626445	0.120619
suvh456	rep3	AT1G65060.1	nomCHG	0	6.28483
suvh456	rep3	AT2G29120.1	nomCHG	0	0.409744
suvh456	rep3	AT4G05470.1	nomCHG	0	0.0924962
suvh456	rep3	AT3G57330.1	nomCHG	0	39.9249
suvh456	rep3	AT1G49225.1	nomCHG	0	0
suvh456	rep3	AT4G15320.1	mCHG	0.880223	0
suvh456	rep3	AT2G32960.1	nomCHG	0	2.19161
suvh456	rep3	AT1G68390.1	nomCHG	0.151698	0.531209
suvh456	rep3	AT5G41590.1	nomCHG	0	0
suvh456	rep3	AT2G41560.1	nomCHG	0	56.5635
suvh456	rep3	AT2G28340.1	nomCHG	0	0.0984679
suvh456	rep3	AT5G11340.1	nomCHG	0	43.2209
suvh456	rep3	AT1G22400.1	nomCHG	0	26.262
suvh456	rep3	AT3G57230.1	nomCHG	0	20.4382
suvh456	rep3	AT4G07350.1	mCHG	0	0
suvh456	rep3	AT1G04680.1	nomCHG	0	61.8119
suvh456	rep3	AT1G27595.1	nomCHG	5.91073	11.9287
suvh456	rep3	AT3G16180.1	nomCHG	0	9.49762
suvh456	rep3	AT1G77950.4	nomCHG	0	0
suvh456	rep3	AT2G45420.1	nomCHG	0	0.450047
suvh456	rep3	AT5G51060.1	nomCHG	0	0.189218
suvh456	rep3	AT2G02450.2	nomCHG	0	23.4998
suvh456	rep3	AT3G57670.1	nomCHG	0	2.53932
suvh456	rep3	AT5G06265.4	nomCHG	0	16.2605
suvh456	rep3	AT5G54900.1	nomCHG	0	58.8773
suvh456	rep3	AT3G59570.3	nomCHG	0	4.33958
suvh456	rep3	AT5G20260.2	nomCHG	0	2.97668
suvh456	rep3	AT1G76430.1	nomCHG	0	0
suvh456	rep3	AT3G53720.1	nomCHG	0.608147	7.15027
suvh456	rep3	AT5G50150.1	nomCHG	0	18.9941
suvh456	rep3	AT1G63870.1	mCHG	0	0.0246453
suvh456	rep3	AT2G26820.3	nomCHG	0	0.16328
suvh456	rep3	AT1G65590.1	nomCHG	0	21.2764
suvh456	rep3	AT5G44050.1	nomCHG	1.04048	2.27762
suvh456	rep3	AT2G14700.1	nomCHG	0	0
suvh456	rep3	AT3G20660.1	nomCHG	1.40228	4.81012
suvh456	rep3	AT5G13250.1	nomCHG	0	0.627096
suvh456	rep3	AT3G54920.1	nomCHG	109.348	144.919
suvh456	rep3	AT4G16280.2	nomCHG	9.11618	6.23574
suvh456	rep3	AT2G30760.1	nomCHG	0	81.6722
suvh456	rep3	AT2G16980.4	nomCHG	0	0
suvh456	rep3	AT3G28130.2	nomCHG	0.00170989	11.7343
suvh456	rep3	AT4G10290.1	nomCHG	0	0
suvh456	rep3	AT1G48730.1	mCHG	0	0
suvh456	rep3	AT5G28750.1	nomCHG	2.51425e-06	176.372
suvh456	rep3	AT3G58790.1	nomCHG	0	12.0724
suvh456	rep3	AT1G27570.1	mCHG	0.142696	4.68206
suvh456	rep3	AT2G22475.1	nomCHG	0	21.6082
suvh456	rep3	AT4G10380.1	nomCHG	2.29207e-05	2.4245
suvh456	rep3	AT2G34790.1	mCHG	0	4.88158
suvh456	rep3	AT5G45650.2	nomCHG	0.0894287	9.47973
suvh456	rep3	AT2G10625.1	mCHG	0	0
suvh456	rep3	AT4G33380.1	nomCHG	0	53.3428
suvh456	rep3	AT2G26650.1	nomCHG	0	5.41607
suvh456	rep3	AT1G70920.1	nomCHG	0	2.01859
suvh456	rep3	AT5G50130.1	nomCHG	0	18.525
suvh456	rep3	AT3G28360.1	nomCHG	0	0
suvh456	rep3	AT4G10080.1	nomCHG	15.3028	70.7938
suvh456	rep3	AT1G64340.1	nomCHG	0	0
suvh456	rep3	AT1G45201.3	nomCHG	0	62.0566
suvh456	rep3	AT4G29230.1	nomCHG	0	2.81194
suvh456	rep3	AT2G28210.1	nomCHG	0.569925	6.62538
suvh456	rep3	AT1G56510.1	nomCHG	11.3016	18.8033
suvh456	rep3	AT3G46830.1	nomCHG	0	35.6751
suvh456	rep3	AT3G48720.1	mCHG	0.421479	14.0131
suvh456	rep3	AT1G77080.8	nomCHG	0.664895	29.4887
suvh456	rep3	AT1G54820.1	nomCHG	5.649	24.2282
suvh456	rep3	AT2G15480.2	nomCHG	0.937019	0.949105
suvh456	rep3	AT2G42300.1	nomCHG	3.62206	30.6238
suvh456	rep3	AT1G58360.1	nomCHG	17.7641	31.781
suvh456	rep3	AT1G61740.1	nomCHG	0	78.0275
suvh456	rep3	AT4G28530.1	nomCHG	0	0.155982
suvh456	rep3	AT3G03150.1	nomCHG	0	337.655
suvh456	rep3	AT5G60710.1	nomCHG	6.0302	43.225
suvh456	rep3	AT3G27270.2	nomCHG	0.727549	0
suvh456	rep3	AT2G23610.1	nomCHG	0	13.9951
suvh456	rep3	AT4G15530.5	nomCHG	0.568126	2.38379
suvh456	rep3	AT1G26300.1	nomCHG	0	15.5578
suvh456	rep3	AT3G47490.4	nomCHG	0	31.5052
suvh456	rep3	AT3G22430.1	nomCHG	2.67767	3.19939
suvh456	rep3	AT1G20460.1	nomCHG	0	10.1498
suvh456	rep3	AT1G26310.1	nomCHG	0	0.466093
suvh456	rep3	AT3G24460.1	nomCHG	0	1.50194
suvh456	rep3	AT3G29796.1	mCHG	0	0
suvh456	rep3	AT5G20540.1	nomCHG	0	13.0092
suvh456	rep3	AT3G28900.1	nomCHG	0	236.324
suvh456	rep3	AT1G60650.2	nomCHG	0	19.4131
suvh456	rep3	AT1G50820.2	nomCHG	0	0
suvh456	rep3	AT1G17745.2	nomCHG	0.00728135	14.1786
suvh456	rep3	AT4G08620.1	mCHG	0	0.271273
suvh456	rep3	AT4G21550.1	nomCHG	0	3.0325
suvh456	rep3	AT4G00695.3	nomCHG	0.793435	0
suvh456	rep3	AT2G16365.3	nomCHG	33.2432	0.49325
suvh456	rep3	AT5G30490.1	nomCHG	0	19.8672
suvh456	rep3	AT5G65060.1	nomCHG	0	9.12337
suvh456	rep3	AT3G52430.1	nomCHG	3.62562	6.26731
suvh456	rep3	AT3G48770.1	mCHG	0	0.236191
suvh456	rep3	AT1G57670.1	nomCHG	0	0
suvh456	rep3	AT2G36420.1	nomCHG	0	21.113
suvh456	rep3	AT2G02070.2	nomCHG	0.000898754	70.8214
suvh456	rep3	AT1G01130.1	nomCHG	0.860836	7.37417
suvh456	rep3	AT1G12110.1	nomCHG	1.95298e-07	20.1074
suvh456	rep3	AT5G37500.2	nomCHG	0.396076	3.12166
suvh456	rep3	AT5G16030.3	nomCHG	0	143.85
suvh456	rep3	AT3G45600.1	nomCHG	0	9.19812
suvh456	rep3	AT2G14210.2	nomCHG	0	0
suvh456	rep3	AT1G20240.1	nomCHG	0	0
suvh456	rep3	AT4G09820.1	mCHG	0	0.946307
suvh456	rep3	AT4G13577.1	nomCHG	0	0
suvh456	rep3	AT1G35895.1	mCHG	0	0
suvh456	rep3	AT5G59050.1	nomCHG	0	2.70916
suvh456	rep3	AT5G20635.1	nomCHG	0	11.181
suvh456	rep3	AT5G46220.1	nomCHG	0.551005	0.750078
suvh456	rep3	AT5G47890.1	nomCHG	0	141.442
suvh456	rep3	AT5G15240.1	nomCHG	0	3.01404
suvh456	rep3	AT3G21810.1	nomCHG	0	12.4566
suvh456	rep3	AT3G42310.1	mCHG	0	0
suvh456	rep3	AT4G16535.1	nomCHG	5.03679	8.54898
suvh456	rep3	AT5G38450.1	nomCHG	0.0719415	0
suvh456	rep3	AT4G24670.1	nomCHG	0	13.7384
suvh456	rep3	AT3G05410.2	mCHG	17.9443	2.84146
suvh456	rep3	AT4G13420.1	nomCHG	0	0
suvh456	rep3	AT5G15900.2	nomCHG	0.287322	0.682059
suvh456	rep3	AT1G23670.2	nomCHG	0	0
suvh456	rep3	AT4G26050.1	nomCHG	0	0
suvh456	rep3	AT3G10600.1	nomCHG	0.336103	0
suvh456	rep3	AT1G27040.1	nomCHG	0	0
suvh456	rep3	AT5G06570.3	nomCHG	0	0.7216
suvh456	rep3	AT4G22540.5	nomCHG	0	35.9222
suvh456	rep3	AT4G11373.1	mCHG	0	0
suvh456	rep3	AT1G54950.1	mCHG	0	0
suvh456	rep3	AT4G15620.1	nomCHG	9.11343	48.3835
suvh456	rep3	AT5G25620.2	nomCHG	0	2.55999
suvh456	rep3	AT3G03070.1	nomCHG	0	147.96
suvh456	rep3	AT1G70510.2	nomCHG	0	1.52317
suvh456	rep3	AT1G11740.1	nomCHG	0	0.195422
suvh456	rep3	AT5G22300.1	nomCHG	0	3.47407
suvh456	rep3	AT4G08450.1	mCHG	0.0649004	0
suvh456	rep3	AT3G44770.1	nomCHG	0.153539	0.153884
suvh456	rep3	AT1G41830.1	nomCHG	15.1467	46.9854
suvh456	rep3	AT5G38540.1	mCHG	0	0.0933855
suvh456	rep3	AT1G32450.1	nomCHG	0	0.659132
suvh456	rep3	AT4G17410.3	nomCHG	3.51531	2.07606
suvh456	rep3	AT5G58660.1	nomCHG	0	0.0779911
suvh456	rep3	AT1G58190.2	nomCHG	0.577955	0
suvh456	rep3	AT4G21120.1	nomCHG	0.20002	0.0996836
suvh456	rep3	AT5G06300.1	nomCHG	0	4.19017
suvh456	rep3	AT4G12770.1	nomCHG	0	19.3422
suvh456	rep3	AT5G65510.2	nomCHG	6.26192e-05	1.35387
suvh456	rep3	AT4G32030.1	nomCHG	0	56.1536
suvh456	rep3	AT1G20290.1	nomCHG	0	0
suvh456	rep3	AT1G33930.1	nomCHG	0	5.03192
suvh456	rep3	AT2G39950.1	nomCHG	2.03721	17.8111
suvh456	rep3	AT5G11770.1	nomCHG	0	141.428
suvh456	rep3	AT4G08760.1	mCHG	0	0.421164
suvh456	rep3	AT3G46120.1	mCHG	0	0
suvh456	rep3	AT2G32550.2	nomCHG	0	0.521257
suvh456	rep3	AT3G03740.1	nomCHG	0	17.6225
suvh456	rep3	AT1G51690.5	nomCHG	0	40.9967
suvh456	rep3	AT1G65350.1	mCHG	0.304131	0
suvh456	rep3	AT3G61028.2	nomCHG	0	0
suvh456	rep3	AT1G07650.2	nomCHG	0	24.1545
suvh456	rep3	AT1G77990.1	mCHG	3.30011e-07	7.1777
suvh456	rep3	AT2G37150.3	nomCHG	0	2.62504
suvh456	rep3	AT5G03680.1	nomCHG	0	2.75044
suvh456	rep3	AT2G06960.1	nomCHG	0	0
suvh456	rep3	AT1G78070.1	nomCHG	0	3.04771
suvh456	rep3	AT3G07610.3	mCHG	3.91	0.342476
suvh456	rep3	AT5G24900.1	mCHG	0	0.098116
suvh456	rep3	AT5G23940.1	nomCHG	0	94.9878
suvh456	rep3	AT1G04220.1	nomCHG	0	2.44206
suvh456	rep3	AT1G27100.1	nomCHG	0	104.613
suvh456	rep3	AT1G15800.1	nomCHG	0	15.5772
suvh456	rep3	AT4G10070.1	nomCHG	0.631727	12.0958
suvh456	rep3	AT1G10030.1	nomCHG	0	19.191
suvh456	rep3	AT5G47840.1	nomCHG	0	141.649
suvh456	rep3	AT1G35515.1	nomCHG	0.826877	0
suvh456	rep3	AT1G48970.1	nomCHG	7.73784	11.4864
suvh456	rep3	AT3G30260.1	nomCHG	0	0
suvh456	rep3	AT4G21200.1	nomCHG	0	0.737099
suvh456	rep3	AT1G27660.1	nomCHG	0	7.54199
suvh456	rep3	AT3G54450.1	nomCHG	0	0
suvh456	rep3	AT5G20220.4	nomCHG	21.246	13.0565
suvh456	rep3	AT1G52190.1	nomCHG	0.883784	25.0439
suvh456	rep3	AT1G52940.1	mCHG	0	0
suvh456	rep3	AT1G76360.1	nomCHG	1.41663	5.07759
suvh456	rep3	AT2G28080.1	nomCHG	0	25.4533
suvh456	rep3	AT1G50050.1	nomCHG	0	0
suvh456	rep3	AT3G23430.1	nomCHG	1.35207	8.59136
suvh456	rep3	AT1G67110.1	nomCHG	0	0
suvh456	rep3	AT4G16990.7	nomCHG	0	88.2942
suvh456	rep3	AT4G36380.1	nomCHG	0	3.0973
suvh456	rep3	AT5G06610.1	nomCHG	0	4.28951
suvh456	rep3	AT4G19530.2	nomCHG	0	93.1422
suvh456	rep3	AT2G34880.1	nomCHG	0	0.030612
suvh456	rep3	AT5G27350.1	nomCHG	6.90142	24.4428
suvh456	rep3	AT3G32980.1	nomCHG	0	18.2499
suvh456	rep3	AT4G16860.1	nomCHG	0	24.118
suvh456	rep3	AT1G69120.1	nomCHG	0	1.62306
suvh456	rep3	AT1G73810.1	nomCHG	0	0.318331
suvh456	rep3	AT2G06050.1	nomCHG	6.38245	77.1912
suvh456	rep3	AT2G07656.1	nomCHG	0	0.213475
suvh456	rep3	AT1G29830.3	nomCHG	0	0.182756
suvh456	rep3	AT5G26090.2	nomCHG	0	0
suvh456	rep3	AT5G08260.1	nomCHG	27.4339	114.211
suvh456	rep3	AT1G11650.2	nomCHG	0.0372155	200.592
suvh456	rep3	AT1G65450.1	nomCHG	0	6.60599
suvh456	rep3	AT3G19600.1	nomCHG	0	0
suvh456	rep3	AT4G09830.1	nomCHG	0	110.295
suvh456	rep3	AT2G35710.1	nomCHG	0.54429	2.38513
suvh456	rep3	AT1G31040.1	nomCHG	0	3.97148
suvh456	rep3	AT2G10950.2	nomCHG	0	18.0654
suvh456	rep3	AT4G00220.1	nomCHG	1.95569e-07	1.08082
suvh456	rep3	AT3G28860.1	nomCHG	6.42313e-07	43.058
suvh456	rep3	AT1G48820.1	nomCHG	0.38828	0.336707
suvh456	rep3	AT5G11500.1	nomCHG	0	146.923
suvh456	rep3	AT5G14230.1	nomCHG	0	3.86613
suvh456	rep3	AT2G37720.1	nomCHG	0	0.270205
suvh456	rep3	AT1G13130.1	nomCHG	1.34387	1.44606
suvh456	rep3	AT5G04310.1	nomCHG	0.8593	1.13442
suvh456	rep3	AT5G65050.3	nomCHG	0	62.1741
suvh456	rep3	AT3G43810.2	nomCHG	166.356	8.57902
suvh456	rep3	AT2G06570.1	mCHG	0	0
suvh456	rep3	AT2G03330.1	mCHG	0	7.41717
suvh456	rep3	AT2G43410.4	nomCHG	12.5676	9.54711
suvh456	rep3	AT5G14740.1	nomCHG	0	2132.58
suvh456	rep3	AT1G65860.1	nomCHG	3.5286	8.60142
suvh456	rep3	AT5G45230.1	nomCHG	0	0
suvh456	rep3	AT3G32280.1	mCHG	0	0
suvh456	rep3	AT5G33290.1	nomCHG	3.26802	4.22352
suvh456	rep3	AT5G52120.1	nomCHG	0.504648	4.03719
suvh456	rep3	AT2G16710.3	nomCHG	3.04586	27.5359
suvh456	rep3	AT1G14800.1	mCHG	0	0
suvh456	rep3	AT5G62165.2	nomCHG	0	0.604689
suvh456	rep3	AT1G56010.2	nomCHG	0	2.24175
suvh456	rep3	AT4G37235.1	nomCHG	0	0.245115
suvh456	rep3	AT5G19630.1	nomCHG	1.83277	20.5473
suvh456	rep3	AT1G65985.2	mCHG	0	0.921237
suvh456	rep3	AT5G45800.1	nomCHG	0	26.7824
suvh456	rep3	AT4G16510.1	nomCHG	6.37736	8.39386
suvh456	rep3	AT5G18735.1	nomCHG	0.370985	0
suvh456	rep3	AT1G51460.1	nomCHG	0	5.42999
suvh456	rep3	AT1G25097.1	nomCHG	212.677	1.49688
suvh456	rep3	AT4G07990.1	nomCHG	0	16.4236
suvh456	rep3	AT1G24822.1	nomCHG	212.677	1.49688
suvh456	rep3	AT2G18130.1	nomCHG	0	0
suvh456	rep3	AT2G21900.1	nomCHG	0	0
suvh456	rep3	AT3G45990.1	mCHG	0	0
suvh456	rep3	AT3G28080.1	nomCHG	0	15.9734
suvh456	rep3	AT3G44753.1	nomCHG	0	0.612787
suvh456	rep3	AT1G20860.2	mCHG	0	0
suvh456	rep3	AT2G43710.1	nomCHG	0	85.4059
suvh456	rep3	AT5G04770.1	nomCHG	0	10.8206
suvh456	rep3	AT1G43690.1	nomCHG	0	24.9379
suvh456	rep3	AT5G36870.1	mCHG	0.0281552	0.0684952
suvh456	rep3	AT2G13820.3	mCHG	0	28.7993
suvh456	rep3	AT1G11370.1	nomCHG	0	0
suvh456	rep3	AT5G08520.1	nomCHG	0	89.1836
suvh456	rep3	AT5G22740.1	nomCHG	5.1201	40.4068
suvh456	rep3	AT5G56970.1	mCHG	0	0.0492693
suvh456	rep3	AT4G13440.2	mCHG	0	0
suvh456	rep3	AT2G24340.1	mCHG	0	0.695009
suvh456	rep3	AT2G22620.1	nomCHG	0	1.88692
suvh456	rep3	AT2G38255.1	mCHG	0	0.287164
suvh456	rep3	AT5G49140.1	nomCHG	0	0
suvh456	rep3	AT3G27030.1	nomCHG	0	9.88303
suvh456	rep3	AT1G60200.1	nomCHG	6.66979	43.5631
suvh456	rep3	AT2G13810.1	nomCHG	0	0
suvh456	rep3	AT4G02300.1	mCHG	0	0
suvh456	rep3	AT4G13750.1	nomCHG	0	2.0133
suvh456	rep3	AT4G09012.1	mCHG	0	1.75082
suvh456	rep3	AT3G54440.3	nomCHG	0	34.0143
suvh456	rep3	AT1G79150.1	nomCHG	0.499556	7.34876
suvh456	rep3	AT4G22510.2	nomCHG	0	106.282
suvh456	rep3	AT5G16240.1	nomCHG	0	10.7792
suvh456	rep3	AT3G18760.1	nomCHG	0	44.141
suvh456	rep3	AT2G17470.2	nomCHG	0	1.96222
suvh456	rep3	AT4G20450.1	nomCHG	0.0382034	0.101577
suvh456	rep3	AT2G27430.1	nomCHG	0.362067	0.636219
suvh456	rep3	AT1G44960.1	nomCHG	0.242633	4.69888
suvh456	rep3	AT4G27000.1	nomCHG	0	95.9823
suvh456	rep3	AT4G36170.1	nomCHG	3.20017	0.236638
suvh456	rep3	AT2G23760.4	nomCHG	0	26.1842
suvh456	rep3	AT4G37940.1	nomCHG	0	0
suvh456	rep3	AT3G11480.1	nomCHG	0	0
suvh456	rep3	AT1G76250.1	nomCHG	0.110508	1.06269
suvh456	rep3	AT2G11225.1	nomCHG	0	70.7331
suvh456	rep3	AT2G26690.1	nomCHG	0	18.9345
suvh456	rep3	AT4G24140.1	nomCHG	0	2.03085
suvh456	rep3	AT3G28100.1	mCHG	0	5.51063
suvh456	rep3	AT2G38110.1	nomCHG	0	14.585
suvh456	rep3	AT2G22630.2	nomCHG	0	0
suvh456	rep3	AT2G43140.2	nomCHG	0	0.274163
suvh456	rep3	AT5G61910.4	nomCHG	1.42386	9.49791
suvh456	rep3	AT2G01430.1	nomCHG	0	0.634504
suvh456	rep3	AT4G11880.1	nomCHG	0	0.845571
suvh456	rep3	AT5G55250.1	mCHG	0	5.45143
suvh456	rep3	AT2G45660.1	nomCHG	0	56.7025
suvh456	rep3	AT2G34070.1	nomCHG	0	29.584
suvh456	rep3	AT1G80610.1	nomCHG	0	16.67
suvh456	rep3	AT5G05690.1	nomCHG	0	162.669
suvh456	rep3	AT4G19380.2	nomCHG	0	3.45096
suvh456	rep3	AT3G04610.2	nomCHG	12.3465	43.5907
suvh456	rep3	AT4G30970.1	nomCHG	0	0
suvh456	rep3	AT4G21215.2	nomCHG	1.22935	5.46631
suvh456	rep3	AT1G29980.1	nomCHG	0	22.9868
suvh456	rep3	AT2G12550.1	nomCHG	0	4.68153
suvh456	rep3	AT4G15370.1	mCHG	0	0
suvh456	rep3	AT1G05000.2	nomCHG	0	1.09326
suvh456	rep3	AT3G05935.2	nomCHG	4.49339	1.44593
suvh456	rep3	AT4G31910.1	mCHG	0	5.84347
suvh456	rep3	AT1G55020.1	nomCHG	0	11.4911
suvh456	rep3	AT1G18710.1	nomCHG	0	8.6751
suvh456	rep3	AT2G07806.2	mCHG	0	0
suvh456	rep3	AT1G10586.1	mCHG	0	0
suvh456	rep3	AT1G53640.1	mCHG	0	0
suvh456	rep3	AT4G10310.1	nomCHG	0	0
suvh456	rep3	AT4G12440.3	nomCHG	0	0.185492
suvh456	rep3	AT2G19420.1	nomCHG	0	0
suvh456	rep3	AT3G23760.1	nomCHG	0	65.5893
suvh456	rep3	AT1G33680.1	nomCHG	15.9297	39.7086
suvh456	rep3	AT4G16920.2	mCHG	0	0.546815
suvh456	rep3	AT3G19850.1	nomCHG	0	10.8075
suvh456	rep3	AT5G63800.1	nomCHG	0	10.444
suvh456	rep3	AT1G74290.1	nomCHG	0.582114	0
suvh456	rep3	AT1G71960.1	nomCHG	1.05707e-05	9.40374
suvh456	rep3	AT1G62540.2	mCHG	1.12275	8.49329
suvh456	rep3	AT3G54320.1	nomCHG	3.08798	6.83474
suvh456	rep3	AT4G03380.1	mCHG	0.645443	0
suvh456	rep3	AT2G01905.1	nomCHG	0.1819	0.762579
suvh456	rep3	AT1G33110.1	nomCHG	1.78023	23.311
suvh456	rep3	AT5G22160.1	nomCHG	0	0
suvh456	rep3	AT1G23985.1	nomCHG	0	0
suvh456	rep3	AT1G62580.1	mCHG	0	0.260959
suvh456	rep3	AT3G10340.1	mCHG	0	5.22239
suvh456	rep3	AT5G14700.1	nomCHG	0	8.87485
suvh456	rep3	AT5G49360.1	nomCHG	0	212.325
suvh456	rep3	AT3G43850.1	nomCHG	0.221394	0
suvh456	rep3	AT4G18890.1	nomCHG	16.0966	14.8386
suvh456	rep3	AT2G33435.1	nomCHG	1.45967e-07	9.84589
suvh456	rep3	AT3G20740.1	nomCHG	0	16.0707
suvh456	rep3	AT1G36180.1	mCHG	0	1.95204
suvh456	rep3	AT3G46490.1	mCHG	0.830207	2.16465
suvh456	rep3	AT4G04990.1	nomCHG	0.308608	0.156694
suvh456	rep3	AT1G11790.1	nomCHG	0	24.0899
suvh456	rep3	AT5G12170.2	nomCHG	6.44048	5.57683
suvh456	rep3	AT5G03610.1	nomCHG	0	23.1567
suvh456	rep3	AT3G42180.1	mCHG	0	0.333706
suvh456	rep3	AT5G06839.3	nomCHG	0	0.0570034
suvh456	rep3	AT5G45260.1	nomCHG	7.04677e-05	5.11757
suvh456	rep3	AT2G36080.1	nomCHG	0	10.3689
suvh456	rep3	AT1G71040.1	nomCHG	0	13.8403
suvh456	rep3	AT5G10350.1	nomCHG	28.2567	49.5264
suvh456	rep3	AT1G22360.1	nomCHG	0	27.7887
suvh456	rep3	AT3G44510.2	nomCHG	0.259206	0.111779
suvh456	rep3	AT1G06390.1	nomCHG	0	76.3163
suvh456	rep3	AT5G24960.1	mCHG	0	0.104383
suvh456	rep3	AT4G09960.4	nomCHG	0	0
suvh456	rep3	AT3G44610.1	nomCHG	2.02136	17.158
suvh456	rep3	AT3G21230.1	nomCHG	0.137601	1.08253
suvh456	rep3	AT2G30580.1	nomCHG	0	6.14144
suvh456	rep3	AT2G25930.1	nomCHG	0	58.0263
suvh456	rep3	AT4G33520.2	nomCHG	79.1417	10.6509
suvh456	rep3	AT5G13430.1	nomCHG	0	80.6076
suvh456	rep3	AT4G20210.1	mCHG	0	0
suvh456	rep3	AT5G54430.3	nomCHG	31.5552	32.51
suvh456	rep3	AT1G64100.2	nomCHG	0	0.248282
suvh456	rep3	AT1G65320.1	nomCHG	0.0820089	16.474
suvh456	rep3	AT1G61810.3	nomCHG	0.47478	0
suvh456	rep3	AT1G65610.1	nomCHG	0	0.0405388
suvh456	rep3	AT2G24000.1	nomCHG	0	0
suvh456	rep3	AT5G23210.1	nomCHG	0	59.2803
suvh456	rep3	AT3G29390.1	nomCHG	0	32.5981
suvh456	rep3	AT5G37793.1	nomCHG	0	0.567208
suvh456	rep3	AT4G08780.1	mCHG	0	0.272982
suvh456	rep3	AT2G19580.1	nomCHG	0	3.68059
suvh456	rep3	AT4G30610.1	nomCHG	9.40844	15.0321
suvh456	rep3	AT5G35770.1	nomCHG	0	0.354383
suvh456	rep3	AT4G12640.1	nomCHG	0	8.59024
suvh456	rep3	AT5G47030.1	nomCHG	125.763	250.528
suvh456	rep3	AT1G78955.1	nomCHG	0	0.708544
suvh456	rep3	AT3G49220.3	nomCHG	0	79.4379
suvh456	rep3	AT3G11200.1	nomCHG	0	60.6943
suvh456	rep3	AT1G23440.1	nomCHG	0	24.5631
suvh456	rep3	AT4G14640.1	nomCHG	0.994669	0
suvh456	rep3	AT5G47570.1	nomCHG	54.5331	120.698
suvh456	rep3	AT2G40460.1	nomCHG	0	14.9219
suvh456	rep3	AT1G15950.1	nomCHG	0	42.0933
suvh456	rep3	AT2G16990.2	nomCHG	0.45034	0.882323
suvh456	rep3	AT1G36325.1	mCHG	0	0
suvh456	rep3	AT1G67400.1	nomCHG	0	17.3896
suvh456	rep3	AT4G00020.2	mCHG	4.33183	0
suvh456	rep3	AT2G11010.1	mCHG	0	0
suvh456	rep3	AT4G23820.1	nomCHG	0	133.702
suvh456	rep3	AT5G64410.1	nomCHG	0	24.4018
suvh456	rep3	AT1G33100.1	nomCHG	0	0.0530078
suvh456	rep3	AT2G31750.2	nomCHG	7.69476	16.8062
suvh456	rep3	AT1G54790.2	nomCHG	0	3.07797
suvh456	rep3	AT3G43270.1	nomCHG	0	5.22679
suvh456	rep3	AT1G36070.1	nomCHG	0	14.3886
suvh456	rep3	AT5G45200.1	nomCHG	0	0
suvh456	rep3	AT4G19260.1	nomCHG	0	0
suvh456	rep3	AT5G17330.1	nomCHG	0	3.45741
suvh456	rep3	AT1G35215.1	mCHG	0	0
suvh456	rep3	AT1G66090.1	nomCHG	0	22.3008
suvh456	rep3	AT3G28635.1	nomCHG	0	1.36329
suvh456	rep3	AT4G31980.1	nomCHG	9.54943	2.51093
suvh456	rep3	AT2G34510.1	nomCHG	0	86.2747
suvh456	rep3	AT5G48900.1	nomCHG	0	8.04433
suvh456	rep3	AT2G31110.2	nomCHG	0	7.04304
suvh456	rep3	AT1G09380.1	nomCHG	0	0.0725498
suvh456	rep3	AT1G34550.1	mCHG	0	15.323
suvh456	rep3	AT1G59950.1	nomCHG	0	0
suvh456	rep3	AT3G03440.1	nomCHG	0	2.22662
suvh456	rep3	AT1G47280.1	mCHG	0	0
suvh456	rep3	AT4G22950.1	nomCHG	0	1.28418
suvh456	rep3	AT4G11170.1	nomCHG	0.241662	0
suvh456	rep3	AT1G31860.1	nomCHG	0	37.866
suvh456	rep3	AT5G64880.1	nomCHG	14.0356	30.3734
suvh456	rep3	AT5G25080.1	nomCHG	0	36.5556
suvh456	rep3	AT3G26450.1	mCHG	0	140.427
suvh456	rep3	AT2G24430.1	nomCHG	0	0.53341
suvh456	rep3	AT5G47455.4	nomCHG	0	11.1727
suvh456	rep3	AT4G18960.1	nomCHG	0	0.118331
suvh456	rep3	AT2G15260.1	nomCHG	0	0
suvh456	rep3	AT5G03760.1	nomCHG	0.555776	12.2957
suvh456	rep3	AT4G21910.4	nomCHG	0	27.8897
suvh456	rep3	AT4G33220.1	nomCHG	0	17.3665
suvh456	rep3	AT4G20250.1	nomCHG	0	0
suvh456	rep3	AT3G30200.1	mCHG	0	0
suvh456	rep3	AT5G65070.3	nomCHG	0	0.26397
suvh456	rep3	AT5G16230.1	nomCHG	0	1.60387
suvh456	rep3	AT3G56810.1	nomCHG	0	13.9775
suvh456	rep3	AT1G65730.1	nomCHG	0	0.0727035
suvh456	rep3	AT5G62720.1	nomCHG	6.91285	158.712
suvh456	rep3	AT5G12870.1	nomCHG	0	1.3437
suvh456	rep3	AT1G21650.3	nomCHG	0	9.21706
suvh456	rep3	AT2G22940.1	mCHG	0	0
suvh456	rep3	AT1G32240.1	nomCHG	0.874513	6.33806
suvh456	rep3	AT2G28305.1	nomCHG	0	59.2934
suvh456	rep3	AT5G65080.2	nomCHG	0	0.157413
suvh456	rep3	AT5G04280.1	nomCHG	0	22.665
suvh456	rep3	AT5G20110.1	nomCHG	0	5.02186
suvh456	rep3	AT5G20510.1	nomCHG	0	13.9764
suvh456	rep3	AT3G05350.1	nomCHG	5.99665	44.8939
suvh456	rep3	AT1G08230.2	nomCHG	27.7612	4.82673
suvh456	rep3	AT5G18540.1	nomCHG	0	18.4135
suvh456	rep3	AT1G69870.1	nomCHG	0	26.2873
suvh456	rep3	AT1G70710.1	nomCHG	0	48.94
suvh456	rep3	AT5G45240.1	nomCHG	0	0.0911046
suvh456	rep3	AT5G19140.1	nomCHG	353.534	205.43
suvh456	rep3	AT4G02320.1	mCHG	0	0.149417
suvh456	rep3	AT5G41940.1	nomCHG	0	21.6954
suvh456	rep3	AT1G06148.2	mCHG	0	0
suvh456	rep3	AT5G62070.1	nomCHG	0	17.5401
suvh456	rep3	AT3G60110.1	nomCHG	0.549382	4.26691
suvh456	rep3	AT1G28230.1	mCHG	2.32402	7.16489
suvh456	rep3	AT2G02635.1	mCHG	0	0
suvh456	rep3	AT2G16485.1	nomCHG	0.795868	18.225
suvh456	rep3	AT2G41945.3	nomCHG	0.0217806	13.36
suvh456	rep3	AT2G30980.1	nomCHG	0	89.7398
suvh456	rep3	AT2G41290.1	nomCHG	0	3.24417
suvh456	rep3	AT3G07010.1	nomCHG	0	43.7914
suvh456	rep3	AT4G39020.1	nomCHG	0	0
suvh456	rep3	AT2G19110.2	nomCHG	0	6.3906
suvh456	rep3	AT4G15290.1	mCHG	0	0.193293
suvh456	rep3	AT5G05840.1	nomCHG	0.0271165	0.108253
suvh456	rep3	AT5G62760.1	nomCHG	0.880147	6.65972
suvh456	rep3	AT5G10140.1	nomCHG	0	3.66482
suvh456	rep3	AT4G24150.1	nomCHG	0	1.05345
suvh456	rep3	AT2G05360.1	mCHG	0	0.0764278
suvh456	rep3	AT4G02940.1	nomCHG	0	18.8279
suvh456	rep3	AT1G23220.1	nomCHG	0	35.7798
suvh456	rep3	AT3G58780.4	nomCHG	0	1.02897
suvh456	rep3	AT4G22570.1	nomCHG	0	57.0401
suvh456	rep3	AT1G08290.1	nomCHG	0	1.64388
suvh456	rep3	AT5G14180.1	nomCHG	0	0.254665
suvh456	rep3	AT4G05475.1	nomCHG	0	0.0913877
suvh456	rep3	AT3G06180.1	nomCHG	0	11.6687
suvh456	rep3	AT3G17510.1	nomCHG	0	33.7224
suvh456	rep3	AT4G25850.2	nomCHG	0.136562	0.39547
suvh456	rep3	AT4G38810.2	nomCHG	0	24.9506
suvh456	rep3	AT4G28706.4	nomCHG	45.4665	7.75842
suvh456	rep3	AT3G27810.1	nomCHG	0	0
suvh456	rep3	AT2G42830.2	nomCHG	0	0.362494
suvh456	rep3	AT4G05555.1	mCHG	0	0
suvh456	rep3	AT1G52990.1	mCHG	0	0.179901
suvh456	rep3	AT2G27030.3	nomCHG	110.392	31.2582
suvh456	rep3	AT4G15440.1	mCHG	0	12.2356
suvh456	rep3	AT1G19330.3	nomCHG	0	10.3915
suvh456	rep3	AT1G59780.1	mCHG	0	0
suvh456	rep3	AT2G04160.1	nomCHG	0.000923894	9.6853
suvh456	rep3	AT5G46050.1	nomCHG	0.909815	0.435913
suvh456	rep3	AT1G33950.1	mCHG	0	0
suvh456	rep3	AT1G69850.1	nomCHG	8.73975	26.7435
suvh456	rep3	AT2G06020.1	nomCHG	0	0
suvh456	rep3	AT5G27300.1	mCHG	12.1795	0.5514
suvh456	rep3	AT5G53110.1	mCHG	0	0.283019
suvh456	rep3	AT2G32270.1	nomCHG	0.17873	0
suvh456	rep3	AT1G23380.2	nomCHG	0	3.63894
suvh456	rep3	AT5G36150.1	nomCHG	0	0
suvh456	rep3	AT1G59740.1	nomCHG	0.716338	9.04179
suvh456	rep3	AT4G15340.1	nomCHG	0	0
suvh456	rep3	AT4G34500.1	nomCHG	0	21.0432
suvh456	rep3	AT5G21170.2	nomCHG	0	134.638
suvh456	rep3	AT1G33720.1	mCHG	1.67568e-06	3.23689
suvh456	rep3	AT4G13280.2	mCHG	0	0.369487
suvh456	rep3	AT5G10510.3	nomCHG	0	4.48878
suvh456	rep3	AT5G19025.2	nomCHG	3.81943	3.48977
wt	rep1	AT1G44170.2	nomCHG	0	16.7595
wt	rep1	AT1G20010.1	nomCHG	0	247.078
wt	rep1	AT4G24660.2	nomCHG	17.4119	10.4829
wt	rep1	AT3G44280.1	nomCHG	0	36.2652
wt	rep1	AT5G35980.1	nomCHG	0	31.4332
wt	rep1	AT5G67260.2	nomCHG	48.1295	0
wt	rep1	AT1G33080.1	nomCHG	0	3.91705
wt	rep1	AT2G21920.1	nomCHG	0	0
wt	rep1	AT5G06530.1	nomCHG	0	3.95696
wt	rep1	AT4G11340.1	mCHG	0	0
wt	rep1	AT5G65260.1	nomCHG	0	47.4763
wt	rep1	AT5G21105.1	nomCHG	0	30.7358
wt	rep1	AT1G21940.1	nomCHG	0	0
wt	rep1	AT2G19360.1	mCHG	0	0
wt	rep1	AT1G70475.1	nomCHG	0	9.91989
wt	rep1	AT1G02400.1	nomCHG	0.904944	3.26925
wt	rep1	AT2G16970.2	nomCHG	0	0
wt	rep1	AT5G28237.1	mCHG	0	0
wt	rep1	AT4G23060.1	nomCHG	2.88925	19.2895
wt	rep1	AT5G22794.2	nomCHG	0	1.88105
wt	rep1	AT3G17070.1	nomCHG	0	10.6699
wt	rep1	AT1G32330.1	nomCHG	0	11.2124
wt	rep1	AT4G20220.1	nomCHG	0	0
wt	rep1	AT1G31710.1	mCHG	0.432347	25.3724
wt	rep1	AT1G51220.1	nomCHG	0	0
wt	rep1	AT4G27320.1	nomCHG	1.20274e-07	37.4886
wt	rep1	AT5G22150.1	mCHG	0	0
wt	rep1	AT2G25970.1	nomCHG	7.75116	89.9748
wt	rep1	AT5G24530.1	nomCHG	4.23533	4.90766
wt	rep1	AT4G01520.1	nomCHG	0	0
wt	rep1	AT5G19280.2	nomCHG	0	11.8679
wt	rep1	AT1G56100.1	mCHG	0	0
wt	rep1	AT1G16920.1	nomCHG	28.1316	53.6396
wt	rep1	AT3G29190.1	mCHG	0.0774361	0
wt	rep1	AT5G02440.1	nomCHG	0	9.52992
wt	rep1	AT1G65960.2	nomCHG	0	240.609
wt	rep1	AT3G55460.1	nomCHG	0	80.8387
wt	rep1	AT5G38030.1	nomCHG	0	0.127258
wt	rep1	AT1G65060.1	nomCHG	5.89345	21.3029
wt	rep1	AT2G29120.1	nomCHG	0	3.69249
wt	rep1	AT4G05470.1	nomCHG	0	0
wt	rep1	AT3G57330.1	nomCHG	0	15.1366
wt	rep1	AT1G49225.1	nomCHG	0	1.32359
wt	rep1	AT4G15320.1	mCHG	0.0538083	0.856571
wt	rep1	AT2G32960.1	nomCHG	0.0637736	8.98779
wt	rep1	AT1G68390.1	nomCHG	0	1.12031
wt	rep1	AT5G41590.1	nomCHG	0.822189	0
wt	rep1	AT2G41560.1	nomCHG	0	46.702
wt	rep1	AT2G28340.1	nomCHG	0	0
wt	rep1	AT5G11340.1	nomCHG	0	46.1779
wt	rep1	AT1G22400.1	nomCHG	0	24.4249
wt	rep1	AT3G57230.1	nomCHG	0	26.0531
wt	rep1	AT4G07350.1	mCHG	0	0
wt	rep1	AT1G04680.1	nomCHG	0	73.5024
wt	rep1	AT1G27595.1	nomCHG	0	11.9206
wt	rep1	AT3G16180.1	nomCHG	0	16.069
wt	rep1	AT1G77950.4	nomCHG	0	0
wt	rep1	AT2G45420.1	nomCHG	0	0.412443
wt	rep1	AT5G51060.1	nomCHG	0	0.23121
wt	rep1	AT2G02450.2	nomCHG	0	18.3304
wt	rep1	AT3G57670.1	nomCHG	0	2.84429
wt	rep1	AT5G06265.4	nomCHG	0	19.6111
wt	rep1	AT5G54900.1	nomCHG	0	79.0103
wt	rep1	AT3G59570.3	nomCHG	0	3.99738
wt	rep1	AT5G20260.2	nomCHG	0	0.274512
wt	rep1	AT1G76430.1	nomCHG	0	0.118117
wt	rep1	AT3G53720.1	nomCHG	0	12.1334
wt	rep1	AT5G50150.1	nomCHG	1.42343e-07	21.8168
wt	rep1	AT1G63870.1	mCHG	0	0
wt	rep1	AT2G26820.3	nomCHG	0	0.199516
wt	rep1	AT1G65590.1	nomCHG	0	14.613
wt	rep1	AT5G44050.1	nomCHG	0	2.0691
wt	rep1	AT2G14700.1	nomCHG	0	0
wt	rep1	AT3G20660.1	nomCHG	0	3.23011
wt	rep1	AT5G13250.1	nomCHG	0.62819	0
wt	rep1	AT3G54920.1	nomCHG	29.058	41.2866
wt	rep1	AT4G16280.2	nomCHG	4.62141e-07	6.2136
wt	rep1	AT2G30760.1	nomCHG	0	235.656
wt	rep1	AT2G16980.4	nomCHG	0	0
wt	rep1	AT3G28130.2	nomCHG	2.11109e-05	18.4895
wt	rep1	AT4G10290.1	nomCHG	0	0
wt	rep1	AT1G48730.1	mCHG	0	0
wt	rep1	AT5G28750.1	nomCHG	17.1226	183.759
wt	rep1	AT3G58790.1	nomCHG	0	8.59541
wt	rep1	AT1G27570.1	mCHG	0	0
wt	rep1	AT2G22475.1	nomCHG	2.49225	18.8783
wt	rep1	AT4G10380.1	nomCHG	0.0936127	2.84135
wt	rep1	AT2G34790.1	mCHG	0	3.48446
wt	rep1	AT5G45650.2	nomCHG	0.940284	13.3729
wt	rep1	AT2G10625.1	mCHG	0	0
wt	rep1	AT4G33380.1	nomCHG	0	52.9335
wt	rep1	AT2G26650.1	nomCHG	0	5.39246
wt	rep1	AT1G70920.1	nomCHG	0.618148	0.318872
wt	rep1	AT5G50130.1	nomCHG	0	11.1685
wt	rep1	AT3G28360.1	nomCHG	0	0.0239063
wt	rep1	AT4G10080.1	nomCHG	5.94841	57.4485
wt	rep1	AT1G64340.1	nomCHG	0	0
wt	rep1	AT1G45201.3	nomCHG	0	97.6731
wt	rep1	AT4G29230.1	nomCHG	1.86363	0
wt	rep1	AT2G28210.1	nomCHG	0	5.01636
wt	rep1	AT1G56510.1	nomCHG	3.28534	6.9257
wt	rep1	AT3G46830.1	nomCHG	0	45.1979
wt	rep1	AT3G48720.1	mCHG	2.86617	7.78314
wt	rep1	AT1G77080.8	nomCHG	0.0183553	27.727
wt	rep1	AT1G54820.1	nomCHG	11.8355	26.5497
wt	rep1	AT2G15480.2	nomCHG	0	4.53635
wt	rep1	AT2G42300.1	nomCHG	1.61948	25.4775
wt	rep1	AT1G58360.1	nomCHG	5.0048	22.288
wt	rep1	AT1G61740.1	nomCHG	0	45.3618
wt	rep1	AT4G28530.1	nomCHG	0	0.476496
wt	rep1	AT3G03150.1	nomCHG	0	219.3
wt	rep1	AT5G60710.1	nomCHG	8.6207	24.2081
wt	rep1	AT3G27270.2	nomCHG	5.77857	0
wt	rep1	AT2G23610.1	nomCHG	1.67089	23.2731
wt	rep1	AT4G15530.5	nomCHG	0.118047	3.48897
wt	rep1	AT1G26300.1	nomCHG	0.000191414	8.90765
wt	rep1	AT3G47490.4	nomCHG	0	25.0445
wt	rep1	AT3G22430.1	nomCHG	1.04815e-05	4.33562
wt	rep1	AT1G20460.1	nomCHG	0	7.67763
wt	rep1	AT1G26310.1	nomCHG	0	0.56953
wt	rep1	AT3G24460.1	nomCHG	0.226325	1.38128
wt	rep1	AT3G29796.1	mCHG	0	0
wt	rep1	AT5G20540.1	nomCHG	0	12.6311
wt	rep1	AT3G28900.1	nomCHG	0	286.363
wt	rep1	AT1G60650.2	nomCHG	0	26.1174
wt	rep1	AT1G50820.2	nomCHG	0	0
wt	rep1	AT1G17745.2	nomCHG	0	16.662
wt	rep1	AT4G08620.1	mCHG	0	0
wt	rep1	AT4G21550.1	nomCHG	0	1.91663
wt	rep1	AT4G00695.3	nomCHG	0	0
wt	rep1	AT2G16365.3	nomCHG	43.9386	1.46373
wt	rep1	AT5G30490.1	nomCHG	0	27.2713
wt	rep1	AT5G65060.1	nomCHG	0	13.2052
wt	rep1	AT3G52430.1	nomCHG	9.0844	6.02611
wt	rep1	AT3G48770.1	mCHG	0	0.379747
wt	rep1	AT1G57670.1	nomCHG	0	0.0851404
wt	rep1	AT2G36420.1	nomCHG	0	11.172
wt	rep1	AT2G02070.2	nomCHG	3.55326	64.4158
wt	rep1	AT1G01130.1	nomCHG	6.86511	2.07939
wt	rep1	AT1G12110.1	nomCHG	0	15.5205
wt	rep1	AT5G37500.2	nomCHG	0	3.88983
wt	rep1	AT5G16030.3	nomCHG	0	101.993
wt	rep1	AT3G45600.1	nomCHG	0	13.3391
wt	rep1	AT2G14210.2	nomCHG	0	0
wt	rep1	AT1G20240.1	nomCHG	0	0
wt	rep1	AT4G09820.1	mCHG	0	0.730305
wt	rep1	AT4G13577.1	nomCHG	0	0
wt	rep1	AT1G35895.1	mCHG	0	0
wt	rep1	AT5G59050.1	nomCHG	0.138968	4.76455
wt	rep1	AT5G20635.1	nomCHG	0	9.01131
wt	rep1	AT5G46220.1	nomCHG	0.772651	0.916539
wt	rep1	AT5G47890.1	nomCHG	0	119.596
wt	rep1	AT5G15240.1	nomCHG	0	4.68039
wt	rep1	AT3G21810.1	nomCHG	0	7.0194
wt	rep1	AT3G42310.1	mCHG	0	0
wt	rep1	AT4G16535.1	nomCHG	1.47423	9.61057
wt	rep1	AT5G38450.1	nomCHG	0	0
wt	rep1	AT4G24670.1	nomCHG	0	15.8343
wt	rep1	AT3G05410.2	mCHG	2.62349	37.3913
wt	rep1	AT4G13420.1	nomCHG	0	0
wt	rep1	AT5G15900.2	nomCHG	1.29869	0.833424
wt	rep1	AT1G23670.2	nomCHG	0	0
wt	rep1	AT4G26050.1	nomCHG	0	0
wt	rep1	AT3G10600.1	nomCHG	0	0.0532128
wt	rep1	AT1G27040.1	nomCHG	0	0.164977
wt	rep1	AT5G06570.3	nomCHG	0.220609	0.544567
wt	rep1	AT4G22540.5	nomCHG	0	26.5898
wt	rep1	AT4G11373.1	mCHG	0	0
wt	rep1	AT1G54950.1	mCHG	0	0
wt	rep1	AT4G15620.1	nomCHG	32.3589	37.8981
wt	rep1	AT5G25620.2	nomCHG	0.344892	2.45055
wt	rep1	AT3G03070.1	nomCHG	0	154.112
wt	rep1	AT1G70510.2	nomCHG	0.00523772	2.51558
wt	rep1	AT1G11740.1	nomCHG	0	0.0955163
wt	rep1	AT5G22300.1	nomCHG	0	4.52805
wt	rep1	AT4G08450.1	mCHG	0.0396517	0
wt	rep1	AT3G44770.1	nomCHG	1.5965	0
wt	rep1	AT1G41830.1	nomCHG	17.0726	52.0492
wt	rep1	AT5G38540.1	mCHG	0	0
wt	rep1	AT1G32450.1	nomCHG	0	7.85275
wt	rep1	AT4G17410.3	nomCHG	2.78789	5.96892
wt	rep1	AT5G58660.1	nomCHG	0	1.23889
wt	rep1	AT1G58190.2	nomCHG	0.146549	0.20656
wt	rep1	AT4G21120.1	nomCHG	0.611423	0.487223
wt	rep1	AT5G06300.1	nomCHG	0	0.176554
wt	rep1	AT4G12770.1	nomCHG	0	15.0772
wt	rep1	AT5G65510.2	nomCHG	0	2.09976
wt	rep1	AT4G32030.1	nomCHG	0	40.9966
wt	rep1	AT1G20290.1	nomCHG	0	0
wt	rep1	AT1G33930.1	nomCHG	0	7.96298
wt	rep1	AT2G39950.1	nomCHG	8.82747	17.1789
wt	rep1	AT5G11770.1	nomCHG	0	146.147
wt	rep1	AT4G08760.1	mCHG	0	0.181391
wt	rep1	AT3G46120.1	mCHG	0	0
wt	rep1	AT2G32550.2	nomCHG	0	0.318468
wt	rep1	AT3G03740.1	nomCHG	0	19.6071
wt	rep1	AT1G51690.5	nomCHG	0	38.3824
wt	rep1	AT1G65350.1	mCHG	0.24775	0
wt	rep1	AT3G61028.2	nomCHG	0	0.143111
wt	rep1	AT1G07650.2	nomCHG	0	17.6508
wt	rep1	AT1G77990.1	mCHG	0.381541	8.22477
wt	rep1	AT2G37150.3	nomCHG	0	1.91422
wt	rep1	AT5G03680.1	nomCHG	1.22667	3.25002
wt	rep1	AT2G06960.1	nomCHG	0	0
wt	rep1	AT1G78070.1	nomCHG	0	10.0264
wt	rep1	AT3G07610.3	mCHG	4.83332	5.94241
wt	rep1	AT5G24900.1	mCHG	0	0.0599452
wt	rep1	AT5G23940.1	nomCHG	0	102.923
wt	rep1	AT1G04220.1	nomCHG	0.634636	2.36048
wt	rep1	AT1G27100.1	nomCHG	0	80.159
wt	rep1	AT1G15800.1	nomCHG	2.37914	7.83498
wt	rep1	AT4G10070.1	nomCHG	3.59799e-08	10.7563
wt	rep1	AT1G10030.1	nomCHG	0	23.8474
wt	rep1	AT5G47840.1	nomCHG	0	130.842
wt	rep1	AT1G35515.1	nomCHG	0	0
wt	rep1	AT1G48970.1	nomCHG	8.58117	12.0554
wt	rep1	AT3G30260.1	nomCHG	0	0.293742
wt	rep1	AT4G21200.1	nomCHG	0.0140861	0.595831
wt	rep1	AT1G27660.1	nomCHG	0	5.52945
wt	rep1	AT3G54450.1	nomCHG	0	0
wt	rep1	AT5G20220.4	nomCHG	8.03648	11.6883
wt	rep1	AT1G52190.1	nomCHG	0	23.859
wt	rep1	AT1G52940.1	mCHG	0	0
wt	rep1	AT1G76360.1	nomCHG	0.149217	9.40982
wt	rep1	AT2G28080.1	nomCHG	0	22.6497
wt	rep1	AT1G50050.1	nomCHG	0	0
wt	rep1	AT3G23430.1	nomCHG	1.27049	12.0946
wt	rep1	AT1G67110.1	nomCHG	0	0
wt	rep1	AT4G16990.7	nomCHG	0	54.9423
wt	rep1	AT4G36380.1	nomCHG	0	4.32533
wt	rep1	AT5G06610.1	nomCHG	0	6.41627
wt	rep1	AT4G19530.2	nomCHG	1.59698e-05	15.9021
wt	rep1	AT2G34880.1	nomCHG	0	0
wt	rep1	AT5G27350.1	nomCHG	0	37.4719
wt	rep1	AT3G32980.1	nomCHG	2.18578	16.8428
wt	rep1	AT4G16860.1	nomCHG	10.1172	34.629
wt	rep1	AT1G69120.1	nomCHG	0	1.13329
wt	rep1	AT1G73810.1	nomCHG	0	0.700158
wt	rep1	AT2G06050.1	nomCHG	1.76874	57.8016
wt	rep1	AT2G07656.1	nomCHG	0	0.26085
wt	rep1	AT1G29830.3	nomCHG	0	0.0548844
wt	rep1	AT5G26090.2	nomCHG	0	0
wt	rep1	AT5G08260.1	nomCHG	51.7848	124.863
wt	rep1	AT1G11650.2	nomCHG	0.0313353	226.471
wt	rep1	AT1G65450.1	nomCHG	0	6.14331
wt	rep1	AT3G19600.1	nomCHG	0	0
wt	rep1	AT4G09830.1	nomCHG	0	66.7527
wt	rep1	AT2G35710.1	nomCHG	0	2.16833
wt	rep1	AT1G31040.1	nomCHG	1.19509	3.56346
wt	rep1	AT2G10950.2	nomCHG	0	14.7164
wt	rep1	AT4G00220.1	nomCHG	0	1.81594
wt	rep1	AT3G28860.1	nomCHG	6.79578e-07	41.346
wt	rep1	AT1G48820.1	nomCHG	0.3163	0.274287
wt	rep1	AT5G11500.1	nomCHG	0	164.866
wt	rep1	AT5G14230.1	nomCHG	0	8.80222
wt	rep1	AT2G37720.1	nomCHG	0	0.528273
wt	rep1	AT1G13130.1	nomCHG	0	0.339986
wt	rep1	AT5G04310.1	nomCHG	0	2.13006
wt	rep1	AT5G65050.3	nomCHG	0	47.2497
wt	rep1	AT3G43810.2	nomCHG	204.753	13.4181
wt	rep1	AT2G06570.1	mCHG	0	0
wt	rep1	AT2G03330.1	mCHG	0	4.08985
wt	rep1	AT2G43410.4	nomCHG	20.4156	18.7204
wt	rep1	AT5G14740.1	nomCHG	0	966.044
wt	rep1	AT1G65860.1	nomCHG	1.35607	17.1887
wt	rep1	AT5G45230.1	nomCHG	0	0
wt	rep1	AT3G32280.1	mCHG	0	0
wt	rep1	AT5G33290.1	nomCHG	5.81274	9.83781
wt	rep1	AT5G52120.1	nomCHG	0	2.76737
wt	rep1	AT2G16710.3	nomCHG	0	27.5125
wt	rep1	AT1G14800.1	mCHG	0	0
wt	rep1	AT5G62165.2	nomCHG	0	0.923605
wt	rep1	AT1G56010.2	nomCHG	0	2.31783
wt	rep1	AT4G37235.1	nomCHG	1.86362	0
wt	rep1	AT5G19630.1	nomCHG	0	10.4004
wt	rep1	AT1G65985.2	mCHG	0	2.25136
wt	rep1	AT5G45800.1	nomCHG	0	25.6837
wt	rep1	AT4G16510.1	nomCHG	0	7.09613
wt	rep1	AT5G18735.1	nomCHG	0	0
wt	rep1	AT1G51460.1	nomCHG	0	12.0063
wt	rep1	AT1G25097.1	nomCHG	136.485	0.472725
wt	rep1	AT4G07990.1	nomCHG	0	20.5579
wt	rep1	AT1G24822.1	nomCHG	136.485	0.472725
wt	rep1	AT2G18130.1	nomCHG	0	0
wt	rep1	AT2G21900.1	nomCHG	0	0
wt	rep1	AT3G45990.1	mCHG	0	0
wt	rep1	AT3G28080.1	nomCHG	6.57814	9.17284
wt	rep1	AT3G44753.1	nomCHG	0	0
wt	rep1	AT1G20860.2	mCHG	0	0
wt	rep1	AT2G43710.1	nomCHG	0	128.367
wt	rep1	AT5G04770.1	nomCHG	3.17521e-09	2.87897
wt	rep1	AT1G43690.1	nomCHG	0	35.4906
wt	rep1	AT5G36870.1	mCHG	0	0.123634
wt	rep1	AT2G13820.3	mCHG	8.72779e-08	27.8783
wt	rep1	AT1G11370.1	nomCHG	0	0
wt	rep1	AT5G08520.1	nomCHG	4.88186e-07	52.0934
wt	rep1	AT5G22740.1	nomCHG	9.20521	38.5735
wt	rep1	AT5G56970.1	mCHG	0	0.240814
wt	rep1	AT4G13440.2	mCHG	0	0
wt	rep1	AT2G24340.1	mCHG	0	0
wt	rep1	AT2G22620.1	nomCHG	0	1.49191
wt	rep1	AT2G38255.1	mCHG	0.855748	0
wt	rep1	AT5G49140.1	nomCHG	0	0
wt	rep1	AT3G27030.1	nomCHG	0	8.38633
wt	rep1	AT1G60200.1	nomCHG	3.6837	41.6382
wt	rep1	AT2G13810.1	nomCHG	0	0.0703551
wt	rep1	AT4G02300.1	mCHG	0	0
wt	rep1	AT4G13750.1	nomCHG	0.485136	5.18904
wt	rep1	AT4G09012.1	mCHG	0	1.7115
wt	rep1	AT3G54440.3	nomCHG	2.71063e-08	28.8412
wt	rep1	AT1G79150.1	nomCHG	2.24832	24.9345
wt	rep1	AT4G22510.2	nomCHG	0	264.71
wt	rep1	AT5G16240.1	nomCHG	0	11.7542
wt	rep1	AT3G18760.1	nomCHG	0	56.7208
wt	rep1	AT2G17470.2	nomCHG	0.257569	0.923605
wt	rep1	AT4G20450.1	nomCHG	0	0.199833
wt	rep1	AT2G27430.1	nomCHG	0.539595	0.680235
wt	rep1	AT1G44960.1	nomCHG	1.93477	11.4834
wt	rep1	AT4G27000.1	nomCHG	0	103.084
wt	rep1	AT4G36170.1	nomCHG	0	0
wt	rep1	AT2G23760.4	nomCHG	2.50196	16.7242
wt	rep1	AT4G37940.1	nomCHG	0	0
wt	rep1	AT3G11480.1	nomCHG	0	0
wt	rep1	AT1G76250.1	nomCHG	0	0.893748
wt	rep1	AT2G11225.1	nomCHG	0	47.708
wt	rep1	AT2G26690.1	nomCHG	0	24.7545
wt	rep1	AT4G24140.1	nomCHG	0.000367358	2.9903
wt	rep1	AT3G28100.1	mCHG	0	4.43109
wt	rep1	AT2G38110.1	nomCHG	0	23.1935
wt	rep1	AT2G22630.2	nomCHG	0	0
wt	rep1	AT2G43140.2	nomCHG	0	0.781682
wt	rep1	AT5G61910.4	nomCHG	5.37393	4.86707
wt	rep1	AT2G01430.1	nomCHG	0	1.29219
wt	rep1	AT4G11880.1	nomCHG	0	0.344408
wt	rep1	AT5G55250.1	mCHG	1.30287	3.77976
wt	rep1	AT2G45660.1	nomCHG	0	42.1116
wt	rep1	AT2G34070.1	nomCHG	1.06363	20.8662
wt	rep1	AT1G80610.1	nomCHG	0	17.9838
wt	rep1	AT5G05690.1	nomCHG	0	86.0275
wt	rep1	AT4G19380.2	nomCHG	0	5.04441
wt	rep1	AT3G04610.2	nomCHG	16.4873	39.0984
wt	rep1	AT4G30970.1	nomCHG	0	0
wt	rep1	AT4G21215.2	nomCHG	4.15966	17.317
wt	rep1	AT1G29980.1	nomCHG	0	27.6869
wt	rep1	AT2G12550.1	nomCHG	0.368222	4.6925
wt	rep1	AT4G15370.1	mCHG	0	0
wt	rep1	AT1G05000.2	nomCHG	0	3.71077
wt	rep1	AT3G05935.2	nomCHG	3.74967	1.89497
wt	rep1	AT4G31910.1	mCHG	1.52428	3.93809
wt	rep1	AT1G55020.1	nomCHG	0	8.66227
wt	rep1	AT1G18710.1	nomCHG	0	4.15962
wt	rep1	AT2G07806.2	mCHG	0	0
wt	rep1	AT1G10586.1	mCHG	0	0
wt	rep1	AT1G53640.1	mCHG	0	0
wt	rep1	AT4G10310.1	nomCHG	0	0.374948
wt	rep1	AT4G12440.3	nomCHG	0	0.453315
wt	rep1	AT2G19420.1	nomCHG	0	0
[truncated: 1,284 more rows]
