# Supplementary material for: Dynamic evolution of the heterochromatin sensing histone demethylase IBM1
Source: PLoS Genet. 2024 Jul 11;20(7):e1011358. doi: 10.1371/journal.pgen.1011358 (PMC11265718; doi:10.1371/journal.pgen.1011358)
Supplement: S5 Table — (XLSX) [file pgen.1011358.s014.xlsx]

## Sheet: Sheet2
Table S5 mutation rate in different regions of IBM1 gene among nature A.thaliana popution and at species level
Region	tajimaD	SNPdensity	p-distance
cds	-1.561	0.0339	0.934
noncoding	-1.679	0.0769	0.875
methyl_intron	-2.162	0.141	0.818
