# Supplementary material for: Dynamic evolution of the heterochromatin sensing histone demethylase IBM1
Source: PLoS Genet. 2024 Jul 11;20(7):e1011358. doi: 10.1371/journal.pgen.1011358 (PMC11265718; doi:10.1371/journal.pgen.1011358)
Supplement: S6 Table — (XLSX) [file pgen.1011358.s015.xlsx]

## Sheet: Sheet1
Table S6 JmjC family homologous genes from different species
gene (id before first hyphen) and classification label	species	class
2049015-Mesotaenium_braunii-WSJO-Green_Algae-Mesotaeniaceae	Mesotaenium_braunii	Green_Algae
2027439-Zygnemopsis_sp.-MFZO-Green_Algae-Zygnemataceae	Zygnemopsis_sp.	Green_Algae
2056195-Mesotaenium_kramstae-NBYP-Green_Algae-Mesotaeniaceae	Mesotaenium_kramstae	Green_Algae
2041901-Cylindrocystis_cushleckae-JOJQ-Green_Algae-Zygnemataceae	Cylindrocystis_cushleckae	Green_Algae
2010535-Mougeotia_sp.-ZRMT-Green_Algae-Zygnemataceae	Mougeotia_sp.	Green_Algae
2002499-Mesotaenium_caldariorum-HKZW-Green_Algae-Mesotaeniaceae	Mesotaenium_caldariorum	Green_Algae
2002498-Mesotaenium_caldariorum-HKZW-Green_Algae-Mesotaeniaceae	Mesotaenium_caldariorum	Green_Algae
2030307-Interfilum_paradoxum-FPCO-Green_Algae-Ulotrichaceae	Interfilum_paradoxum	Green_Algae
2010493-Tetraselmis_cordiformis-DUMA-Green_Algae-Chlorodendraceae	Tetraselmis_cordiformis	Green_Algae
2007070-Coleochaete_scutata-VQBJ-Green_Algae-Coleochaetaceae	Coleochaete_scutata	Green_Algae
2002068-Nothoceros_vincentianus-TCBC-Hornworts-Dendrocerotaceae	Nothoceros_vincentianus	Hornworts
2017345-Buxbaumia_aphylla-HRWG-Mosses-Buxbaumiaceae	Buxbaumia_aphylla	Mosses
2017051-Buxbaumia_aphylla-HRWG-Mosses-Buxbaumiaceae	Buxbaumia_aphylla	Mosses
2001147-Diphyscium_foliosum-AWOI-Mosses-Diphysciaceae	Diphyscium_foliosum	Mosses
2001148-Diphyscium_foliosum-AWOI-Mosses-Diphysciaceae	Diphyscium_foliosum	Mosses
2003794-Hedwigia_ciliata-YWNF-Mosses-Hedwigiaceae	Hedwigia_ciliata	Mosses
2003595-Ceratodon_purpureus-FFPD-Mosses-Ditrichaceae	Ceratodon_purpureus	Mosses
2003594-Ceratodon_purpureus-FFPD-Mosses-Ditrichaceae	Ceratodon_purpureus	Mosses
2013225-Syntrichia_princeps-GRKU-Mosses-Pottiaceae	Syntrichia_princeps	Mosses
2014014-Timmia_austriaca-ZQRI-Mosses-Timmiaceae	Timmia_austriaca	Mosses
2004343-Physcomitrium_sp.-YEPO-Mosses-Funariaceae	Physcomitrium_sp.	Mosses
2004342-Physcomitrium_sp.-YEPO-Mosses-Funariaceae	Physcomitrium_sp.	Mosses
2004344-Physcomitrium_sp.-YEPO-Mosses-Funariaceae	Physcomitrium_sp.	Mosses
PACid_18056838-Physcomitrella_patens-reference-Mosses-Funariaceae	Physcomitrella_patens	Mosses
2013271-Takakia_lepidozioides-SKQD-Mosses-Takakiaceae	Takakia_lepidozioides	Mosses
2011597-Diphyscium_foliosum-AWOI-Mosses-Diphysciaceae	Diphyscium_foliosum	Mosses
2011598-Diphyscium_foliosum-AWOI-Mosses-Diphysciaceae	Diphyscium_foliosum	Mosses
2016458-Physcomitrium_sp.-YEPO-Mosses-Funariaceae	Physcomitrium_sp.	Mosses
Pp3c16_210V3.1-Physcomitrella_patens-reference-Mosses-Funariaceae	Physcomitrella_patens	Mosses
PACid_18067922-Physcomitrella_patens-reference-Mosses-Funariaceae	Physcomitrella_patens	Mosses
2010571-Encalypta_streptocarpa-KEFD-Mosses-Encalyptaceae	Encalypta_streptocarpa	Mosses
2017360-Timmia_austriaca-ZQRI-Mosses-Timmiaceae	Timmia_austriaca	Mosses
2015405-Leucobryum_albidum-VMXJ-Mosses-Leucobryaceae	Leucobryum_albidum	Mosses
2014028-Ceratodon_purpureus-FFPD-Mosses-Ditrichaceae	Ceratodon_purpureus	Mosses
2102991-Dicranum_scoparium-NGTD-Mosses-Dicranaceae	Dicranum_scoparium	Mosses
2006558-Hedwigia_ciliata-YWNF-Mosses-Hedwigiaceae	Hedwigia_ciliata	Mosses
2015744-Fontinalis_antipyretica-DHWX-Mosses-Fontinalaceae	Fontinalis_antipyretica	Mosses
2012192-Pseudotaxiphyllum_elegans-QKQO-Mosses-Plagiotheciaceae	Pseudotaxiphyllum_elegans	Mosses
2002326-Leucodon_julaceus-IGUH-Mosses-Leucodontaceae	Leucodon_julaceus	Mosses
2002327-Leucodon_julaceus-IGUH-Mosses-Leucodontaceae	Leucodon_julaceus	Mosses
2012823-Leucodon_brachypus-ZACW-Mosses-Leucodontaceae	Leucodon_brachypus	Mosses
2062097-Anomodon_attenuatus-QMWB-Mosses-Myuriaceae	Anomodon_attenuatus	Mosses
2012506-Stereodon_subimponens-LNSF-Mosses-Pylaisiaceae	Stereodon_subimponens	Mosses
2013017-Climacium_dendroides-MIRS-Mosses-Climaciaceae	Climacium_dendroides	Mosses
2000136-Loeskeobryum_brevirostre-WSPM-Mosses-Hylocomiaceae	Loeskeobryum_brevirostre	Mosses
2013584-Calliergon_cordifolium-TAVP-Mosses-Calliergonaceae	Calliergon_cordifolium	Mosses
2049533-Rhynchostegium_serrulatum-JADL-Mosses-Brachytheciaceae	Rhynchostegium_serrulatum	Mosses
2002369-Claopodium_rostratum-VBMM-Mosses-Brachytheciaceae	Claopodium_rostratum	Mosses
2008322-Bryum_argenteum-JMXW-Mosses-Bryaceae	Bryum_argenteum	Mosses
2005815-Orthotrichum_lyellii-CMEQ-Mosses-Orthotrichaceae	Orthotrichum_lyellii	Mosses
2090875-Aulacomnium_heterostichum-WNGH-Mosses-Aulacomniaceae	Aulacomnium_heterostichum	Mosses
2005311-Diphyscium_foliosum-AWOI-Mosses-Diphysciaceae	Diphyscium_foliosum	Mosses
PACid_18044853-Physcomitrella_patens-reference-Mosses-Funariaceae	Physcomitrella_patens	Mosses
Pp3c14_6480V3.1-Physcomitrella_patens-reference-Mosses-Funariaceae	Physcomitrella_patens	Mosses
PACid_18053895-Physcomitrella_patens-reference-Mosses-Funariaceae	Physcomitrella_patens	Mosses
Pp3c17_5410V3.1-Physcomitrella_patens-reference-Mosses-Funariaceae	Physcomitrella_patens	Mosses
2004547-Hedwigia_ciliata-YWNF-Mosses-Hedwigiaceae	Hedwigia_ciliata	Mosses
2004548-Hedwigia_ciliata-YWNF-Mosses-Hedwigiaceae	Hedwigia_ciliata	Mosses
2060409-Philonotis_fontana-ORKS-Mosses-Bartramiaceae	Philonotis_fontana	Mosses
2011327-Pseudotaxiphyllum_elegans-QKQO-Mosses-Plagiotheciaceae	Pseudotaxiphyllum_elegans	Mosses
2054568-Claopodium_rostratum-VBMM-Mosses-Brachytheciaceae	Claopodium_rostratum	Mosses
2011254-Rhynchostegium_serrulatum-JADL-Mosses-Brachytheciaceae	Rhynchostegium_serrulatum	Mosses
2062065-Anomodon_attenuatus-QMWB-Mosses-Myuriaceae	Anomodon_attenuatus	Mosses
2070313-Stereodon_subimponens-LNSF-Mosses-Pylaisiaceae	Stereodon_subimponens	Mosses
2010297-Loeskeobryum_brevirostre-WSPM-Mosses-Hylocomiaceae	Loeskeobryum_brevirostre	Mosses
2015723-Leucodon_brachypus-ZACW-Mosses-Leucodontaceae	Leucodon_brachypus	Mosses
2167972-Leucodon_julaceus-IGUH-Mosses-Leucodontaceae	Leucodon_julaceus	Mosses
2090862-Aulacomnium_heterostichum-WNGH-Mosses-Aulacomniaceae	Aulacomnium_heterostichum	Mosses
2003224-Syntrichia_princeps-GRKU-Mosses-Pottiaceae	Syntrichia_princeps	Mosses
2013007-Ceratodon_purpureus-FFPD-Mosses-Ditrichaceae	Ceratodon_purpureus	Mosses
2161033-mixed_species-NWQC-Liverworts-Plagiochilaceae/Fissidentaceae	mixed_species	Liverworts
2006593-Dicranum_scoparium-NGTD-Mosses-Dicranaceae	Dicranum_scoparium	Mosses
2006592-Dicranum_scoparium-NGTD-Mosses-Dicranaceae	Dicranum_scoparium	Mosses
2132756-Leucobryum_albidum-VMXJ-Mosses-Leucobryaceae	Leucobryum_albidum	Mosses
2017021-Timmia_austriaca-ZQRI-Mosses-Timmiaceae	Timmia_austriaca	Mosses
2005798-Selaginella_kraussiana-ZFGK-Lycophytes-Selaginellaceae	Selaginella_kraussiana	Lycophytes
2003267-Pallavicinia_lyellii-YFGP-Liverworts-Pallaviciniaceae	Pallavicinia_lyellii	Liverworts
2016082-Frullania_spp.-CHJJ-Liverworts-Frullaniaceae	Frullania_spp.	Liverworts
2017521-Schistochila_sp.-LGOW-Liverworts-Schistochilaceae	Schistochila_sp.	Liverworts
2014772-Bazzania_trilobata-WZYK-Liverworts-Lepidoziaceae	Bazzania_trilobata	Liverworts
2015266-Scapania_nemorosa-IRBN-Liverworts-Scapaniaceae	Scapania_nemorosa	Liverworts
2005312-Odontoschisma_prostratum-YBQN-Liverworts-Cephaloziaceae	Odontoschisma_prostratum	Liverworts
2005311-Odontoschisma_prostratum-YBQN-Liverworts-Cephaloziaceae	Odontoschisma_prostratum	Liverworts
2008406-Radula_lindenbergiana-BNCU-Liverworts-Radulaceae	Radula_lindenbergiana	Liverworts
2008537-Porella_navicularis-KRUQ-Liverworts-Porellaceae	Porella_navicularis	Liverworts
2005152-Metzgeria_crassipilis-NRWZ-Liverworts-Metzgeriaceae	Metzgeria_crassipilis	Liverworts
2005153-Metzgeria_crassipilis-NRWZ-Liverworts-Metzgeriaceae	Metzgeria_crassipilis	Liverworts
Mapoly0117s0011.1-Marchantia_polymorpha-JPYU-Liverworts-Marchantiaceae	Marchantia_polymorpha	Liverworts
2038058-Ricciocarpos_natans-WJLO-Liverworts-Ricciaceae	Ricciocarpos_natans	Liverworts
2006238-Marchantia_paleacea-LFVP-Liverworts-Marchantiaceae	Marchantia_paleacea	Liverworts
2006237-Marchantia_paleacea-LFVP-Liverworts-Marchantiaceae	Marchantia_paleacea	Liverworts
2005384-Marchantia_paleacea-IHWO-Liverworts-Marchantiaceae	Marchantia_paleacea	Liverworts
2055276-Marchantia_paleacea-HMHL-Liverworts-Marchantiaceae	Marchantia_paleacea	Liverworts
2005385-Marchantia_paleacea-IHWO-Liverworts-Marchantiaceae	Marchantia_paleacea	Liverworts
Mapoly0006s0033.1-Marchantia_polymorpha-JPYU-Liverworts-Marchantiaceae	Marchantia_polymorpha	Liverworts
2039510-Marchantia_polymorpha-JPYU-Liverworts-Marchantiaceae	Marchantia_polymorpha	Liverworts
2003458-Dendrolycopodium_obscurum-XNXF-Lycophytes-Lycopodiaceae	Dendrolycopodium_obscurum	Lycophytes
2010778-Huperzia_selago-YHZW-Lycophytes-Huperziaceae	Huperzia_selago	Lycophytes
2007626-Pseudolycopodiella_caroliniana-UPMJ-Lycophytes-Lycopodiaceae	Pseudolycopodiella_caroliniana	Lycophytes
2023742-Huperzia_lucidula-GKAG-Lycophytes-Lycopodiaceae	Huperzia_lucidula	Lycophytes
2008846-Dendrolycopodium_obscurum-XNXF-Lycophytes-Lycopodiaceae	Dendrolycopodium_obscurum	Lycophytes
2006551-Diphasiastrum_digitatum-WAFT-Lycophytes-Lycopodiaceae	Diphasiastrum_digitatum	Lycophytes
2076599-Isoetes_sp.-PYHZ-Lycophytes-Isoetaceae	Isoetes_sp.	Lycophytes
2101616-Isoetes_tegetiformans-PKOX-Lycophytes-Isoetaceae	Isoetes_tegetiformans	Lycophytes
2009097-Selaginella_selaginoides-KUXM-Lycophytes-Selaginellaceae	Selaginella_selaginoides	Lycophytes
2005039-Sceptridium_dissectum-EEAQ-Eusporangiate_Monilophytes-Ophioglossaceae	Sceptridium_dissectum	Eusporangiate_Monilophytes
2005040-Sceptridium_dissectum-EEAQ-Eusporangiate_Monilophytes-Ophioglossaceae	Sceptridium_dissectum	Eusporangiate_Monilophytes
2009683-Osmunda_sp.-UOMY-Leptosporangiate_Monilophytes-Osmundaceae	Osmunda_sp.	Leptosporangiate_Monilophytes
2003898-Osmunda_javanica-VIBO-Leptosporangiate_Monilophytes-Osmundaceae	Osmunda_javanica	Leptosporangiate_Monilophytes
2010624-Dipteris_conjugata-MEKP-Leptosporangiate_Monilophytes-Dipteridaceae	Dipteris_conjugata	Leptosporangiate_Monilophytes
2010625-Dipteris_conjugata-MEKP-Leptosporangiate_Monilophytes-Dipteridaceae	Dipteris_conjugata	Leptosporangiate_Monilophytes
2010623-Dipteris_conjugata-MEKP-Leptosporangiate_Monilophytes-Dipteridaceae	Dipteris_conjugata	Leptosporangiate_Monilophytes
2006342-Culcita_macrocarpa-PNZO-Leptosporangiate_Monilophytes-Culcitaceae	Culcita_macrocarpa	Leptosporangiate_Monilophytes
2009011-Pilularia_globulifera-KIIX-Leptosporangiate_Monilophytes-Marsileaceae	Pilularia_globulifera	Leptosporangiate_Monilophytes
2020705-Pteris_vittata-POPJ-Leptosporangiate_Monilophytes-Pteridaceae	Pteris_vittata	Leptosporangiate_Monilophytes
2007849-Notholaena_montieliae-YCKE-Leptosporangiate_Monilophytes-Pteridaceae	Notholaena_montieliae	Leptosporangiate_Monilophytes
2016223-Argyrochosma_nivea-XDDT-Leptosporangiate_Monilophytes-Pteridaceae	Argyrochosma_nivea	Leptosporangiate_Monilophytes
2017258-Myriopteris_rufa-GSXD-Leptosporangiate_Monilophytes-Pteridaceae	Myriopteris_rufa	Leptosporangiate_Monilophytes
2004122-Adiantum_raddianum-BMJR-Leptosporangiate_Monilophytes-Pteridaceae	Adiantum_raddianum	Leptosporangiate_Monilophytes
2009228-Asplenium_platyneuron-KJZG-Leptosporangiate_Monilophytes-Aspleniaceae	Asplenium_platyneuron	Leptosporangiate_Monilophytes
2016627-Woodsia_scopulina-YJJY-Leptosporangiate_Monilophytes-Woodsiaceae	Woodsia_scopulina	Leptosporangiate_Monilophytes
2100316-Blechnum_spicant-VITX-Leptosporangiate_Monilophytes-Blechnaceae	Blechnum_spicant	Leptosporangiate_Monilophytes
2014456-Deparia_lobato-FCHS-Leptosporangiate_Monilophytes-Athyriaceae	Deparia_lobato	Leptosporangiate_Monilophytes
2075364-Athyrium_sp.-AFPO-Leptosporangiate_Monilophytes-Athyriaceae	Athyrium_sp.	Leptosporangiate_Monilophytes
2013297-Diplazium_wichurae-UFJN-Leptosporangiate_Monilophytes-Athyriaceae	Diplazium_wichurae	Leptosporangiate_Monilophytes
2001337-Homalosorus_pycnocarpos-OCZL-Leptosporangiate_Monilophytes-Diplaziopsidaceae	Homalosorus_pycnocarpos	Leptosporangiate_Monilophytes
2000192-Gymnocarpium_dryopteris-HEGQ-Leptosporangiate_Monilophytes-Cystopteridaceae	Gymnocarpium_dryopteris	Leptosporangiate_Monilophytes
2000193-Gymnocarpium_dryopteris-HEGQ-Leptosporangiate_Monilophytes-Cystopteridaceae	Gymnocarpium_dryopteris	Leptosporangiate_Monilophytes
2090758-Cystopteris_fragilis-XXHP-Leptosporangiate_Monilophytes-Cystopteridaceae	Cystopteris_fragilis	Leptosporangiate_Monilophytes
2008470-Cystopteris_protrusa-YOWV-Leptosporangiate_Monilophytes-Cystopteridaceae	Cystopteris_protrusa	Leptosporangiate_Monilophytes
2015720-Cystopteris_fragilis-LHLE-Leptosporangiate_Monilophytes-Cystopteridaceae	Cystopteris_fragilis	Leptosporangiate_Monilophytes
2008683-Cystopteris_fragilis-XWDM-Leptosporangiate_Monilophytes-Cystopteridaceae	Cystopteris_fragilis	Leptosporangiate_Monilophytes
2081613-Polypodium_glycyrrhiza-CJNT-Leptosporangiate_Monilophytes-Polypodiaceae	Polypodium_glycyrrhiza	Leptosporangiate_Monilophytes
2029771-Polypodium_hesperium-ZRAV-Leptosporangiate_Monilophytes-Polypodiaceae	Polypodium_hesperium	Leptosporangiate_Monilophytes
2016365-Polypodium_amorphum-YLJA-Leptosporangiate_Monilophytes-Polypodiaceae	Polypodium_amorphum	Leptosporangiate_Monilophytes
2028730-Polypodium_hesperium-IXLH-Leptosporangiate_Monilophytes-Polypodiaceae	Polypodium_hesperium	Leptosporangiate_Monilophytes
2021699-Davallia_fejeensis-OQWW-Leptosporangiate_Monilophytes-Davalliaceae	Davallia_fejeensis	Leptosporangiate_Monilophytes
2002655-Pilularia_globulifera-KIIX-Leptosporangiate_Monilophytes-Marsileaceae	Pilularia_globulifera	Leptosporangiate_Monilophytes
2070618-Cryptogramma_acrostichoides-WQML-Leptosporangiate_Monilophytes-Pteridaceae	Cryptogramma_acrostichoides	Leptosporangiate_Monilophytes
2025468-Pityrogramma_trifoliata-UJTT-Leptosporangiate_Monilophytes-Pteridaceae	Pityrogramma_trifoliata	Leptosporangiate_Monilophytes
2017528-Pteris_vittata-POPJ-Leptosporangiate_Monilophytes-Pteridaceae	Pteris_vittata	Leptosporangiate_Monilophytes
2065962-Myriopteris_rufa-GSXD-Leptosporangiate_Monilophytes-Pteridaceae	Myriopteris_rufa	Leptosporangiate_Monilophytes
2075486-Argyrochosma_nivea-XDDT-Leptosporangiate_Monilophytes-Pteridaceae	Argyrochosma_nivea	Leptosporangiate_Monilophytes
2014777-Gaga_arizonica-DCDT-Leptosporangiate_Monilophytes-Pteridaceae	Gaga_arizonica	Leptosporangiate_Monilophytes
2007467-Notholaena_montieliae-YCKE-Leptosporangiate_Monilophytes-Pteridaceae	Notholaena_montieliae	Leptosporangiate_Monilophytes
2066849-Adiantum_aleuticum-WCLG-Leptosporangiate_Monilophytes-Pteridaceae	Adiantum_aleuticum	Leptosporangiate_Monilophytes
2011882-Adiantum_raddianum-BMJR-Leptosporangiate_Monilophytes-Pteridaceae	Adiantum_raddianum	Leptosporangiate_Monilophytes
2076764-Leucostegia_immersa-WGTU-Leptosporangiate_Monilophytes-Hypodematiaceae	Leucostegia_immersa	Leptosporangiate_Monilophytes
2014713-Asplenium_platyneuron-KJZG-Leptosporangiate_Monilophytes-Aspleniaceae	Asplenium_platyneuron	Leptosporangiate_Monilophytes
2016827-Blechnum_spicant-VITX-Leptosporangiate_Monilophytes-Blechnaceae	Blechnum_spicant	Leptosporangiate_Monilophytes
2004249-Diplazium_wichurae-UFJN-Leptosporangiate_Monilophytes-Athyriaceae	Diplazium_wichurae	Leptosporangiate_Monilophytes
2007072-Woodsia_scopulina-YJJY-Leptosporangiate_Monilophytes-Woodsiaceae	Woodsia_scopulina	Leptosporangiate_Monilophytes
2013087-Woodsia_ilvensis-YQEC-Leptosporangiate_Monilophytes-Woodsiaceae	Woodsia_ilvensis	Leptosporangiate_Monilophytes
2010453-Homalosorus_pycnocarpos-OCZL-Leptosporangiate_Monilophytes-Diplaziopsidaceae	Homalosorus_pycnocarpos	Leptosporangiate_Monilophytes
2004765-Cystopteris_fragilis-XWDM-Leptosporangiate_Monilophytes-Cystopteridaceae	Cystopteris_fragilis	Leptosporangiate_Monilophytes
2013130-Cystopteris_protrusa-YOWV-Leptosporangiate_Monilophytes-Cystopteridaceae	Cystopteris_protrusa	Leptosporangiate_Monilophytes
2090824-Cystopteris_fragilis-XXHP-Leptosporangiate_Monilophytes-Cystopteridaceae	Cystopteris_fragilis	Leptosporangiate_Monilophytes
2004896-Cystopteris_fragilis-LHLE-Leptosporangiate_Monilophytes-Cystopteridaceae	Cystopteris_fragilis	Leptosporangiate_Monilophytes
2023371-Cystopteris_utahensis-HNDZ-Leptosporangiate_Monilophytes-Cystopteridaceae	Cystopteris_utahensis	Leptosporangiate_Monilophytes
2001890-Gymnocarpium_dryopteris-HEGQ-Leptosporangiate_Monilophytes-Cystopteridaceae	Gymnocarpium_dryopteris	Leptosporangiate_Monilophytes
2015646-Polypodium_glycyrrhiza-CJNT-Leptosporangiate_Monilophytes-Polypodiaceae	Polypodium_glycyrrhiza	Leptosporangiate_Monilophytes
2077257-Leucostegia_immersa-WGTU-Leptosporangiate_Monilophytes-Hypodematiaceae	Leucostegia_immersa	Leptosporangiate_Monilophytes
2013481-Cryptogramma_acrostichoides-WQML-Leptosporangiate_Monilophytes-Pteridaceae	Cryptogramma_acrostichoides	Leptosporangiate_Monilophytes
2065980-Myriopteris_rufa-GSXD-Leptosporangiate_Monilophytes-Pteridaceae	Myriopteris_rufa	Leptosporangiate_Monilophytes
2008504-Gaga_arizonica-DCDT-Leptosporangiate_Monilophytes-Pteridaceae	Gaga_arizonica	Leptosporangiate_Monilophytes
2002370-Argyrochosma_nivea-XDDT-Leptosporangiate_Monilophytes-Pteridaceae	Argyrochosma_nivea	Leptosporangiate_Monilophytes
2002371-Argyrochosma_nivea-XDDT-Leptosporangiate_Monilophytes-Pteridaceae	Argyrochosma_nivea	Leptosporangiate_Monilophytes
2011043-Adiantum_aleuticum-WCLG-Leptosporangiate_Monilophytes-Pteridaceae	Adiantum_aleuticum	Leptosporangiate_Monilophytes
2009176-Cystopteris_fragilis-LHLE-Leptosporangiate_Monilophytes-Cystopteridaceae	Cystopteris_fragilis	Leptosporangiate_Monilophytes
2009177-Cystopteris_fragilis-LHLE-Leptosporangiate_Monilophytes-Cystopteridaceae	Cystopteris_fragilis	Leptosporangiate_Monilophytes
2016941-Cystopteris_fragilis-XXHP-Leptosporangiate_Monilophytes-Cystopteridaceae	Cystopteris_fragilis	Leptosporangiate_Monilophytes
2019274-Cystopteris_fragilis-XWDM-Leptosporangiate_Monilophytes-Cystopteridaceae	Cystopteris_fragilis	Leptosporangiate_Monilophytes
2019275-Cystopteris_fragilis-XWDM-Leptosporangiate_Monilophytes-Cystopteridaceae	Cystopteris_fragilis	Leptosporangiate_Monilophytes
2010615-Diplazium_wichurae-UFJN-Leptosporangiate_Monilophytes-Athyriaceae	Diplazium_wichurae	Leptosporangiate_Monilophytes
2047807-Blechnum_spicant-RWYZ-Leptosporangiate_Monilophytes-Blechnaceae	Blechnum_spicant	Leptosporangiate_Monilophytes
2012112-Blechnum_spicant-VITX-Leptosporangiate_Monilophytes-Blechnaceae	Blechnum_spicant	Leptosporangiate_Monilophytes
2012111-Blechnum_spicant-VITX-Leptosporangiate_Monilophytes-Blechnaceae	Blechnum_spicant	Leptosporangiate_Monilophytes
2005943-Polypodium_hesperium-GYFU-Leptosporangiate_Monilophytes-Polypodiaceae	Polypodium_hesperium	Leptosporangiate_Monilophytes
2005941-Polypodium_hesperium-GYFU-Leptosporangiate_Monilophytes-Polypodiaceae	Polypodium_hesperium	Leptosporangiate_Monilophytes
2013896-Polypodium_amorphum-YLJA-Leptosporangiate_Monilophytes-Polypodiaceae	Polypodium_amorphum	Leptosporangiate_Monilophytes
2013546-Polypodium_glycyrrhiza-CJNT-Leptosporangiate_Monilophytes-Polypodiaceae	Polypodium_glycyrrhiza	Leptosporangiate_Monilophytes
2011998-Argyrochosma_nivea-XDDT-Leptosporangiate_Monilophytes-Pteridaceae	Argyrochosma_nivea	Leptosporangiate_Monilophytes
2012851-Myriopteris_rufa-GSXD-Leptosporangiate_Monilophytes-Pteridaceae	Myriopteris_rufa	Leptosporangiate_Monilophytes
2020240-Pteris_vittata-POPJ-Leptosporangiate_Monilophytes-Pteridaceae	Pteris_vittata	Leptosporangiate_Monilophytes
2005969-Polypodium_amorphum-YLJA-Leptosporangiate_Monilophytes-Polypodiaceae	Polypodium_amorphum	Leptosporangiate_Monilophytes
2005970-Polypodium_amorphum-YLJA-Leptosporangiate_Monilophytes-Polypodiaceae	Polypodium_amorphum	Leptosporangiate_Monilophytes
2000581-Polypodium_glycyrrhiza-CJNT-Leptosporangiate_Monilophytes-Polypodiaceae	Polypodium_glycyrrhiza	Leptosporangiate_Monilophytes
2000582-Polypodium_glycyrrhiza-CJNT-Leptosporangiate_Monilophytes-Polypodiaceae	Polypodium_glycyrrhiza	Leptosporangiate_Monilophytes
2077250-Leucostegia_immersa-WGTU-Leptosporangiate_Monilophytes-Hypodematiaceae	Leucostegia_immersa	Leptosporangiate_Monilophytes
2007073-Woodsia_scopulina-YJJY-Leptosporangiate_Monilophytes-Woodsiaceae	Woodsia_scopulina	Leptosporangiate_Monilophytes
2007074-Woodsia_scopulina-YJJY-Leptosporangiate_Monilophytes-Woodsiaceae	Woodsia_scopulina	Leptosporangiate_Monilophytes
2011395-Anemia_tomentosa-CQPW-Leptosporangiate_Monilophytes-Anemiaceae	Anemia_tomentosa	Leptosporangiate_Monilophytes
2014638-Dipteris_conjugata-MEKP-Leptosporangiate_Monilophytes-Dipteridaceae	Dipteris_conjugata	Leptosporangiate_Monilophytes
2003688-Pilularia_globulifera-KIIX-Leptosporangiate_Monilophytes-Marsileaceae	Pilularia_globulifera	Leptosporangiate_Monilophytes
2003687-Pilularia_globulifera-KIIX-Leptosporangiate_Monilophytes-Marsileaceae	Pilularia_globulifera	Leptosporangiate_Monilophytes
2014679-Cystopteris_reevesiana-RICC-Leptosporangiate_Monilophytes-Cystopteridaceae	Cystopteris_reevesiana	Leptosporangiate_Monilophytes
2018135-Cystopteris_fragilis-XXHP-Leptosporangiate_Monilophytes-Cystopteridaceae	Cystopteris_fragilis	Leptosporangiate_Monilophytes
2000551-Cystopteris_protrusa-YOWV-Leptosporangiate_Monilophytes-Cystopteridaceae	Cystopteris_protrusa	Leptosporangiate_Monilophytes
2009930-Cryptogramma_acrostichoides-WQML-Leptosporangiate_Monilophytes-Pteridaceae	Cryptogramma_acrostichoides	Leptosporangiate_Monilophytes
2006813-Argyrochosma_nivea-XDDT-Leptosporangiate_Monilophytes-Pteridaceae	Argyrochosma_nivea	Leptosporangiate_Monilophytes
2005656-Myriopteris_rufa-GSXD-Leptosporangiate_Monilophytes-Pteridaceae	Myriopteris_rufa	Leptosporangiate_Monilophytes
2005654-Myriopteris_rufa-GSXD-Leptosporangiate_Monilophytes-Pteridaceae	Myriopteris_rufa	Leptosporangiate_Monilophytes
2005655-Myriopteris_rufa-GSXD-Leptosporangiate_Monilophytes-Pteridaceae	Myriopteris_rufa	Leptosporangiate_Monilophytes
2016214-Gaga_arizonica-DCDT-Leptosporangiate_Monilophytes-Pteridaceae	Gaga_arizonica	Leptosporangiate_Monilophytes
2013708-Osmunda_sp.-UOMY-Leptosporangiate_Monilophytes-Osmundaceae	Osmunda_sp.	Leptosporangiate_Monilophytes
2012791-Osmunda_javanica-VIBO-Leptosporangiate_Monilophytes-Osmundaceae	Osmunda_javanica	Leptosporangiate_Monilophytes
2015160-Gnetum_montanum-GTHK-Gnetales-Gnetaceae	Gnetum_montanum	Gnetales
2038211-Amborella_trichopoda-URDJ-Basalmost_angiosperms-Amborellaceae	Amborella_trichopoda	Basalmost_angiosperms
2010219-Capnoides_sempervirens-AUGV-Basal_Eudicots-Papaveraceae	Capnoides_sempervirens	Basal_Eudicots
2014284-Eschscholzia_californica-ERXG-Basal_Eudicots-Papaveraceae	Eschscholzia_californica	Basal_Eudicots
2030986-Eschscholzia_californica-EVOD-Basal_Eudicots-Papaveraceae	Eschscholzia_californica	Basal_Eudicots
2053462-Chelidonium_majus-XMVD-Basal_Eudicots-Papaveraceae	Chelidonium_majus	Basal_Eudicots
2014977-Sanguinaria_canadensis-XHKT-Basal_Eudicots-Papaveraceae	Sanguinaria_canadensis	Basal_Eudicots
2027732-Papaver_bracteatum-TMWO-Basal_Eudicots-Papaveraceae	Papaver_bracteatum	Basal_Eudicots
2042544-Papaver_bracteatum-SSDU-Basal_Eudicots-Papaveraceae	Papaver_bracteatum	Basal_Eudicots
2024655-Papaver_bracteatum-RRID-Basal_Eudicots-Papaveraceae	Papaver_bracteatum	Basal_Eudicots
2030812-Papaver_bracteatum-ZSNV-Basal_Eudicots-Papaveraceae	Papaver_bracteatum	Basal_Eudicots
2217459-Papaver_somniferum-RQNK-Basal_Eudicots-Papaveraceae	Papaver_somniferum	Basal_Eudicots
2013665-Papaver_rhoeas-QZBA-Basal_Eudicots-Papaveraceae	Papaver_rhoeas	Basal_Eudicots
2010333-Argemone_mexicana-YDEH-Basal_Eudicots-Papaveraceae	Argemone_mexicana	Basal_Eudicots
2031335-Argemone_mexicana-IRAF-Basal_Eudicots-Papaveraceae	Argemone_mexicana	Basal_Eudicots
2062989-Argemone_mexicana-GOQJ-Basal_Eudicots-Papaveraceae	Argemone_mexicana	Basal_Eudicots
2002840-Argemone_mexicana-CCHG-Basal_Eudicots-Papaveraceae	Argemone_mexicana	Basal_Eudicots
2010332-Argemone_mexicana-YDEH-Basal_Eudicots-Papaveraceae	Argemone_mexicana	Basal_Eudicots
2074131-Argemone_mexicana-BFMT-Basal_Eudicots-Papaveraceae	Argemone_mexicana	Basal_Eudicots
2062152-Argemone_mexicana-SMZF-Basal_Eudicots-Papaveraceae	Argemone_mexicana	Basal_Eudicots
2031334-Argemone_mexicana-IRAF-Basal_Eudicots-Papaveraceae	Argemone_mexicana	Basal_Eudicots
2011159-Akebia_trifoliata-CCID-Basal_Eudicots-Lardizabalaceae	Akebia_trifoliata	Basal_Eudicots
PACid_18164255-Aquilegia_coerulea-reference-Basal_Eudicots-Ranunculaceae	Aquilegia_coerulea	Basal_Eudicots
2024275-Anemone_hupehensis-ZUHO-Basal_Eudicots-Ranunculaceae	Anemone_hupehensis	Basal_Eudicots
2024276-Anemone_hupehensis-ZUHO-Basal_Eudicots-Ranunculaceae	Anemone_hupehensis	Basal_Eudicots
2004416-Dillenia_indica-EHNF-Basal_Eudicots-Dilleniaceae	Dillenia_indica	Basal_Eudicots
2014975-Ledum_palustre-WXVX-Core_Eudicots/Asterids-Ericaceae	Ledum_palustre	Core_Eudicots/Asterids
2004839-Symplocos_tinctoria-JPDJ-Core_Eudicots/Asterids-Symplocaceae	Symplocos_tinctoria	Core_Eudicots/Asterids
2012742-Fouquieria_macdougalii-YSRZ-Core_Eudicots/Asterids-Fouquieriaceae	Fouquieria_macdougalii	Core_Eudicots/Asterids
2012997-Diospyros_malabarica-KVFU-Core_Eudicots/Asterids-Ebenaceae	Diospyros_malabarica	Core_Eudicots/Asterids
2005408-Maesa_lanceolata-VKJD-Core_Eudicots/Asterids-Primulaceae	Maesa_lanceolata	Core_Eudicots/Asterids
2005407-Maesa_lanceolata-VKJD-Core_Eudicots/Asterids-Primulaceae	Maesa_lanceolata	Core_Eudicots/Asterids
2003713-Maesa_lanceolata-DTOA-Core_Eudicots/Asterids-Primulaceae	Maesa_lanceolata	Core_Eudicots/Asterids
2003712-Maesa_lanceolata-DTOA-Core_Eudicots/Asterids-Primulaceae	Maesa_lanceolata	Core_Eudicots/Asterids
2005409-Maesa_lanceolata-VKJD-Core_Eudicots/Asterids-Primulaceae	Maesa_lanceolata	Core_Eudicots/Asterids
2014031-Nyssa_ogeche-VUSY-Core_Eudicots/Asterids-	Nyssa_ogeche	Core_Eudicots/Asterids
2014629-Hydrangea_quercifolia-ZETY-Core_Eudicots/Asterids-Hydrangeaceae	Hydrangea_quercifolia	Core_Eudicots/Asterids
2020653-Cornus_florida-BFJL-Core_Eudicots/Asterids-Cornaceae	Cornus_florida	Core_Eudicots/Asterids
2002534-Pyrenacantha_malvifolia-QZZU-Core_Eudicots/Asterids-Icacinaceae	Pyrenacantha_malvifolia	Core_Eudicots/Asterids
2002535-Pyrenacantha_malvifolia-QZZU-Core_Eudicots/Asterids-Icacinaceae	Pyrenacantha_malvifolia	Core_Eudicots/Asterids
2018441-Ilex_sp.-DFYF-Core_Eudicots/Asterids-Aquifoliaceae	Ilex_sp.	Core_Eudicots/Asterids
2018440-Ilex_sp.-DFYF-Core_Eudicots/Asterids-Aquifoliaceae	Ilex_sp.	Core_Eudicots/Asterids
2025197-Ilex_vomitoria-ASMV-Core_Eudicots/Asterids-Aquifoliaceae	Ilex_vomitoria	Core_Eudicots/Asterids
2001749-Ilex_paraguariensis-SXML-Core_Eudicots/Asterids-Aquifoliaceae	Ilex_paraguariensis	Core_Eudicots/Asterids
2001750-Ilex_paraguariensis-SXML-Core_Eudicots/Asterids-Aquifoliaceae	Ilex_paraguariensis	Core_Eudicots/Asterids
2071711-Brugmansia_sanguinea-AIOU-Core_Eudicots/Asterids-Solanaceae	Brugmansia_sanguinea	Core_Eudicots/Asterids
2001917-Solanum_dulcamara-GHLP-Core_Eudicots/Asterids-Solanaceae	Solanum_dulcamara	Core_Eudicots/Asterids
2012241-Solanum_ptychanthum-DLJZ-Core_Eudicots/Asterids-Solanaceae	Solanum_ptychanthum	Core_Eudicots/Asterids
Solyc03g083240_2_1-Solanum_lycopersicum-reference-Core_Eudicots/Asterids-Solanaceae	Solanum_lycopersicum	Core_Eudicots/Asterids
2005129-Solanum_sisymbriifolium-NMDZ-Core_Eudicots/Asterids-Solanaceae	Solanum_sisymbriifolium	Core_Eudicots/Asterids
2018851-Solanum_xanthocarpum-LQJY-Core_Eudicots/Asterids-Solanaceae	Solanum_xanthocarpum	Core_Eudicots/Asterids
2014641-Heliotropium_mendocinum-MZOB-Core_Eudicots/Asterids-Boraginaceae	Heliotropium_mendocinum	Core_Eudicots/Asterids
2008668-Holarrhena_pubescens-JGYZ-Core_Eudicots/Asterids-Apocynaceae	Holarrhena_pubescens	Core_Eudicots/Asterids
2003204-Apocynum_androsaemifolium-JCLQ-Core_Eudicots/Asterids-Apocynaceae	Apocynum_androsaemifolium	Core_Eudicots/Asterids
2003205-Apocynum_androsaemifolium-JCLQ-Core_Eudicots/Asterids-Apocynaceae	Apocynum_androsaemifolium	Core_Eudicots/Asterids
2006233-Apocynum_androsaemifolium-YFQX-Core_Eudicots/Asterids-Apocynaceae	Apocynum_androsaemifolium	Core_Eudicots/Asterids
2008447-Catharanthus_roseus-UOYN-Core_Eudicots/Asterids-Apocynaceae	Catharanthus_roseus	Core_Eudicots/Asterids
2034526-Chionanthus_retusus-KTAR-Core_Eudicots/Asterids-Oleaceae	Chionanthus_retusus	Core_Eudicots/Asterids
2011662-Olea_europaea-TORX-Core_Eudicots/Asterids-Oleaceae	Olea_europaea	Core_Eudicots/Asterids
2029055-Ligustrum_sinense-MZLD-Core_Eudicots/Asterids-Oleaceae	Ligustrum_sinense	Core_Eudicots/Asterids
2005818-Sinningia_tuberosa-DTNC-Core_Eudicots/Asterids-Gesneriaceae	Sinningia_tuberosa	Core_Eudicots/Asterids
2009548-Antirrhinum_braun-YRHD-Core_Eudicots/Asterids-Plantaginaceae	Antirrhinum_braun	Core_Eudicots/Asterids
2000699-Teucrium_chamaedrys-LRRR-Core_Eudicots/Asterids-Lamiaceae	Teucrium_chamaedrys	Core_Eudicots/Asterids
2004491-Ajuga_reptans-UCNM-Core_Eudicots/Asterids-Lamiaceae	Ajuga_reptans	Core_Eudicots/Asterids
2025428-Oxera_pulchella-RTNA-Core_Eudicots/Asterids-Lamiaceae	Oxera_pulchella	Core_Eudicots/Asterids
2077988-Thymus_vulgaris-IYDF-Core_Eudicots/Asterids-Lamiaceae	Thymus_vulgaris	Core_Eudicots/Asterids
2000198-Micromeria_fruticosa-WHNV-Core_Eudicots/Asterids-Lamiaceae	Micromeria_fruticosa	Core_Eudicots/Asterids
2000196-Micromeria_fruticosa-WHNV-Core_Eudicots/Asterids-Lamiaceae	Micromeria_fruticosa	Core_Eudicots/Asterids
2068665-Anisacanthus_quadrifidus-PCGJ-Core_Eudicots/Asterids-Acanthaceae	Anisacanthus_quadrifidus	Core_Eudicots/Asterids
2008575-Ruellia_brittoniana-AYIY-Core_Eudicots/Asterids-Acanthaceae	Ruellia_brittoniana	Core_Eudicots/Asterids
2005784-Sanchezia_sp.-NBMW-Core_Eudicots/Asterids-Acanthaceae	Sanchezia_sp.	Core_Eudicots/Asterids
2012264-Orobanche_fasciculata-PHOQ-Core_Eudicots/Asterids-Orobanchaceae	Orobanche_fasciculata	Core_Eudicots/Asterids
2035999-Orobanche_fasciculata-VYDM-Core_Eudicots/Asterids-Orobanchaceae	Orobanche_fasciculata	Core_Eudicots/Asterids
2024694-Orobanche_fasciculata-VTOK-Core_Eudicots/Asterids-Orobanchaceae	Orobanche_fasciculata	Core_Eudicots/Asterids
2023386-Conopholis_americana-FAMO-Core_Eudicots/Asterids-Orobanchaceae	Conopholis_americana	Core_Eudicots/Asterids
2001033-Phyla_dulcis-MQIV-Core_Eudicots/Asterids-Verbenaceae	Phyla_dulcis	Core_Eudicots/Asterids
2085550-Tabebuia_umbellata-UTQR-Core_Eudicots/Asterids-Bignoniaceae	Tabebuia_umbellata	Core_Eudicots/Asterids
2000952-Kigelia_africana-XAYK-Core_Eudicots/Asterids-Bignoniaceae	Kigelia_africana	Core_Eudicots/Asterids
2000953-Kigelia_africana-XAYK-Core_Eudicots/Asterids-Bignoniaceae	Kigelia_africana	Core_Eudicots/Asterids
2003486-Schlegelia_violacea-EDXZ-Core_Eudicots/Asterids-Schlegeliaceae	Schlegelia_violacea	Core_Eudicots/Asterids
2021694-Griselinia_racemosa-QIKZ-Core_Eudicots/Asterids-Griseliniaceae	Griselinia_racemosa	Core_Eudicots/Asterids
2101273-Myodocarpus_sp.-AJFN-Core_Eudicots/Asterids-Myodocarpaceae	Myodocarpus_sp.	Core_Eudicots/Asterids
2019558-Polyscias_fruticosa-EDBB-Core_Eudicots/Asterids-Araliaceae	Polyscias_fruticosa	Core_Eudicots/Asterids
2033217-Hedera_helix-EITK-Core_Eudicots/Asterids-Araliaceae	Hedera_helix	Core_Eudicots/Asterids
2047533-Hedera_helix-SUVN-Core_Eudicots/Asterids-Araliaceae	Hedera_helix	Core_Eudicots/Asterids
2000324-Pittosporum_resiniferum-SALZ-Core_Eudicots/Asterids-Pittosporaceae	Pittosporum_resiniferum	Core_Eudicots/Asterids
2065910-Wikstroemia_indica-QJXB-Core_Eudicots/Rosids-Thymelaeaceae	Wikstroemia_indica	Core_Eudicots/Rosids
2011774-Pittosporum_sahnianum-NTEO-Core_Eudicots/Asterids-Pittosporaceae	Pittosporum_sahnianum	Core_Eudicots/Asterids
2018316-Dipsacus_asper-JTRM-Core_Eudicots/Asterids-	Dipsacus_asper	Core_Eudicots/Asterids
2008114-Platycodon_grandiflorus-IHPC-Core_Eudicots/Asterids-Campanulaceae	Platycodon_grandiflorus	Core_Eudicots/Asterids
2012640-Lobelia_siphilitica-IZLO-Core_Eudicots/Asterids-Campanulaceae	Lobelia_siphilitica	Core_Eudicots/Asterids
2007162-Matricaria_matricarioides-OAGK-Core_Eudicots/Asterids-Asteraceae	Matricaria_matricarioides	Core_Eudicots/Asterids
2016135-Senecio_rowleyanus-BMSE-Core_Eudicots/Asterids-Asteraceae	Senecio_rowleyanus	Core_Eudicots/Asterids
2000801-Solidago_canadensis-TEZA-Core_Eudicots/Asterids-Asteraceae	Solidago_canadensis	Core_Eudicots/Asterids
2067325-Conyza_canadensis-WSYE-Core_Eudicots/Asterids-Asteraceae	Conyza_canadensis	Core_Eudicots/Asterids
2019144-Conzya_canadensis-MHYG-Core_Eudicots/Asterids-Asteraceae	Conzya_canadensis	Core_Eudicots/Asterids
2023522-Erigeron_canadensis-DESP-Core_Eudicots/Asterids-Asteraceae	Erigeron_canadensis	Core_Eudicots/Asterids
PACid_17842790-Vitis_viniferaAALA-reference-Core_Eudicots/Rosids-Vitaceae	Vitis_viniferaAALA	Core_Eudicots/Rosids
2013487-Mitella_pentandra-DAYQ-Core_Eudicots-Saxifragaceae	Mitella_pentandra	Core_Eudicots
2002014-Oresitrophe_rupifraga-UHBY-Core_Eudicots-Saxifragaceae	Oresitrophe_rupifraga	Core_Eudicots
2002015-Oresitrophe_rupifraga-UHBY-Core_Eudicots-Saxifragaceae	Oresitrophe_rupifraga	Core_Eudicots
2026293-Bergenia_sp.-CIAC-Core_Eudicots-Saxifragaceae	Bergenia_sp.	Core_Eudicots
2015071-Loropetalum_chinense-HQRJ-Core_Eudicots-Hamamelidaceae	Loropetalum_chinense	Core_Eudicots
2015007-Loropetalum_chinense-TQOO-Core_Eudicots-Hamamelidaceae	Loropetalum_chinense	Core_Eudicots
2015006-Loropetalum_chinense-TQOO-Core_Eudicots-Hamamelidaceae	Loropetalum_chinense	Core_Eudicots
2000725-Cercidiphyllum_japonicum-NUZN-Core_Eudicots-Cercidiphyllaceae	Cercidiphyllum_japonicum	Core_Eudicots
2009418-Rhodiola_rosea-ZJUL-Core_Eudicots-Crassulaceae	Rhodiola_rosea	Core_Eudicots
2081865-Syzygium_micranthum-NEBM-Core_Eudicots/Rosids-Myrtaceae	Syzygium_micranthum	Core_Eudicots/Rosids
2029140-Medinilla_magnifica-WWQZ-Core_Eudicots/Rosids-Melastomataceae	Medinilla_magnifica	Core_Eudicots/Rosids
2016691-Euphorbia_pekinensis-PXYR-Core_Eudicots/Rosids-Euphorbiaceae	Euphorbia_pekinensis	Core_Eudicots/Rosids
2004023-Euphorbia_mesembryanthemifolia-LSLA-Core_Eudicots/Rosids-Euphorbiaceae	Euphorbia_mesembryanthemifolia	Core_Eudicots/Rosids
2004955-Chamaseyce_mesebyranthemum-RHAU-Core_Eudicots/Rosids-Euphorbiaceae	Chamaseyce_mesebyranthemum	Core_Eudicots/Rosids
2004022-Euphorbia_mesembryanthemifolia-LSLA-Core_Eudicots/Rosids-Euphorbiaceae	Euphorbia_mesembryanthemifolia	Core_Eudicots/Rosids
2004956-Chamaseyce_mesebyranthemum-RHAU-Core_Eudicots/Rosids-Euphorbiaceae	Chamaseyce_mesebyranthemum	Core_Eudicots/Rosids
2015695-Manihot_grahamii-XNLP-Core_Eudicots/Rosids-Euphorbiaceae	Manihot_grahamii	Core_Eudicots/Rosids
30024.m001705-Ricinus_communis-PAZJ-Core_Eudicots/Rosids-Euphorbiaceae	Ricinus_communis	Core_Eudicots/Rosids
2000264-Bischofia_javanica-VNMY-Core_Eudicots/Rosids-Phyllanthaceae	Bischofia_javanica	Core_Eudicots/Rosids
2000263-Bischofia_javanica-VNMY-Core_Eudicots/Rosids-Phyllanthaceae	Bischofia_javanica	Core_Eudicots/Rosids
2005073-Passiflora_caerulea-SIZE-Core_Eudicots/Rosids-Passifloraceae	Passiflora_caerulea	Core_Eudicots/Rosids
2005072-Passiflora_caerulea-SIZE-Core_Eudicots/Rosids-Passifloraceae	Passiflora_caerulea	Core_Eudicots/Rosids
2011670-Hypericum_perforatum-BNDE-Core_Eudicots/Rosids-Hypericaceae	Hypericum_perforatum	Core_Eudicots/Rosids
PACid_18233994-Populus_trichocarpa-reference-Core_Eudicots/Rosids-Salicaceae	Populus_trichocarpa	Core_Eudicots/Rosids
2015715-Salix_acutifolia-INQX-Core_Eudicots/Rosids-Salicaceae	Salix_acutifolia	Core_Eudicots/Rosids
2015714-Salix_acutifolia-INQX-Core_Eudicots/Rosids-Salicaceae	Salix_acutifolia	Core_Eudicots/Rosids
2005373-Salix_viminalis-KKDQ-Core_Eudicots/Rosids-Salicaceae	Salix_viminalis	Core_Eudicots/Rosids
2005375-Salix_viminalis-KKDQ-Core_Eudicots/Rosids-Salicaceae	Salix_viminalis	Core_Eudicots/Rosids
2006106-Peganum_harmala-OBTI-Core_Eudicots/Rosids-Nitrariaceae	Peganum_harmala	Core_Eudicots/Rosids
2006107-Peganum_harmala-OBTI-Core_Eudicots/Rosids-Nitrariaceae	Peganum_harmala	Core_Eudicots/Rosids
2048154-Acer_negundo-VFFP-Core_Eudicots/Rosids-Sapindaceae	Acer_negundo	Core_Eudicots/Rosids
2011774-Rhus_radicans-YUOM-Core_Eudicots/Rosids-Anacardiaceae	Rhus_radicans	Core_Eudicots/Rosids
2013771-Quassia_amara-IKFD-Core_Eudicots/Rosids-Simaroubaceae	Quassia_amara	Core_Eudicots/Rosids
2001193-Melia_azedarach-RJIM-Core_Eudicots/Rosids-Meliaceae	Melia_azedarach	Core_Eudicots/Rosids
2001194-Melia_azedarach-RJIM-Core_Eudicots/Rosids-Meliaceae	Melia_azedarach	Core_Eudicots/Rosids
2015403-Akania_lucens-HYZL-Core_Eudicots/Rosids-Akaniaceae	Akania_lucens	Core_Eudicots/Rosids
2015402-Akania_lucens-HYZL-Core_Eudicots/Rosids-Akaniaceae	Akania_lucens	Core_Eudicots/Rosids
2008563-Tropaeolum_peregrinum-MYZV-Core_Eudicots/Rosids-Tropaeolaceae	Tropaeolum_peregrinum	Core_Eudicots/Rosids
PACid_16416874-Carica_papaya-reference-Core_Eudicots/Rosids-Caricaceae	Carica_papaya	Core_Eudicots/Rosids
2009147-Moringa_oleifera-CZPV-Core_Eudicots/Rosids-Moringaceae	Moringa_oleifera	Core_Eudicots/Rosids
2009146-Moringa_oleifera-CZPV-Core_Eudicots/Rosids-Moringaceae	Moringa_oleifera	Core_Eudicots/Rosids
Tc03_g020890-Theobroma_cacao-reference-Core_Eudicots/Rosids-Malvaceae	Theobroma_cacao	Core_Eudicots/Rosids
Gorai.008G268700.1-Gossypium_raimondii-24add-Core_Eudicots/Rosids-Malvaceae	Gossypium_raimondii	Core_Eudicots/Rosids
2001777-Elaeocarpus_sylvestris-THHD-Core_Eudicots/Rosids-Elaeocarpaceae	Elaeocarpus_sylvestris	Core_Eudicots/Rosids
2001776-Elaeocarpus_sylvestris-THHD-Core_Eudicots/Rosids-Elaeocarpaceae	Elaeocarpus_sylvestris	Core_Eudicots/Rosids
2033597-Polygala_lutea-OHAE-Core_Eudicots/Rosids-Polygalaceae	Polygala_lutea	Core_Eudicots/Rosids
2015553-Copaifera_officinalis-RKLL-Core_Eudicots/Rosids-Fabaceae	Copaifera_officinalis	Core_Eudicots/Rosids
2011690-Xanthocercis_zambesiaca-ZSSR-Core_Eudicots/Rosids-Fabaceae	Xanthocercis_zambesiaca	Core_Eudicots/Rosids
2074326-Glycine_soja-KEGA-Core_Eudicots/Rosids-Fabaceae	Glycine_soja	Core_Eudicots/Rosids
PACid_16296067-Glycine_max-reference-Core_Eudicots/Rosids-Fabaceae	Glycine_max	Core_Eudicots/Rosids
Medtr1g008060_1-Medicago_truncatula-reference-Core_Eudicots/Rosids-Fabaceae	Medicago_truncatula	Core_Eudicots/Rosids
2015528-Alnus_serrulata-LWDA-Core_Eudicots/Rosids-Betulaceae	Alnus_serrulata	Core_Eudicots/Rosids
2005560-Betula_pendula-CWZU-Core_Eudicots/Rosids-Betulaceae	Betula_pendula	Core_Eudicots/Rosids
MD01G1218500-Malus_domestica-24add-Core_Eudicots/Rosids-Rosaceae	Malus_domestica	Core_Eudicots/Rosids
2008010-Dryas_octopetala-SQCF-Core_Eudicots/Rosids-Rosaceae	Dryas_octopetala	Core_Eudicots/Rosids
2076065-Rosa_palustris-IANR-Core_Eudicots/Rosids-Rosaceae	Rosa_palustris	Core_Eudicots/Rosids
mrna12874.1-Fragaria_vesca-reference-Core_Eudicots/Rosids-Rosaceae	Fragaria_vesca	Core_Eudicots/Rosids
gene12874-Fragaria_vesca-reference-Core_Eudicots/Rosids-Rosaceae	Fragaria_vesca	Core_Eudicots/Rosids
2010940-Nepenthes_alata-WQUF-Core_Eudicots-Nepenthaceae	Nepenthes_alata	Core_Eudicots
2002166-Atriplex_hortensis-BDIW-Core_Eudicots-Chenopodiaceae	Atriplex_hortensis	Core_Eudicots
2018724-Amaranthus_tricolor-XSSD-Core_Eudicots-Amaranthaceae	Amaranthus_tricolor	Core_Eudicots
2027859-Aerva_persica-HDSY-Core_Eudicots-Amaranthaceae	Aerva_persica	Core_Eudicots
2006334-Aerva_lanata-PDQH-Core_Eudicots-Amaranthaceae	Aerva_lanata	Core_Eudicots
2009181-Aerva_lanata-VKOE-Core_Eudicots-Amaranthaceae	Aerva_lanata	Core_Eudicots
2010767-Aerva_lanata-EMIG-Core_Eudicots-Amaranthaceae	Aerva_lanata	Core_Eudicots
2014786-Alternanthera_sessilis-OYST-Core_Eudicots-Amaranthaceae	Alternanthera_sessilis	Core_Eudicots
2018801-Alternanthera_sessilis-BWRK-Core_Eudicots-Amaranthaceae	Alternanthera_sessilis	Core_Eudicots
2015360-Alternanthera_caracasana-OHKC-Core_Eudicots-Amaranthaceae	Alternanthera_caracasana	Core_Eudicots
2015359-Alternanthera_caracasana-OHKC-Core_Eudicots-Amaranthaceae	Alternanthera_caracasana	Core_Eudicots
2010067-Alternanthera_tenella-DEMH-Core_Eudicots-Amaranthaceae	Alternanthera_tenella	Core_Eudicots
2010068-Alternanthera_tenella-DEMH-Core_Eudicots-Amaranthaceae	Alternanthera_tenella	Core_Eudicots
2012877-Talinum_sp.-LKKX-Core_Eudicots-Talinaceae	Talinum_sp.	Core_Eudicots
2013314-Portulaca_amilis-LDEL-Core_Eudicots-Portulacaceae	Portulaca_amilis	Core_Eudicots
2046802-Portulaca_amilis-QMUN-Core_Eudicots-Portulacaceae	Portulaca_amilis	Core_Eudicots
2010215-Portulaca_amilis-LFQH-Core_Eudicots-Portulacaceae	Portulaca_amilis	Core_Eudicots
2011034-Portulaca_pilosa-IWIS-Core_Eudicots-Portulacaceae	Portulaca_pilosa	Core_Eudicots
2009894-Portulaca_suffrutescens-GCYL-Core_Eudicots-Portulacaceae	Portulaca_suffrutescens	Core_Eudicots
2014900-Portulaca_cryptopetala-LLQV-Core_Eudicots-Portulacaceae	Portulaca_cryptopetala	Core_Eudicots
2014899-Portulaca_cryptopetala-LLQV-Core_Eudicots-Portulacaceae	Portulaca_cryptopetala	Core_Eudicots
2014898-Portulaca_cryptopetala-LLQV-Core_Eudicots-Portulacaceae	Portulaca_cryptopetala	Core_Eudicots
2011629-Petiveria_alliacea-AZBL-Core_Eudicots-_Petiveriaceae	Petiveria_alliacea	Core_Eudicots
2010736-Hilleria_latifolia-SFKQ-Core_Eudicots-Phytolaccaceae	Hilleria_latifolia	Core_Eudicots
2094805-Phytolacca_bogotensis-MRKX-Core_Eudicots-Phytolaccaceae	Phytolacca_bogotensis	Core_Eudicots
2006674-Zaleya_pentandra-BERS-Core_Eudicots-Aizoaceae	Zaleya_pentandra	Core_Eudicots
2006676-Zaleya_pentandra-BERS-Core_Eudicots-Aizoaceae	Zaleya_pentandra	Core_Eudicots
2058823-Sesuvium_verrucosum-ZJDK-Core_Eudicots-Aizoaceae	Sesuvium_verrucosum	Core_Eudicots
2011133-Sessuvium_ventricosum-EDIT-Core_Eudicots-Aizoaceae	Sessuvium_ventricosum	Core_Eudicots
2010733-Aextoxicon_punctatum-QUTB-Basal_Eudicots-Aextoxicaceae	Aextoxicon_punctatum	Basal_Eudicots
2010732-Aextoxicon_punctatum-QUTB-Basal_Eudicots-Aextoxicaceae	Aextoxicon_punctatum	Basal_Eudicots
2013597-Nepenthes_alata-WQUF-Core_Eudicots-Nepenthaceae	Nepenthes_alata	Core_Eudicots
2021025-Sambucus_canadensis-ZJRC-Core_Eudicots/Asterids-Adoxaceae	Sambucus_canadensis	Core_Eudicots/Asterids
2021026-Sambucus_canadensis-ZJRC-Core_Eudicots/Asterids-Adoxaceae	Sambucus_canadensis	Core_Eudicots/Asterids
2002147-Symplocos_tinctoria-JPDJ-Core_Eudicots/Asterids-Symplocaceae	Symplocos_tinctoria	Core_Eudicots/Asterids
2023989-Actinidia_chinensis-QAUE-Core_Eudicots/Asterids-Actinidiaceae	Actinidia_chinensis	Core_Eudicots/Asterids
2028084-Cavendishia_cuatrecasasii-AVJK-Core_Eudicots/Asterids-Ericaceae	Cavendishia_cuatrecasasii	Core_Eudicots/Asterids
2009405-Rhododendron_scopulorum-PPPZ-Core_Eudicots/Asterids-Ericaceae	Rhododendron_scopulorum	Core_Eudicots/Asterids
2076199-Ledum_palustre-WXVX-Core_Eudicots/Asterids-Ericaceae	Ledum_palustre	Core_Eudicots/Asterids
2011947-Sarcodes_sanguinea-SERM-Core_Eudicots/Asterids-Ericaceae	Sarcodes_sanguinea	Core_Eudicots/Asterids
PACid_17834659-Vitis_viniferaAALA-reference-Core_Eudicots/Rosids-Vitaceae	Vitis_viniferaAALA	Core_Eudicots/Rosids
2004146-Tetrastigma_voinierianum-SZPD-Core_Eudicots/Rosids-Vitaceae	Tetrastigma_voinierianum	Core_Eudicots/Rosids
2004147-Tetrastigma_voinierianum-SZPD-Core_Eudicots/Rosids-Vitaceae	Tetrastigma_voinierianum	Core_Eudicots/Rosids
2004148-Tetrastigma_voinierianum-SZPD-Core_Eudicots/Rosids-Vitaceae	Tetrastigma_voinierianum	Core_Eudicots/Rosids
2024989-Oresitrophe_rupifraga-UHBY-Core_Eudicots-Saxifragaceae	Oresitrophe_rupifraga	Core_Eudicots
2009847-Kalanchoe_crenato-DRIL-Core_Eudicots-Crassulaceae	Kalanchoe_crenato	Core_Eudicots
2063798-Rhodiola_rosea-ZJUL-Core_Eudicots-Crassulaceae	Rhodiola_rosea	Core_Eudicots
2001184-Loropetalum_chinense-TQOO-Core_Eudicots-Hamamelidaceae	Loropetalum_chinense	Core_Eudicots
2024704-Loropetalum_chinense-HQRJ-Core_Eudicots-Hamamelidaceae	Loropetalum_chinense	Core_Eudicots
2010208-Hamamelis_virginiana-YHXT-Core_Eudicots-Hamamelidaceae	Hamamelis_virginiana	Core_Eudicots
2013076-Hamamelis_virginiana-YKQR-Core_Eudicots-Hamamelidaceae	Hamamelis_virginiana	Core_Eudicots
2010901-Bauhinia_tomentosa-JETM-Core_Eudicots/Rosids-Fabaceae	Bauhinia_tomentosa	Core_Eudicots/Rosids
2010898-Bauhinia_tomentosa-JETM-Core_Eudicots/Rosids-Fabaceae	Bauhinia_tomentosa	Core_Eudicots/Rosids
2067873-Copaifera_officinalis-RKLL-Core_Eudicots/Rosids-Fabaceae	Copaifera_officinalis	Core_Eudicots/Rosids
2014113-Gleditsia_sinensis-VHZV-Core_Eudicots/Rosids-Fabaceae	Gleditsia_sinensis	Core_Eudicots/Rosids
chr1.CM0105.960.r2.m-Lotus_japonicus-24add-Core_Eudicots/Rosids-Fabaceae	Lotus_japonicus	Core_Eudicots/Rosids
2015842-Glycyrrhiza_lepidota-JTQQ-Core_Eudicots/Rosids-Fabaceae	Glycyrrhiza_lepidota	Core_Eudicots/Rosids
2070867-Glycyrrhiza_glabra-PEZP-Core_Eudicots/Rosids-Fabaceae	Glycyrrhiza_glabra	Core_Eudicots/Rosids
2014933-Lathyrus_sativus-KNMB-Core_Eudicots/Rosids-Fabaceae	Lathyrus_sativus	Core_Eudicots/Rosids
Medtr7g117445.2-Medicago_truncatula-reference-Core_Eudicots/Rosids-Fabaceae	Medicago_truncatula	Core_Eudicots/Rosids
2004094-Xanthocercis_zambesiaca-ZSSR-Core_Eudicots/Rosids-Fabaceae	Xanthocercis_zambesiaca	Core_Eudicots/Rosids
2004091-Xanthocercis_zambesiaca-ZSSR-Core_Eudicots/Rosids-Fabaceae	Xanthocercis_zambesiaca	Core_Eudicots/Rosids
2004093-Xanthocercis_zambesiaca-ZSSR-Core_Eudicots/Rosids-Fabaceae	Xanthocercis_zambesiaca	Core_Eudicots/Rosids
2047658-Acer_negundo-VFFP-Core_Eudicots/Rosids-Sapindaceae	Acer_negundo	Core_Eudicots/Rosids
gene19156-Fragaria_vesca-reference-Core_Eudicots/Rosids-Rosaceae	Fragaria_vesca	Core_Eudicots/Rosids
mrna19156.1-Fragaria_vesca-reference-Core_Eudicots/Rosids-Rosaceae	Fragaria_vesca	Core_Eudicots/Rosids
2004995-Rosa_palustris-IANR-Core_Eudicots/Rosids-Rosaceae	Rosa_palustris	Core_Eudicots/Rosids
2006568-Rhamnus_japonica-EILE-Core_Eudicots/Rosids-Rhamnaceae	Rhamnus_japonica	Core_Eudicots/Rosids
2014277-Urtica_dioica-WKCY-Core_Eudicots/Rosids-Urticaceae	Urtica_dioica	Core_Eudicots/Rosids
2014577-Ficus_religiosa-EDHN-Core_Eudicots/Rosids-Moraceae	Ficus_religiosa	Core_Eudicots/Rosids
2009892-Morus_nigra-XVJB-Core_Eudicots/Rosids-Moraceae	Morus_nigra	Core_Eudicots/Rosids
2009891-Morus_nigra-XVJB-Core_Eudicots/Rosids-Moraceae	Morus_nigra	Core_Eudicots/Rosids
Cucsa.259270.1-Cucumis_sativus-24add-Core_Eudicots/Rosids-Cucurbitaceae	Cucumis_sativus	Core_Eudicots/Rosids
2012110-Larrea_tridentata-UDUT-Core_Eudicots/Rosids-Zygophyllaceae	Larrea_tridentata	Core_Eudicots/Rosids
2000848-Cephalotus_follicularis-YZVJ-Core_Eudicots/Rosids-Cephalotaceae	Cephalotus_follicularis	Core_Eudicots/Rosids
2001775-Elaeocarpus_sylvestris-THHD-Core_Eudicots/Rosids-Elaeocarpaceae	Elaeocarpus_sylvestris	Core_Eudicots/Rosids
PACid_16428967-Carica_papaya-reference-Core_Eudicots/Rosids-Caricaceae	Carica_papaya	Core_Eudicots/Rosids
2062546-Reseda_odorata-SWPE-Core_Eudicots/Rosids-Resedaceae	Reseda_odorata	Core_Eudicots/Rosids
AA_scaffold6229_3-Aethionema_arabicum-addBrasPub-Core_Eudicots/Rosids-Brassicaceae	Aethionema_arabicum	Core_Eudicots/Rosids
AA_scaffold1154_51-Aethionema_arabicum-addBrasPub-Core_Eudicots/Rosids-Brassicaceae	Aethionema_arabicum	Core_Eudicots/Rosids
ThBuscaffold57_g296_DN3_SP5_c_TE84_CDS94.t1-Raparia_bulbosa-addBrasNew-Core_Eudicots/Rosids-Brassicaceae	Raparia_bulbosa	Core_Eudicots/Rosids
NoCascaffold100_g11754_DN3_SP8_c_TE78_CDS93.t1-Noccaea_caerulescens-addBrasNew-Core_Eudicots/Rosids-Brassicaceae	Noccaea_caerulescens	Core_Eudicots/Rosids
ESY20_g13051_DN3_SP0_c11.t1-Euclidium_syriacum-addBrasPub-Core_Eudicots/Rosids-Brassicaceae	Euclidium_syriacum	Core_Eudicots/Rosids
AT4G00990_1-Arabidopsis_thaliana-reference-Core_Eudicots/Rosids-Brassicaceae	Arabidopsis_thaliana	Core_Eudicots/Rosids
g19748.t1-Arabidopsis_halleri-addBrasPub-Core_Eudicots/Rosids-Brassicaceae	Arabidopsis_halleri	Core_Eudicots/Rosids
TuGl000009F_g18256_DN3_SP7_c_TE54_CDS89.t1-Turritis_glabra-addBrasNew-Core_Eudicots/Rosids-Brassicaceae	Turritis_glabra	Core_Eudicots/Rosids
Carub.0006s3601.1-Capsella_rubella-24add-Core_Eudicots/Rosids-Brassicaceae	Capsella_rubella	Core_Eudicots/Rosids
Csa13g056180.1-Camelina_sativa-addBrasPub-Core_Eudicots/Rosids-Brassicaceae	Camelina_sativa	Core_Eudicots/Rosids
LeAfscaffold1547_g22923_DN3_SP4_c_TE49_CDS79.t1-Lepidium_africanum-addBrasNew-Core_Eudicots/Rosids-Brassicaceae	Lepidium_africanum	Core_Eudicots/Rosids
LeAuscaffold244_g2771_DN3_SP4_c_TE66_CDS78.t1-Lepidium_aucheri-addBrasNew-Core_Eudicots/Rosids-Brassicaceae	Lepidium_aucheri	Core_Eudicots/Rosids
CARHR249370.1-Cardamine_hirsuta-addBrasPub-Core_Eudicots/Rosids-Brassicaceae	Cardamine_hirsuta	Core_Eudicots/Rosids
LA_scaffold2710_8-Leavenworthia_alabamica-addBrasPub-Core_Eudicots/Rosids-Brassicaceae	Leavenworthia_alabamica	Core_Eudicots/Rosids
LA_scaffold3556_4-Leavenworthia_alabamica-addBrasPub-Core_Eudicots/Rosids-Brassicaceae	Leavenworthia_alabamica	Core_Eudicots/Rosids
NaOfscaffold344_g9295_DN3_SP6_c_TE77_CDS98.t1-Nasturtium_officinale-addBrasNew-Core_Eudicots/Rosids-Brassicaceae	Nasturtium_officinale	Core_Eudicots/Rosids
PeLoscaffold6458_g31891_DN3_SP2_c_TE74_CDS63.t1-Biscutella_laevigata-addBrasNew-Core_Eudicots/Rosids-Brassicaceae	Biscutella_laevigata	Core_Eudicots/Rosids
BiAuscaffold14485_g90024_DN3_SP4_p_TE81_CDS84.t1-Biscutella_auriculata-addBrasNew-Core_Eudicots/Rosids-Brassicaceae	Biscutella_auriculata	Core_Eudicots/Rosids
IbAmscaffold19219_g66096_DN3_SP1_c_TE74_CDS77.t1-Iberis_amara-addBrasNew-Core_Eudicots/Rosids-Brassicaceae	Iberis_amara	Core_Eudicots/Rosids
IbPiscaffold5002_g47594_DN1_SP0_c_TE13_CDS0.t1-Iberis_pinnata-addBrasNew-Core_Eudicots/Rosids-Brassicaceae	Iberis_pinnata	Core_Eudicots/Rosids
MaNiscaffold101_g37065_DN3_SP8_c_TE73_CDS98.t1-Macropodium_nivale-addBrasNew-Core_Eudicots/Rosids-Brassicaceae	Macropodium_nivale	Core_Eudicots/Rosids
KeSascaffold374_g8039_DN3_SP8_c_TE79_CDS98.t1-Kernera_saxatilis-addBrasNew-Core_Eudicots/Rosids-Brassicaceae	Kernera_saxatilis	Core_Eudicots/Rosids
Tp6g01160-Thellungiella_parvula-reference-Core_Eudicots/Rosids-Brassicaceae	Thellungiella_parvula	Core_Eudicots/Rosids
SiAuscaffold12594_g31774_DN3_SP2_c_TE83_CDS86.t1-Erucastrum_elatum-addBrasNew-Core_Eudicots/Rosids-Brassicaceae	Erucastrum_elatum	Core_Eudicots/Rosids
GSBRNA2T00123521001-Brassica_napus-addBrasPub-Core_Eudicots/Rosids-Brassicaceae	Brassica_napus	Core_Eudicots/Rosids
Brara.I00073.1-Brassica_rapa-24add-Core_Eudicots/Rosids-Brassicaceae	Brassica_rapa	Core_Eudicots/Rosids
IsLuscaffold2376_g41930_DN3_SP6_c_TE80_CDS70.t1-Isatis_lusitanica-addBrasNew-Core_Eudicots/Rosids-Brassicaceae	Isatis_lusitanica	Core_Eudicots/Rosids
CP8_g54569_DN3_SP0_c.t1-Conringia_planisiliqua-addBrasPub-Core_Eudicots/Rosids-Brassicaceae	Conringia_planisiliqua	Core_Eudicots/Rosids
SiAlscaffold430_g51620_DN3_SP2_c_TE83_CDS69.t1-Sisymbrium_altissimum-addBrasNew-Core_Eudicots/Rosids-Brassicaceae	Sisymbrium_altissimum	Core_Eudicots/Rosids
SiAlscaffold430_g51619_DN3_SP7_c_TE78_CDS85.t1-Sisymbrium_altissimum-addBrasNew-Core_Eudicots/Rosids-Brassicaceae	Sisymbrium_altissimum	Core_Eudicots/Rosids
SI_scaffold2065_66-Sisymbrium_irio-addBrasPub-Core_Eudicots/Rosids-Brassicaceae	Sisymbrium_irio	Core_Eudicots/Rosids
Rs104830-Raphanus_sativus-addBrasPub-Core_Eudicots/Rosids-Brassicaceae	Raphanus_sativus	Core_Eudicots/Rosids
SiAuscaffold7692_g79081_DN3_SP0_c_TE75_CDS0.t1-Erucastrum_elatum-addBrasNew-Core_Eudicots/Rosids-Brassicaceae	Erucastrum_elatum	Core_Eudicots/Rosids
AlArscaffold565_g52383_DN3_SP7_c_TE75_CDS91.t1-Alyssum_argenteum-addBrasNew-Core_Eudicots/Rosids-Brassicaceae	Alyssum_argenteum	Core_Eudicots/Rosids
AlArscaffold565_g52382_DN3_SP6_c_TE75_CDS80.t1-Alyssum_argenteum-addBrasNew-Core_Eudicots/Rosids-Brassicaceae	Alyssum_argenteum	Core_Eudicots/Rosids
Thhalv10029199m-Eutrema_salsugineum-24add-Core_Eudicots/Rosids-Brassicaceae	Eutrema_salsugineum	Core_Eudicots/Rosids
Thhalv10029199m-Thellungiella_halophila-addBrasPub-Core_Eudicots/Rosids-Brassicaceae	Thellungiella_halophila	Core_Eudicots/Rosids
PsTu000061F_g80379_DN3_SP8_c_TE77_CDS0.t1-Pseudoturritis_turrita-addBrasNew-Core_Eudicots/Rosids-Brassicaceae	Pseudoturritis_turrita	Core_Eudicots/Rosids
2011668-Tropaeolum_peregrinum-MYZV-Core_Eudicots/Rosids-Tropaeolaceae	Tropaeolum_peregrinum	Core_Eudicots/Rosids
Tc01_g034330-Theobroma_cacao-reference-Core_Eudicots/Rosids-Malvaceae	Theobroma_cacao	Core_Eudicots/Rosids
2010583-Passiflora_caerulea-SIZE-Core_Eudicots/Rosids-Passifloraceae	Passiflora_caerulea	Core_Eudicots/Rosids
2012230-Posidonia_australis-BYQM-Monocots-Posidoniaceae	Posidonia_australis	Monocots
2130293-Chlorogalum_pomeridianum-PLBZ-Monocots-Agavaceae	Chlorogalum_pomeridianum	Monocots
2155855-Hesperaloe_parviflora-CMCY-Monocots-Agavaceae	Hesperaloe_parviflora	Monocots
2003704-Freycinetia_multiflora-DGXS-Monocots-Pandanaceae	Freycinetia_multiflora	Monocots
2025218-Colchicum_autumnale-OVRB-Monocots-Colchicaceae	Colchicum_autumnale	Monocots
2019995-Colchicum_autumnale-QNPH-Monocots-Colchicaceae	Colchicum_autumnale	Monocots
2019994-Colchicum_autumnale-QNPH-Monocots-Colchicaceae	Colchicum_autumnale	Monocots
2014219-Gloriosa_superba-GDKK-Monocots-Colchicaceae	Gloriosa_superba	Monocots
2016491-Xerophyllum_asphodeloides-AFLV-Monocots-Melanthiaceae	Xerophyllum_asphodeloides	Monocots
2005483-Helonias_bullata-OOSO-Monocots-Melanthiaceae	Helonias_bullata	Monocots
2005484-Helonias_bullata-OOSO-Monocots-Melanthiaceae	Helonias_bullata	Monocots
2005482-Helonias_bullata-OOSO-Monocots-Melanthiaceae	Helonias_bullata	Monocots
2021288-Borya_sphaerocephala-EMJJ-Monocots-Boryaceae	Borya_sphaerocephala	Monocots
2008138-Xeronema_callistemon-SART-Monocots-Xeronemataceae	Xeronema_callistemon	Monocots
2027125-Johnsonia_pubescens-WTDE-Monocots-Xanthorrhoeaceae	Johnsonia_pubescens	Monocots
2001512-Aloe_vera-JVBR-Monocots-Asphodelaceae	Aloe_vera	Monocots
2013029-Urginea_maritima-KOFB-Monocots-Hyacinthaceae	Urginea_maritima	Monocots
2036853-Yucca_filamentosa-ICNN-Monocots-Agavaceae	Yucca_filamentosa	Monocots
2155856-Hesperaloe_parviflora-CMCY-Monocots-Agavaceae	Hesperaloe_parviflora	Monocots
2033145-Chlorogalum_pomeridianum-PLBZ-Monocots-Agavaceae	Chlorogalum_pomeridianum	Monocots
2037004-Narcissus_viridiflorus-TRRQ-Monocots-Amaryllidaceae	Narcissus_viridiflorus	Monocots
2011304-Narcissus_viridiflorus-XEUV-Monocots-Amaryllidaceae	Narcissus_viridiflorus	Monocots
2025456-Phycella_aff._cyrtanthoides-DMIN-Monocots-Amaryllidaceae	Phycella_aff._cyrtanthoides	Monocots
2022237-Rhodophiala_pratensis-JDTY-Monocots-Amaryllidaceae	Rhodophiala_pratensis	Monocots
2022236-Rhodophiala_pratensis-JDTY-Monocots-Amaryllidaceae	Rhodophiala_pratensis	Monocots
2020464-Ruscus_sp.-LSJW-Monocots-Ruscaceae	Ruscus_sp.	Monocots
2010611-Platanthera_clavellata-MTHW-Monocots-Orchidaceae	Platanthera_clavellata	Monocots
2010610-Platanthera_clavellata-MTHW-Monocots-Orchidaceae	Platanthera_clavellata	Monocots
2018739-Drakaea_elastica-XZME-Monocots-Orchidaceae	Drakaea_elastica	Monocots
2004196-Haemaria_discolor-LELS-Monocots-Orchidaceae	Haemaria_discolor	Monocots
2004195-Haemaria_discolor-LELS-Monocots-Orchidaceae	Haemaria_discolor	Monocots
2005086-Goodyera_pubescens-VTUS-Monocots-Orchidaceae	Goodyera_pubescens	Monocots
2005085-Goodyera_pubescens-VTUS-Monocots-Orchidaceae	Goodyera_pubescens	Monocots
2017358-Ascarina_rubricaulis-WZFE-Chloranthales-Chloranthaceae	Ascarina_rubricaulis	Chloranthales
2049334-Sarcandra_glabra-OSHQ-Chloranthales-Chloranthaceae	Sarcandra_glabra	Chloranthales
2099938-Hibbertia_grossulariifolia-OKEF-Basal_Eudicots-Dilleniaceae	Hibbertia_grossulariifolia	Basal_Eudicots
2018820-Eupomatia_bennettii-DHPO-Magnoliids-Eupomatiaceae	Eupomatia_bennettii	Magnoliids
2011709-Myristica_fragrans-OBPL-Magnoliids-Myristicaceae	Myristica_fragrans	Magnoliids
2015018-Saruma_henryi-QDVW-Magnoliids-Aristolochiaceae	Saruma_henryi	Magnoliids
2000192-Aristolochia_elegans-PAWA-Magnoliids-Aristolochiaceae	Aristolochia_elegans	Magnoliids
2124408-Calycanthus_floridus-FALI-Magnoliids-Calycanthaceae	Calycanthus_floridus	Magnoliids
2053740-Cassytha_filiformis-VYLQ-Magnoliids-Lauraceae	Cassytha_filiformis	Magnoliids
2016898-Gyrocarpus_americanus-BSVG-Magnoliids-Hernandiaceae	Gyrocarpus_americanus	Magnoliids
2001779-Laurelia_sempervirens-WAIL-Magnoliids-Atherospermataceae	Laurelia_sempervirens	Magnoliids
2001778-Laurelia_sempervirens-WAIL-Magnoliids-Atherospermataceae	Laurelia_sempervirens	Magnoliids
2027872-Gomortega_keule-MAQO-Magnoliids-Gomortegaceae	Gomortega_keule	Magnoliids
2014680-Illicium_floridanum-VZCI-Basalmost_angiosperms-Schisandraceae	Illicium_floridanum	Basalmost_angiosperms
2006254-Picea_engelmannii-AWQB-Conifers-Pinaceae	Picea_engelmannii	Conifers
2007370-Pinus_parviflora-IIOL-Conifers-Pinaceae	Pinus_parviflora	Conifers
2002526-Pinus_ponderosa-JBND-Conifers-Pinaceae	Pinus_ponderosa	Conifers
2005489-Pinus_jeffreyi-MFTM-Conifers-Pinaceae	Pinus_jeffreyi	Conifers
2058790-Abies_lasiocarpa-VSRH-Conifers-Pinaceae	Abies_lasiocarpa	Conifers
2004150-Keteleeria_evelyniana-JUWL-Conifers-Pinaceae	Keteleeria_evelyniana	Conifers
2012208-Pseudolarix_amabilis-AQFM-Conifers-Pinaceae	Pseudolarix_amabilis	Conifers
2006122-Larix_speciosa-WVWN-Conifers-Pinaceae	Larix_speciosa	Conifers
2010867-Pseudotsuga_wilsoniana-IOVS-Conifers-Pinaceae	Pseudotsuga_wilsoniana	Conifers
2006778-Sciadopitys_verticillata-YFZK-Conifers-Sciadopityaceae	Sciadopitys_verticillata	Conifers
2017220-Cunninghamia_lanceolata-ESYX-Conifers-Cupressaceae	Cunninghamia_lanceolata	Conifers
2018758-Cunninghamia_lanceolata-ZQVF-Conifers-Cupressaceae	Cunninghamia_lanceolata	Conifers
2018759-Cunninghamia_lanceolata-ZQVF-Conifers-Cupressaceae	Cunninghamia_lanceolata	Conifers
2012946-Taiwania_cryptomerioides-QSNJ-Conifers-Cupressaceae	Taiwania_cryptomerioides	Conifers
2012002-Metasequoia_glyptostroboides-NRXL-Conifers-Cupressaceae	Metasequoia_glyptostroboides	Conifers
2015346-Taxodium_distichum-FHST-Conifers-Cupressaceae	Taxodium_distichum	Conifers
2004184-Glyptostrobus_pensilis-OXGJ-Conifers-Cupressaceae	Glyptostrobus_pensilis	Conifers
2009548-Cryptomeria_japonica-HOUF-Conifers-Cupressaceae	Cryptomeria_japonica	Conifers
2002436-Cryptomeria_japonica-GMHZ-Conifers-Cupressaceae	Cryptomeria_japonica	Conifers
2002435-Cryptomeria_japonica-GMHZ-Conifers-Cupressaceae	Cryptomeria_japonica	Conifers
2005212-Papuacedrus_papuana-OVIJ-Conifers-Cupressaceae	Papuacedrus_papuana	Conifers
2007011-Austrocedrus_chilensis-YYPE-Conifers-Cupressaceae	Austrocedrus_chilensis	Conifers
2007009-Austrocedrus_chilensis-YYPE-Conifers-Cupressaceae	Austrocedrus_chilensis	Conifers
2007012-Austrocedrus_chilensis-YYPE-Conifers-Cupressaceae	Austrocedrus_chilensis	Conifers
2005700-Widdringtonia_cedarbergensis-AUDE-Conifers-Cupressaceae	Widdringtonia_cedarbergensis	Conifers
2005699-Widdringtonia_cedarbergensis-AUDE-Conifers-Cupressaceae	Widdringtonia_cedarbergensis	Conifers
2008471-Callitris_gracilis-IFLI-Conifers-Cupressaceae	Callitris_gracilis	Conifers
2009928-Neocallitropsis_pancheri-JDQB-Conifers-Cupressaceae	Neocallitropsis_pancheri	Conifers
2000716-Callitris_macleayana-RMMV-Conifers-Cupressaceae	Callitris_macleayana	Conifers
2000715-Callitris_macleayana-RMMV-Conifers-Cupressaceae	Callitris_macleayana	Conifers
2000714-Callitris_macleayana-RMMV-Conifers-Cupressaceae	Callitris_macleayana	Conifers
2010065-Pilgerodendron_uviferum-ETCJ-Conifers-Cupressaceae	Pilgerodendron_uviferum	Conifers
2002221-Thujopsis_dolabrata-NKIN-Conifers-Cupressaceae	Thujopsis_dolabrata	Conifers
2002220-Thujopsis_dolabrata-NKIN-Conifers-Cupressaceae	Thujopsis_dolabrata	Conifers
2014267-Calocedrus_decurrens-FRPM-Conifers-Cupressaceae	Calocedrus_decurrens	Conifers
2014266-Calocedrus_decurrens-FRPM-Conifers-Cupressaceae	Calocedrus_decurrens	Conifers
2011770-Tetraclinis_sp.-CGDN-Conifers-Cupressaceae	Tetraclinis_sp.	Conifers
2005137-Cupressus_dupreziana-QNGJ-Conifers-Cupressaceae	Cupressus_dupreziana	Conifers
2003184-Juniperus_scopulorum-XMGP-Conifers-Cupressaceae	Juniperus_scopulorum	Conifers
2009786-Platycladus_orientalis-BUWV-Conifers-Cupressaceae	Platycladus_orientalis	Conifers
2000550-Microbiota_decussata-XQSG-Conifers-Cupressaceae	Microbiota_decussata	Conifers
2000549-Microbiota_decussata-XQSG-Conifers-Cupressaceae	Microbiota_decussata	Conifers
2010232-Fokienia_hodginsii-UEVI-Conifers-Cupressaceae	Fokienia_hodginsii	Conifers
2011342-Chamaecyparis_lawsoniana-AIGO-Conifers-Cupressaceae	Chamaecyparis_lawsoniana	Conifers
2003565-Cephalotaxus_harringtonia-WYAJ-Conifers-Cephalotaxaceae	Cephalotaxus_harringtonia	Conifers
2062393-Cephalotaxus_harringtonia-GJTI-Conifers-Cephalotaxaceae	Cephalotaxus_harringtonia	Conifers
2004603-Cephalotaxus_harringtonia-NVGZ-Conifers-Cephalotaxaceae	Cephalotaxus_harringtonia	Conifers
2001919-Oncotheca_balansae-PVGM-Core_Eudicots/Asterids-Oncothecaceae	Oncotheca_balansae	Core_Eudicots/Asterids
2001918-Oncotheca_balansae-PVGM-Core_Eudicots/Asterids-Oncothecaceae	Oncotheca_balansae	Core_Eudicots/Asterids
2003034-Taxus_baccata-WWSS-Conifers-Taxaceae	Taxus_baccata	Conifers
2012996-Taxus_cuspidata-ZYAX-Conifers-Taxaceae	Taxus_cuspidata	Conifers
2079872-Austrotaxus_spicata-BTTS-Conifers-Taxaceae	Austrotaxus_spicata	Conifers
2084335-Pseudotaxus_chienii-YLPM-Conifers-Taxaceae	Pseudotaxus_chienii	Conifers
2007098-Wollemia_nobilis-RSCE-Conifers-Araucariaceae	Wollemia_nobilis	Conifers
2009271-Prumnopitys_andina-EGLZ-Conifers-Podocarpaceae	Prumnopitys_andina	Conifers
2004542-Parasitaxus_usta-JZVE-Conifers-Podocarpaceae	Parasitaxus_usta	Conifers
2012519-Lagarostrobos_franklinii-ZQWM-Conifers-Podocarpaceae	Lagarostrobos_franklinii	Conifers
2001019-Halocarpus_bidwillii-OWFC-Conifers-Podocarpaceae	Halocarpus_bidwillii	Conifers
2001018-Halocarpus_bidwillii-OWFC-Conifers-Podocarpaceae	Halocarpus_bidwillii	Conifers
2014445-Phyllocladus_hypophyllus-JRNA-Conifers-Podocarpaceae	Phyllocladus_hypophyllus	Conifers
2013318-Microcachrys_tetragona-MHGD-Conifers-Podocarpaceae	Microcachrys_tetragona	Conifers
2014802-Acmopyle_pancheri-HILW-Conifers-Podocarpaceae	Acmopyle_pancheri	Conifers
2013036-Dacrycarpus_compactus-FMWZ-Conifers-Podocarpaceae	Dacrycarpus_compactus	Conifers
2008579-Falcatifolium_taxoides-QHBI-Conifers-Podocarpaceae	Falcatifolium_taxoides	Conifers
2000047-Falcatifolium_taxoides-PLYX-Conifers-Podocarpaceae	Falcatifolium_taxoides	Conifers
2000045-Falcatifolium_taxoides-PLYX-Conifers-Podocarpaceae	Falcatifolium_taxoides	Conifers
2000876-Podocarpus_coriaceus-SCEB-Conifers-Podocarpaceae	Podocarpus_coriaceus	Conifers
2000877-Podocarpus_coriaceus-SCEB-Conifers-Podocarpaceae	Podocarpus_coriaceus	Conifers
2117727-Nageia_nagi-UUJS-Conifers-Podocarpaceae	Nageia_nagi	Conifers
2005432-Retrophyllum_minus-VGSX-Conifers-Podocarpaceae	Retrophyllum_minus	Conifers
2000447-Saxegothaea_conspicua-QCGM-Conifers-Podocarpaceae	Saxegothaea_conspicua	Conifers
2012658-Encephalartos_barteri-GNQG-Cycadales-Zamiaceae	Encephalartos_barteri	Cycadales
2008295-Gnetum_montanum-GTHK-Gnetales-Gnetaceae	Gnetum_montanum	Gnetales
2000747-Welwitschia_mirabilis-TOXE-Gnetales-Welwitschiaceae	Welwitschia_mirabilis	Gnetales
2009871-Cedrus_libani-GGEA-Conifers-Pinaceae	Cedrus_libani	Conifers
2011312-Nothotsuga_longibracteata-AREG-Conifers-Pinaceae	Nothotsuga_longibracteata	Conifers
2014481-Pseudolarix_amabilis-AQFM-Conifers-Pinaceae	Pseudolarix_amabilis	Conifers
2017986-Keteleeria_evelyniana-JUWL-Conifers-Pinaceae	Keteleeria_evelyniana	Conifers
2012649-Abies_lasiocarpa-VSRH-Conifers-Pinaceae	Abies_lasiocarpa	Conifers
2055395-Larix_speciosa-WVWN-Conifers-Pinaceae	Larix_speciosa	Conifers
2012317-Pseudotsuga_wilsoniana-IOVS-Conifers-Pinaceae	Pseudotsuga_wilsoniana	Conifers
2057104-Picea_engelmannii-AWQB-Conifers-Pinaceae	Picea_engelmannii	Conifers
2013335-Pinus_parviflora-IIOL-Conifers-Pinaceae	Pinus_parviflora	Conifers
2005490-Pinus_jeffreyi-MFTM-Conifers-Pinaceae	Pinus_jeffreyi	Conifers
2016286-Pinus_ponderosa-JBND-Conifers-Pinaceae	Pinus_ponderosa	Conifers
2002314-Pinus_radiata-DZQM-Conifers-Pinaceae	Pinus_radiata	Conifers
2066522-Araucaria_rulei-XTZO-Conifers-Araucariaceae	Araucaria_rulei	Conifers
2012951-Agathis_macrophylla-ACWS-Conifers-Araucariaceae	Agathis_macrophylla	Conifers
2077175-Agathis_robusta-MIXZ-Conifers-Araucariaceae	Agathis_robusta	Conifers
2000133-Wollemia_nobilis-RSCE-Conifers-Araucariaceae	Wollemia_nobilis	Conifers
2000132-Wollemia_nobilis-RSCE-Conifers-Araucariaceae	Wollemia_nobilis	Conifers
2009796-Halocarpus_bidwillii-OWFC-Conifers-Podocarpaceae	Halocarpus_bidwillii	Conifers
2009797-Halocarpus_bidwillii-OWFC-Conifers-Podocarpaceae	Halocarpus_bidwillii	Conifers
2000030-Falcatifolium_taxoides-QHBI-Conifers-Podocarpaceae	Falcatifolium_taxoides	Conifers
2001314-Sundacarpus_amarus-KLGF-Conifers-Podocarpaceae	Sundacarpus_amarus	Conifers
2001315-Sundacarpus_amarus-KLGF-Conifers-Podocarpaceae	Sundacarpus_amarus	Conifers
2001312-Sundacarpus_amarus-KLGF-Conifers-Podocarpaceae	Sundacarpus_amarus	Conifers
2151697-Amentotaxus_argotaenia-IAJW-Conifers-Cephalotaxaceae	Amentotaxus_argotaenia	Conifers
2152670-Oncotheca_balansae-PVGM-Core_Eudicots/Asterids-Oncothecaceae	Oncotheca_balansae	Core_Eudicots/Asterids
2000434-Cephalotaxus_harringtonia-WYAJ-Conifers-Cephalotaxaceae	Cephalotaxus_harringtonia	Conifers
2021863-Cephalotaxus_harringtonia-NVGZ-Conifers-Cephalotaxaceae	Cephalotaxus_harringtonia	Conifers
2013297-Cephalotaxus_harringtonia-GJTI-Conifers-Cephalotaxaceae	Cephalotaxus_harringtonia	Conifers
2020251-Cunninghamia_lanceolata-ZQVF-Conifers-Cupressaceae	Cunninghamia_lanceolata	Conifers
2009081-Cunninghamia_lanceolata-ESYX-Conifers-Cupressaceae	Cunninghamia_lanceolata	Conifers
2012947-Taiwania_cryptomerioides-QSNJ-Conifers-Cupressaceae	Taiwania_cryptomerioides	Conifers
2066590-Metasequoia_glyptostroboides-NRXL-Conifers-Cupressaceae	Metasequoia_glyptostroboides	Conifers
2066368-Athrotaxis_cupressoides-XIRK-Conifers-Cupressaceae	Athrotaxis_cupressoides	Conifers
2010416-Cryptomeria_japonica-HOUF-Conifers-Cupressaceae	Cryptomeria_japonica	Conifers
2016254-Cryptomeria_japonica-GMHZ-Conifers-Cupressaceae	Cryptomeria_japonica	Conifers
2014449-Cryptomeria_japonica-DSXO-Conifers-Cupressaceae	Cryptomeria_japonica	Conifers
2012763-Taxodium_distichum-FHST-Conifers-Cupressaceae	Taxodium_distichum	Conifers
2012387-Glyptostrobus_pensilis-OXGJ-Conifers-Cupressaceae	Glyptostrobus_pensilis	Conifers
2011918-Papuacedrus_papuana-OVIJ-Conifers-Cupressaceae	Papuacedrus_papuana	Conifers
2060076-Callitris_macleayana-RMMV-Conifers-Cupressaceae	Callitris_macleayana	Conifers
2010388-Neocallitropsis_pancheri-JDQB-Conifers-Cupressaceae	Neocallitropsis_pancheri	Conifers
2006953-Diselma_archeri-GKCZ-Conifers-Cupressaceae	Diselma_archeri	Conifers
2007828-Widdringtonia_cedarbergensis-AUDE-Conifers-Cupressaceae	Widdringtonia_cedarbergensis	Conifers
2007827-Widdringtonia_cedarbergensis-AUDE-Conifers-Cupressaceae	Widdringtonia_cedarbergensis	Conifers
2071896-Austrocedrus_chilensis-YYPE-Conifers-Cupressaceae	Austrocedrus_chilensis	Conifers
2011626-Thuja_plicata-VFYZ-Conifers-Cupressaceae	Thuja_plicata	Conifers
2011524-Chamaecyparis_lawsoniana-AIGO-Conifers-Cupressaceae	Chamaecyparis_lawsoniana	Conifers
2011768-Fokienia_hodginsii-UEVI-Conifers-Cupressaceae	Fokienia_hodginsii	Conifers
2014268-Calocedrus_decurrens-FRPM-Conifers-Cupressaceae	Calocedrus_decurrens	Conifers
2012915-Microbiota_decussata-XQSG-Conifers-Cupressaceae	Microbiota_decussata	Conifers
2009640-Platycladus_orientalis-BUWV-Conifers-Cupressaceae	Platycladus_orientalis	Conifers
2003690-Tetraclinis_sp.-CGDN-Conifers-Cupressaceae	Tetraclinis_sp.	Conifers
2075614-Cupressus_dupreziana-QNGJ-Conifers-Cupressaceae	Cupressus_dupreziana	Conifers
2112949-Cephalotaxus_harringtonia-NVGZ-Conifers-Cephalotaxaceae	Cephalotaxus_harringtonia	Conifers
2012670-Metasequoia_glyptostroboides-NRXL-Conifers-Cupressaceae	Metasequoia_glyptostroboides	Conifers
2069451-Taiwania_cryptomerioides-QSNJ-Conifers-Cupressaceae	Taiwania_cryptomerioides	Conifers
2059317-Abies_lasiocarpa-VSRH-Conifers-Pinaceae	Abies_lasiocarpa	Conifers
2005693-Pinus_radiata-DZQM-Conifers-Pinaceae	Pinus_radiata	Conifers
2005695-Pinus_radiata-DZQM-Conifers-Pinaceae	Pinus_radiata	Conifers
PITA_27192-Pinus_taeda-24add-Conifers-Pinaceae	Pinus_taeda	Conifers
2069838-Taiwania_cryptomerioides-QSNJ-Conifers-Cupressaceae	Taiwania_cryptomerioides	Conifers
2011334-Metasequoia_glyptostroboides-NRXL-Conifers-Cupressaceae	Metasequoia_glyptostroboides	Conifers
2011333-Metasequoia_glyptostroboides-NRXL-Conifers-Cupressaceae	Metasequoia_glyptostroboides	Conifers
2148031-Cryptomeria_japonica-GMHZ-Conifers-Cupressaceae	Cryptomeria_japonica	Conifers
2002667-Pilgerodendron_uviferum-ETCJ-Conifers-Cupressaceae	Pilgerodendron_uviferum	Conifers
2002669-Pilgerodendron_uviferum-ETCJ-Conifers-Cupressaceae	Pilgerodendron_uviferum	Conifers
2084136-Pseudotaxus_chienii-YLPM-Conifers-Taxaceae	Pseudotaxus_chienii	Conifers
2015338-Taxus_cuspidata-ZYAX-Conifers-Taxaceae	Taxus_cuspidata	Conifers
2014053-Cephalotaxus_harringtonia-WYAJ-Conifers-Cephalotaxaceae	Cephalotaxus_harringtonia	Conifers
2013123-Cephalotaxus_harringtonia-GJTI-Conifers-Cephalotaxaceae	Cephalotaxus_harringtonia	Conifers
2020850-Cephalotaxus_harringtonia-NVGZ-Conifers-Cephalotaxaceae	Cephalotaxus_harringtonia	Conifers
2004858-Araucaria_rulei-XTZO-Conifers-Araucariaceae	Araucaria_rulei	Conifers
2010578-Wollemia_nobilis-RSCE-Conifers-Araucariaceae	Wollemia_nobilis	Conifers
2070926-Agathis_macrophylla-ACWS-Conifers-Araucariaceae	Agathis_macrophylla	Conifers
2004345-Halocarpus_bidwillii-OWFC-Conifers-Podocarpaceae	Halocarpus_bidwillii	Conifers
2009898-Prumnopitys_andina-EGLZ-Conifers-Podocarpaceae	Prumnopitys_andina	Conifers
2094896-Sundacarpus_amarus-KLGF-Conifers-Podocarpaceae	Sundacarpus_amarus	Conifers
2007007-Parasitaxus_usta-JZVE-Conifers-Podocarpaceae	Parasitaxus_usta	Conifers
2008773-Phyllocladus_hypophyllus-JRNA-Conifers-Podocarpaceae	Phyllocladus_hypophyllus	Conifers
2008774-Phyllocladus_hypophyllus-JRNA-Conifers-Podocarpaceae	Phyllocladus_hypophyllus	Conifers
2065697-Manoao_colensoi-CDFR-Conifers-Podocarpaceae	Manoao_colensoi	Conifers
2093019-Lagarostrobos_franklinii-ZQWM-Conifers-Podocarpaceae	Lagarostrobos_franklinii	Conifers
2012226-Microcachrys_tetragona-MHGD-Conifers-Podocarpaceae	Microcachrys_tetragona	Conifers
2006630-Saxegothaea_conspicua-QCGM-Conifers-Podocarpaceae	Saxegothaea_conspicua	Conifers
2018288-Acmopyle_pancheri-HILW-Conifers-Podocarpaceae	Acmopyle_pancheri	Conifers
2002746-Retrophyllum_minus-VGSX-Conifers-Podocarpaceae	Retrophyllum_minus	Conifers
2002748-Retrophyllum_minus-VGSX-Conifers-Podocarpaceae	Retrophyllum_minus	Conifers
2012141-Dacrycarpus_compactus-FMWZ-Conifers-Podocarpaceae	Dacrycarpus_compactus	Conifers
2059528-Falcatifolium_taxoides-QHBI-Conifers-Podocarpaceae	Falcatifolium_taxoides	Conifers
2004844-Falcatifolium_taxoides-PLYX-Conifers-Podocarpaceae	Falcatifolium_taxoides	Conifers
2009870-Amborella_trichopoda-URDJ-Basalmost_angiosperms-Amborellaceae	Amborella_trichopoda	Basalmost_angiosperms
2011012-Hibbertia_grossulariifolia-OKEF-Basal_Eudicots-Dilleniaceae	Hibbertia_grossulariifolia	Basal_Eudicots
2000191-Aristolochia_elegans-PAWA-Magnoliids-Aristolochiaceae	Aristolochia_elegans	Magnoliids
2023018-Papaver_somniferum-RQNK-Basal_Eudicots-Papaveraceae	Papaver_somniferum	Basal_Eudicots
2000190-Aristolochia_elegans-PAWA-Magnoliids-Aristolochiaceae	Aristolochia_elegans	Magnoliids
Bradi3g36181.1-Brachypodium_distachyon-reference-Monocots/Commelinids-Poaceae	Brachypodium_distachyon	Monocots/Commelinids
Bradi4g29622.3-Brachypodium_distachyon-reference-Monocots/Commelinids-Poaceae	Brachypodium_distachyon	Monocots/Commelinids
2012918-Eleusine_coracana-PZAP-Monocots/Commelinids-Poaceae	Eleusine_coracana	Monocots/Commelinids
2012919-Eleusine_coracana-PZAP-Monocots/Commelinids-Poaceae	Eleusine_coracana	Monocots/Commelinids
2056790-Eleusine_coracana-EFCZ-Monocots/Commelinids-Poaceae	Eleusine_coracana	Monocots/Commelinids
2015610-Eleusine_coracana-OMXG-Monocots/Commelinids-Poaceae	Eleusine_coracana	Monocots/Commelinids
2030681-Eleusine_coracana-ICOX-Monocots/Commelinids-Poaceae	Eleusine_coracana	Monocots/Commelinids
2030682-Eleusine_coracana-ICOX-Monocots/Commelinids-Poaceae	Eleusine_coracana	Monocots/Commelinids
Zm00001d020367_P004-Zea_mays-24add-Monocots/Commelinids-Poaceae	Zea_mays	Monocots/Commelinids
Pahal.2G254600.1-Panicum_hallii-24add-Monocots/Commelinids-Poaceae	Panicum_hallii	Monocots/Commelinids
Pavir.2KG312000.5-Panicum_virgatum-24add-Monocots/Commelinids-Poaceae	Panicum_virgatum	Monocots/Commelinids
Pavir.2NG325600.2-Panicum_virgatum-24add-Monocots/Commelinids-Poaceae	Panicum_virgatum	Monocots/Commelinids
Sevir.2G203700.1-Setaria_viridis-24add-Monocots/Commelinids-Poaceae	Setaria_viridis	Monocots/Commelinids
2015253-Buxus_sempervirens-IWMW-Basal_Eudicots-Buxaceae	Buxus_sempervirens	Basal_Eudicots
2012682-Grevillea_robusta-GRRW-Basal_Eudicots-Proteaceae	Grevillea_robusta	Basal_Eudicots
2000396-Hakea_prostrata-REOF-Basal_Eudicots-Proteaceae	Hakea_prostrata	Basal_Eudicots
2029336-Hakea_prostrata-RQUG-Basal_Eudicots-Proteaceae	Hakea_prostrata	Basal_Eudicots
NNU_005027_RA-Nelumbo_nucifera-reference-Basal_Eudicots-Nelumbonaceae	Nelumbo_nucifera	Basal_Eudicots
NNU_024066_RA-Nelumbo_nucifera-reference-Basal_Eudicots-Nelumbonaceae	Nelumbo_nucifera	Basal_Eudicots
2014301-Nelumbo_sp.-FAKD-Basal_Eudicots-Nelumbonaceae	Nelumbo_sp.	Basal_Eudicots
2012975-Mitella_pentandra-DAYQ-Core_Eudicots-Saxifragaceae	Mitella_pentandra	Core_Eudicots
2031136-Loropetalum_chinense-TQOO-Core_Eudicots-Hamamelidaceae	Loropetalum_chinense	Core_Eudicots
2013343-Aextoxicon_punctatum-QUTB-Basal_Eudicots-Aextoxicaceae	Aextoxicon_punctatum	Basal_Eudicots
2008358-Diospyros_malabarica-KVFU-Core_Eudicots/Asterids-Ebenaceae	Diospyros_malabarica	Core_Eudicots/Asterids
2130894-Synsepalum_dulcificum-WRPP-Core_Eudicots/Asterids-Sapotaceae	Synsepalum_dulcificum	Core_Eudicots/Asterids
2013843-Fouquieria_macdougalii-YSRZ-Core_Eudicots/Asterids-Fouquieriaceae	Fouquieria_macdougalii	Core_Eudicots/Asterids
2002235-Phlox_sp.-FNEN-Core_Eudicots/Asterids-Polemoniaceae	Phlox_sp.	Core_Eudicots/Asterids
2002234-Phlox_sp.-FNEN-Core_Eudicots/Asterids-Polemoniaceae	Phlox_sp.	Core_Eudicots/Asterids
2095559-Maesa_lanceolata-DTOA-Core_Eudicots/Asterids-Primulaceae	Maesa_lanceolata	Core_Eudicots/Asterids
2133419-Maesa_lanceolata-VKJD-Core_Eudicots/Asterids-Primulaceae	Maesa_lanceolata	Core_Eudicots/Asterids
2000239-Sarcodes_sanguinea-SERM-Core_Eudicots/Asterids-Ericaceae	Sarcodes_sanguinea	Core_Eudicots/Asterids
2008565-Ledum_palustre-WXVX-Core_Eudicots/Asterids-Ericaceae	Ledum_palustre	Core_Eudicots/Asterids
2007883-Caiophora_chuquitensis-VTLJ-Core_Eudicots/Asterids-Loasaceae	Caiophora_chuquitensis	Core_Eudicots/Asterids
2016797-Alangium_chinense-FWBF-Core_Eudicots-Alangiaceae	Alangium_chinense	Core_Eudicots
2007244-Lobelia_siphilitica-IZLO-Core_Eudicots/Asterids-Campanulaceae	Lobelia_siphilitica	Core_Eudicots/Asterids
2010263-Platycodon_grandiflorus-IHPC-Core_Eudicots/Asterids-Campanulaceae	Platycodon_grandiflorus	Core_Eudicots/Asterids
2006023-Silybum_marianum-EYKJ-Core_Eudicots/Asterids-Asteraceae	Silybum_marianum	Core_Eudicots/Asterids
2021863-Cicerbita_plumieri-JNKW-Core_Eudicots/Asterids-Asteraceae	Cicerbita_plumieri	Core_Eudicots/Asterids
2006024-Silybum_marianum-EYKJ-Core_Eudicots/Asterids-Asteraceae	Silybum_marianum	Core_Eudicots/Asterids
2020335-Erigeron_canadensis-DESP-Core_Eudicots/Asterids-Asteraceae	Erigeron_canadensis	Core_Eudicots/Asterids
2013030-Conyza_canadensis-NUSE-Core_Eudicots/Asterids-Asteraceae	Conyza_canadensis	Core_Eudicots/Asterids
2003611-Conyza_canadensis-WSYE-Core_Eudicots/Asterids-Asteraceae	Conyza_canadensis	Core_Eudicots/Asterids
2007366-Conzya_canadensis-MHYG-Core_Eudicots/Asterids-Asteraceae	Conzya_canadensis	Core_Eudicots/Asterids
2012745-Matricaria_matricarioides-OAGK-Core_Eudicots/Asterids-Asteraceae	Matricaria_matricarioides	Core_Eudicots/Asterids
2002048-Helenium_autumnale-DUNJ-Core_Eudicots/Asterids-Asteraceae	Helenium_autumnale	Core_Eudicots/Asterids
2076622-Cimicifuga_racemosa-CYVA-Basal_Eudicots-Ranunculaceae	Cimicifuga_racemosa	Basal_Eudicots
2101445-Myodocarpus_sp.-AJFN-Core_Eudicots/Asterids-Myodocarpaceae	Myodocarpus_sp.	Core_Eudicots/Asterids
2046697-Hedera_helix-SUVN-Core_Eudicots/Asterids-Araliaceae	Hedera_helix	Core_Eudicots/Asterids
2013485-Centella_asiatica-WEQK-Core_Eudicots/Asterids-Mackinlayaceae	Centella_asiatica	Core_Eudicots/Asterids
2011053-Dipsacus_asper-JTRM-Core_Eudicots/Asterids-	Dipsacus_asper	Core_Eudicots/Asterids
2011054-Dipsacus_asper-JTRM-Core_Eudicots/Asterids-	Dipsacus_asper	Core_Eudicots/Asterids
2006417-Valeriana_officinalis-FFFY-Core_Eudicots/Asterids-	Valeriana_officinalis	Core_Eudicots/Asterids
2014651-Lonicera_japonica-GSZA-Core_Eudicots/Asterids-Caprifoliaceae	Lonicera_japonica	Core_Eudicots/Asterids
2021202-Symphoricarpos_sp.-CAQZ-Core_Eudicots/Asterids-Caprifoliaceae_s._l.	Symphoricarpos_sp.	Core_Eudicots/Asterids
2015680-Heliotropium_filiforme-OEKO-Core_Eudicots/Asterids-Boraginaceae	Heliotropium_filiforme	Core_Eudicots/Asterids
2008305-Heliotropium_filiforme-IPPG-Core_Eudicots/Asterids-Boraginaceae	Heliotropium_filiforme	Core_Eudicots/Asterids
2037780-Heliotropium_calcicola-XVRU-Core_Eudicots/Asterids-Boraginaceae	Heliotropium_calcicola	Core_Eudicots/Asterids
2037781-Heliotropium_calcicola-XVRU-Core_Eudicots/Asterids-Boraginaceae	Heliotropium_calcicola	Core_Eudicots/Asterids
2096200-Heliotropium_tenellum-DIHD-Core_Eudicots/Asterids-Boraginaceae	Heliotropium_tenellum	Core_Eudicots/Asterids
2013117-Ipomoea_pubescens-EMBR-Core_Eudicots/Asterids-Convolvulaceae	Ipomoea_pubescens	Core_Eudicots/Asterids
2021995-Ipomoea_purpurea-XQRV-Core_Eudicots/Asterids-Convolvulaceae	Ipomoea_purpurea	Core_Eudicots/Asterids
Solyc02g081010_1_1-Solanum_lycopersicum-reference-Core_Eudicots/Asterids-Solanaceae	Solanum_lycopersicum	Core_Eudicots/Asterids
PGSC0003DMP400028749-Solanum_tuberosum-reference-Core_Eudicots/Asterids-Solanaceae	Solanum_tuberosum	Core_Eudicots/Asterids
2015201-Psychotria_ipecacuanha-JOPH-Core_Eudicots/Asterids-Rubiaceae	Psychotria_ipecacuanha	Core_Eudicots/Asterids
2021048-Psychotria_ipecacuanha-ZSGF-Core_Eudicots/Asterids-Rubiaceae	Psychotria_ipecacuanha	Core_Eudicots/Asterids
2012984-Apocynum_androsaemifolium-YFQX-Core_Eudicots/Asterids-Apocynaceae	Apocynum_androsaemifolium	Core_Eudicots/Asterids
2001861-Apocynum_androsaemifolium-UFQC-Core_Eudicots/Asterids-Apocynaceae	Apocynum_androsaemifolium	Core_Eudicots/Asterids
2011963-Apocynum_androsaemifolium-JCLQ-Core_Eudicots/Asterids-Apocynaceae	Apocynum_androsaemifolium	Core_Eudicots/Asterids
2015338-Wrightia_natalensis-EDEQ-Core_Eudicots/Asterids-Apocynaceae	Wrightia_natalensis	Core_Eudicots/Asterids
2003681-Antirrhinum_braun-YRHD-Core_Eudicots/Asterids-Plantaginaceae	Antirrhinum_braun	Core_Eudicots/Asterids
2010042-Plantago_virginica-PTBJ-Core_Eudicots/Asterids-Plantaginaceae	Plantago_virginica	Core_Eudicots/Asterids
2133591-Digitalis_purpurea-GNRI-Core_Eudicots/Asterids-Plantaginaceae	Digitalis_purpurea	Core_Eudicots/Asterids
2045142-Anticharis_glandulosa-EJBY-Core_Eudicots/Asterids-Scrophulariaceae	Anticharis_glandulosa	Core_Eudicots/Asterids
2058475-Salvia_spp.-EQDA-Core_Eudicots/Asterids-Lamiaceae	Salvia_spp.	Core_Eudicots/Asterids
2005995-Agastache_rugosa-PUCW-Core_Eudicots/Asterids-Lamiaceae	Agastache_rugosa	Core_Eudicots/Asterids
2003629-Thymus_vulgaris-IYDF-Core_Eudicots/Asterids-Lamiaceae	Thymus_vulgaris	Core_Eudicots/Asterids
2003630-Thymus_vulgaris-IYDF-Core_Eudicots/Asterids-Lamiaceae	Thymus_vulgaris	Core_Eudicots/Asterids
2059845-Ajuga_reptans-UCNM-Core_Eudicots/Asterids-Lamiaceae	Ajuga_reptans	Core_Eudicots/Asterids
2027276-Vitex_agnus-DMLT-Core_Eudicots/Asterids-Lamiaceae	Vitex_agnus	Core_Eudicots/Asterids
2017335-Orobanche_fasciculata-VYDM-Core_Eudicots/Asterids-Orobanchaceae	Orobanche_fasciculata	Core_Eudicots/Asterids
PACid_17677955-Mimulus_guttatus-reference-Core_Eudicots/Rosids-Phrymaceae	Mimulus_guttatus	Core_Eudicots/Rosids
2016737-Paulownia_fargesii-UMUL-Core_Eudicots/Asterids-Paulowniaceae	Paulownia_fargesii	Core_Eudicots/Asterids
2092223-Schlegelia_violacea-EDXZ-Core_Eudicots/Asterids-Schlegeliaceae	Schlegelia_violacea	Core_Eudicots/Asterids
2028663-Sanchezia_sp.-NBMW-Core_Eudicots/Asterids-Acanthaceae	Sanchezia_sp.	Core_Eudicots/Asterids
2008678-Verbena_hastata-GCFE-Core_Eudicots/Asterids-Verbenaceae	Verbena_hastata	Core_Eudicots/Asterids
2005329-Pinguicula_caudata-JCMU-Core_Eudicots/Asterids-Lentibulariaceae	Pinguicula_caudata	Core_Eudicots/Asterids
2005328-Pinguicula_caudata-JCMU-Core_Eudicots/Asterids-Lentibulariaceae	Pinguicula_caudata	Core_Eudicots/Asterids
2018166-Tabebuia_umbellata-UTQR-Core_Eudicots/Asterids-Bignoniaceae	Tabebuia_umbellata	Core_Eudicots/Asterids
2031864-Byblis_gigantea-GDZS-Core_Eudicots/Asterids-Byblidaceae	Byblis_gigantea	Core_Eudicots/Asterids
2056716-Sinningia_tuberosa-DTNC-Core_Eudicots/Asterids-Gesneriaceae	Sinningia_tuberosa	Core_Eudicots/Asterids
2007089-Calceolaria_pinifolia-DCCI-Core_Eudicots/Asterids-Calceolariaceae	Calceolaria_pinifolia	Core_Eudicots/Asterids
2015229-Ilex_vomitoria-ASMV-Core_Eudicots/Asterids-Aquifoliaceae	Ilex_vomitoria	Core_Eudicots/Asterids
2001004-Ilex_paraguariensis-SXML-Core_Eudicots/Asterids-Aquifoliaceae	Ilex_paraguariensis	Core_Eudicots/Asterids
2013748-Daenikera_sp.-BSEY-Core_Eudicots-Santalaceae	Daenikera_sp.	Core_Eudicots
2014845-Exocarpos_cupressiformis-XGFU-Core_Eudicots-Santalaceae	Exocarpos_cupressiformis	Core_Eudicots
2014846-Exocarpos_cupressiformis-XGFU-Core_Eudicots-Santalaceae	Exocarpos_cupressiformis	Core_Eudicots
2009259-Bauhinia_tomentosa-JETM-Core_Eudicots/Rosids-Fabaceae	Bauhinia_tomentosa	Core_Eudicots/Rosids
2009258-Bauhinia_tomentosa-JETM-Core_Eudicots/Rosids-Fabaceae	Bauhinia_tomentosa	Core_Eudicots/Rosids
chr6.CM0367.830.r2.m-Lotus_japonicus-24add-Core_Eudicots/Rosids-Fabaceae	Lotus_japonicus	Core_Eudicots/Rosids
Medtr2g024270.1-Medicago_truncatula-reference-Core_Eudicots/Rosids-Fabaceae	Medicago_truncatula	Core_Eudicots/Rosids
PACid_16298467-Glycine_max-reference-Core_Eudicots/Rosids-Fabaceae	Glycine_max	Core_Eudicots/Rosids
Glyma.15G111200.1-Glycine_max-reference-Core_Eudicots/Rosids-Fabaceae	Glycine_max	Core_Eudicots/Rosids
Glyma.17G010600.3-Glycine_max-reference-Core_Eudicots/Rosids-Fabaceae	Glycine_max	Core_Eudicots/Rosids
PACid_16304035-Glycine_max-reference-Core_Eudicots/Rosids-Fabaceae	Glycine_max	Core_Eudicots/Rosids
PACid_16304036-Glycine_max-reference-Core_Eudicots/Rosids-Fabaceae	Glycine_max	Core_Eudicots/Rosids
PACid_16269265-Glycine_max-reference-Core_Eudicots/Rosids-Fabaceae	Glycine_max	Core_Eudicots/Rosids
Glyma.07G263200.1-Glycine_max-reference-Core_Eudicots/Rosids-Fabaceae	Glycine_max	Core_Eudicots/Rosids
2073223-Glycyrrhiza_lepidota-JTQQ-Core_Eudicots/Rosids-Fabaceae	Glycyrrhiza_lepidota	Core_Eudicots/Rosids
Medtr6g045380_1-Medicago_truncatula-reference-Core_Eudicots/Rosids-Fabaceae	Medicago_truncatula	Core_Eudicots/Rosids
Medtr4g132540_1-Medicago_truncatula-reference-Core_Eudicots/Rosids-Fabaceae	Medicago_truncatula	Core_Eudicots/Rosids
Medtr4g132540.2-Medicago_truncatula-reference-Core_Eudicots/Rosids-Fabaceae	Medicago_truncatula	Core_Eudicots/Rosids
2000371-Astragalus_membranaceus-HJMP-Core_Eudicots/Rosids-Fabaceae	Astragalus_membranaceus	Core_Eudicots/Rosids
2000373-Astragalus_membranaceus-HJMP-Core_Eudicots/Rosids-Fabaceae	Astragalus_membranaceus	Core_Eudicots/Rosids
2000372-Astragalus_membranaceus-HJMP-Core_Eudicots/Rosids-Fabaceae	Astragalus_membranaceus	Core_Eudicots/Rosids
2007873-Nothofagus_obliqua-TJLC-Core_Eudicots/Rosids-Nothofagaceae	Nothofagus_obliqua	Core_Eudicots/Rosids
2015096-Fagus_sylvatica-SVVG-Core_Eudicots/Rosids-Fagaceae	Fagus_sylvatica	Core_Eudicots/Rosids
mrna19492.1-Fragaria_vesca-reference-Core_Eudicots/Rosids-Rosaceae	Fragaria_vesca	Core_Eudicots/Rosids
2008073-Rosa_palustris-IANR-Core_Eudicots/Rosids-Rosaceae	Rosa_palustris	Core_Eudicots/Rosids
MD05G1351300-Malus_domestica-24add-Core_Eudicots/Rosids-Rosaceae	Malus_domestica	Core_Eudicots/Rosids
2019384-Elaeagnus_pungens-RBYC-Core_Eudicots/Rosids-Elaeagnaceae	Elaeagnus_pungens	Core_Eudicots/Rosids
2005240-Cannabis_sativa-BJSW-Core_Eudicots/Rosids-Cannabaceae	Cannabis_sativa	Core_Eudicots/Rosids
2005239-Cannabis_sativa-BJSW-Core_Eudicots/Rosids-Cannabaceae	Cannabis_sativa	Core_Eudicots/Rosids
2000709-Cannabis_sativa-PMRP-Core_Eudicots/Rosids-Cannabaceae	Cannabis_sativa	Core_Eudicots/Rosids
2000710-Cannabis_sativa-PMRP-Core_Eudicots/Rosids-Cannabaceae	Cannabis_sativa	Core_Eudicots/Rosids
2000841-Cannabis_sativa-SFZX-Core_Eudicots/Rosids-Cannabaceae	Cannabis_sativa	Core_Eudicots/Rosids
2000340-Cannabis_sativa-DGNP-Core_Eudicots/Rosids-Cannabaceae	Cannabis_sativa	Core_Eudicots/Rosids
2000842-Cannabis_sativa-SFZX-Core_Eudicots/Rosids-Cannabaceae	Cannabis_sativa	Core_Eudicots/Rosids
2000341-Cannabis_sativa-DGNP-Core_Eudicots/Rosids-Cannabaceae	Cannabis_sativa	Core_Eudicots/Rosids
2022512-Oenothera_gaura-PMTB-Core_Eudicots/Rosids-Onagraceae	Oenothera_gaura	Core_Eudicots/Rosids
2010967-Oenothera_elata-WBXY-Core_Eudicots/Rosids-Onagraceae	Oenothera_elata	Core_Eudicots/Rosids
2003699-Oenothera_biennis-BZDF-Core_Eudicots/Rosids-Onagraceae	Oenothera_biennis	Core_Eudicots/Rosids
2018469-Oenothera_grandis-IMZV-Core_Eudicots/Rosids-Onagraceae	Oenothera_grandis	Core_Eudicots/Rosids
2006180-Oenothera_picensis-DZLN-Core_Eudicots/Rosids-Onagraceae	Oenothera_picensis	Core_Eudicots/Rosids
2015447-Ochna_serrulata-CKDK-Core_Eudicots/Rosids-Ochnaceae	Ochna_serrulata	Core_Eudicots/Rosids
2015448-Ochna_serrulata-CKDK-Core_Eudicots/Rosids-Ochnaceae	Ochna_serrulata	Core_Eudicots/Rosids
2014548-Chamaseyce_mesebyranthemum-RHAU-Core_Eudicots/Rosids-Euphorbiaceae	Chamaseyce_mesebyranthemum	Core_Eudicots/Rosids
2014773-Euphorbia_pekinensis-PXYR-Core_Eudicots/Rosids-Euphorbiaceae	Euphorbia_pekinensis	Core_Eudicots/Rosids
29842.m003544-Ricinus_communis-PAZJ-Core_Eudicots/Rosids-Euphorbiaceae	Ricinus_communis	Core_Eudicots/Rosids
PACid_18230671-Populus_trichocarpa-reference-Core_Eudicots/Rosids-Salicaceae	Populus_trichocarpa	Core_Eudicots/Rosids
PACid_18225591-Populus_trichocarpa-reference-Core_Eudicots/Rosids-Salicaceae	Populus_trichocarpa	Core_Eudicots/Rosids
2006394-Linum_flavum-AXPJ-Core_Eudicots/Rosids-Linaceae	Linum_flavum	Core_Eudicots/Rosids
2044335-Linum_strictum-TXMP-Core_Eudicots/Rosids-Linaceae	Linum_strictum	Core_Eudicots/Rosids
2011437-Linum_tenuifolium-VXOD-Core_Eudicots/Rosids-Linaceae	Linum_tenuifolium	Core_Eudicots/Rosids
2103553-Linum_macraei-KCPT-Core_Eudicots/Rosids-Linaceae	Linum_macraei	Core_Eudicots/Rosids
2041118-Linum_usitatissimum-POZS-Core_Eudicots/Rosids-Linaceae	Linum_usitatissimum	Core_Eudicots/Rosids
2030848-Linum_usitatissimum-OZJZ-Core_Eudicots/Rosids-Linaceae	Linum_usitatissimum	Core_Eudicots/Rosids
2023948-Linum_usitatissimum-OGSY-Core_Eudicots/Rosids-Linaceae	Linum_usitatissimum	Core_Eudicots/Rosids
2030977-Linum_usitatissimum-MJAV-Core_Eudicots/Rosids-Linaceae	Linum_usitatissimum	Core_Eudicots/Rosids
2073791-Erythroxylum_coca-RPPC-Core_Eudicots/Rosids-	Erythroxylum_coca	Core_Eudicots/Rosids
2006586-Passiflora_caerulea-SIZE-Core_Eudicots/Rosids-Passifloraceae	Passiflora_caerulea	Core_Eudicots/Rosids
2006587-Passiflora_caerulea-SIZE-Core_Eudicots/Rosids-Passifloraceae	Passiflora_caerulea	Core_Eudicots/Rosids
2057707-Passiflora_edulis-EZZT-Core_Eudicots/Rosids-Passifloraceae	Passiflora_edulis	Core_Eudicots/Rosids
2006589-Passiflora_caerulea-SIZE-Core_Eudicots/Rosids-Passifloraceae	Passiflora_caerulea	Core_Eudicots/Rosids
Ciclev10014405m-Citrus_clementina-24add-Core_Eudicots/Rosids-Rutaceae	Citrus_clementina	Core_Eudicots/Rosids
2012019-Quassia_amara-IKFD-Core_Eudicots/Rosids-Simaroubaceae	Quassia_amara	Core_Eudicots/Rosids
2005233-Litchi_chinensis-WAXR-Core_Eudicots/Rosids-Anacardiaceae	Litchi_chinensis	Core_Eudicots/Rosids
2003019-Acer_negundo-VFFP-Core_Eudicots/Rosids-Sapindaceae	Acer_negundo	Core_Eudicots/Rosids
2000574-Rhus_radicans-YUOM-Core_Eudicots/Rosids-Anacardiaceae	Rhus_radicans	Core_Eudicots/Rosids
2000575-Rhus_radicans-YUOM-Core_Eudicots/Rosids-Anacardiaceae	Rhus_radicans	Core_Eudicots/Rosids
2014383-Salvadora_sp.-RTTY-Core_Eudicots/Rosids-Salvadoraceae	Salvadora_sp.	Core_Eudicots/Rosids
2007637-Cleome_gynandra-VDKG-Core_Eudicots/Rosids-Cleomaceae	Cleome_gynandra	Core_Eudicots/Rosids
2004888-Cleome_viscosa-UPZX-Core_Eudicots/Rosids-Cleomaceae	Cleome_viscosa	Core_Eudicots/Rosids
2004937-Polanisia_trachysperma-QSKP-Core_Eudicots/Rosids-Cleomaceae	Polanisia_trachysperma	Core_Eudicots/Rosids
ESY2_g33702_DN3_SP0_c38.t1-Euclidium_syriacum-addBrasPub-Core_Eudicots/Rosids-Brassicaceae	Euclidium_syriacum	Core_Eudicots/Rosids
IsTiscaffold454_g32819_DN3_SP0_c_TE82_CDS0.t1-Isatis_tinctoria-addBrasNew-Core_Eudicots/Rosids-Brassicaceae	Isatis_tinctoria	Core_Eudicots/Rosids
PsTu000356F_g37617_DN3_SP8_c_TE0_CDS0.t1-Pseudoturritis_turrita-addBrasNew-Core_Eudicots/Rosids-Brassicaceae	Pseudoturritis_turrita	Core_Eudicots/Rosids
AnHiscaffold1103_g11225_DN3_SP8_c_TE29_CDS86.t1-Anastatica_hierochuntica-addBrasNew-Core_Eudicots/Rosids-Brassicaceae	Anastatica_hierochuntica	Core_Eudicots/Rosids
PeLoscaffold8716_g58691_DN3_SP6_c_TE74_CDS78.t1-Biscutella_laevigata-addBrasNew-Core_Eudicots/Rosids-Brassicaceae	Biscutella_laevigata	Core_Eudicots/Rosids
BiAuscaffold10052_g89275_DN3_SP7_p_TE81_CDS79.t1-Biscutella_auriculata-addBrasNew-Core_Eudicots/Rosids-Brassicaceae	Biscutella_auriculata	Core_Eudicots/Rosids
MaNiscaffold6013_g71468_DN3_SP6_c_TE83_CDS91.t1-Macropodium_nivale-addBrasNew-Core_Eudicots/Rosids-Brassicaceae	Macropodium_nivale	Core_Eudicots/Rosids
ErPuscaffold2434_g49864_DN3_SP8_c_TE92_CDS86.t1-Erysimum_pusillum-addBrasNew-Core_Eudicots/Rosids-Brassicaceae	Erysimum_pusillum	Core_Eudicots/Rosids
ErChscaffold1055_g19951_DN3_SP8_c_TE83_CDS86.t1-Erysimum_cheiri-addBrasNew-Core_Eudicots/Rosids-Brassicaceae	Erysimum_cheiri	Core_Eudicots/Rosids
LA_scaffold30_1-Leavenworthia_alabamica-addBrasPub-Core_Eudicots/Rosids-Brassicaceae	Leavenworthia_alabamica	Core_Eudicots/Rosids
NaOfscaffold635_g35915_DN3_SP4_c_TE81_CDS79.t1-Nasturtium_officinale-addBrasNew-Core_Eudicots/Rosids-Brassicaceae	Nasturtium_officinale	Core_Eudicots/Rosids
CARHR049790.2-Cardamine_hirsuta-addBrasPub-Core_Eudicots/Rosids-Brassicaceae	Cardamine_hirsuta	Core_Eudicots/Rosids
CARHR049790.1-Cardamine_hirsuta-addBrasPub-Core_Eudicots/Rosids-Brassicaceae	Cardamine_hirsuta	Core_Eudicots/Rosids
CARHR049790.3-Cardamine_hirsuta-addBrasPub-Core_Eudicots/Rosids-Brassicaceae	Cardamine_hirsuta	Core_Eudicots/Rosids
CARHR049790.4-Cardamine_hirsuta-addBrasPub-Core_Eudicots/Rosids-Brassicaceae	Cardamine_hirsuta	Core_Eudicots/Rosids
LeAfscaffold564_g24925_DN3_SP0_c_TE0_CDS1.t1-Lepidium_africanum-addBrasNew-Core_Eudicots/Rosids-Brassicaceae	Lepidium_africanum	Core_Eudicots/Rosids
LeAuscaffold5402_g71165_DN3_SP1_c_TE63_CDS59.t1-Lepidium_aucheri-addBrasNew-Core_Eudicots/Rosids-Brassicaceae	Lepidium_aucheri	Core_Eudicots/Rosids
Csa09g096930.1-Camelina_sativa-addBrasPub-Core_Eudicots/Rosids-Brassicaceae	Camelina_sativa	Core_Eudicots/Rosids
Csa16g055050.1-Camelina_sativa-addBrasPub-Core_Eudicots/Rosids-Brassicaceae	Camelina_sativa	Core_Eudicots/Rosids
TuGl000011F_g6961_DN3_SP8_c_TE40_CDS97.t1-Turritis_glabra-addBrasNew-Core_Eudicots/Rosids-Brassicaceae	Turritis_glabra	Core_Eudicots/Rosids
PhFescaffold583_g48307_DN3_SP4_c_TE83_CDS83.t1-Physaria_fendleri-addBrasNew-Core_Eudicots/Rosids-Brassicaceae	Physaria_fendleri	Core_Eudicots/Rosids
LeOvscaffold169_g34773_DN3_SP3_c_TE83_CDS76.t1-Physaria_ovalifolia-addBrasNew-Core_Eudicots/Rosids-Brassicaceae	Physaria_ovalifolia	Core_Eudicots/Rosids
AT1G62310_1-Arabidopsis_thaliana-reference-Core_Eudicots/Rosids-Brassicaceae	Arabidopsis_thaliana	Core_Eudicots/Rosids
g17815.t1-Arabidopsis_halleri-addBrasPub-Core_Eudicots/Rosids-Brassicaceae	Arabidopsis_halleri	Core_Eudicots/Rosids
AL2G13600.t2-Arabipdopsis_lyrata-24add-Core_Eudicots/Rosids-Brassicaceae	Arabipdopsis_lyrata	Core_Eudicots/Rosids
IbPiscaffold2107_g30425_DN1_SP5_c_TE50_CDS85.t1-Iberis_pinnata-addBrasNew-Core_Eudicots/Rosids-Brassicaceae	Iberis_pinnata	Core_Eudicots/Rosids
HeCoscaffold1915_g7439_DN3_SP5_c_TE72_CDS77.t1-Heliophila_coronopifolia-addBrasNew-Core_Eudicots/Rosids-Brassicaceae	Heliophila_coronopifolia	Core_Eudicots/Rosids
NoCascaffold1130_g38406_DN3_SP8_c_TE50_CDS76.t1-Noccaea_caerulescens-addBrasNew-Core_Eudicots/Rosids-Brassicaceae	Noccaea_caerulescens	Core_Eudicots/Rosids
ThBuscaffold3035_g17098_DN3_SP8_c_TE62_CDS81.t1-Raparia_bulbosa-addBrasNew-Core_Eudicots/Rosids-Brassicaceae	Raparia_bulbosa	Core_Eudicots/Rosids
KeSascaffold2867_g30865_DN3_SP8_p_TE88_CDS86.t1-Kernera_saxatilis-addBrasNew-Core_Eudicots/Rosids-Brassicaceae	Kernera_saxatilis	Core_Eudicots/Rosids
CP2_g49050_DN3_SP0_c.t1-Conringia_planisiliqua-addBrasPub-Core_Eudicots/Rosids-Brassicaceae	Conringia_planisiliqua	Core_Eudicots/Rosids
IsLuscaffold1265_g21179_DN3_SP7_p_TE82_CDS64.t1-Isatis_lusitanica-addBrasNew-Core_Eudicots/Rosids-Brassicaceae	Isatis_lusitanica	Core_Eudicots/Rosids
GSBRNA2T00051297001-Brassica_napus-addBrasPub-Core_Eudicots/Rosids-Brassicaceae	Brassica_napus	Core_Eudicots/Rosids
GSBRNA2T00000459001-Brassica_napus-addBrasPub-Core_Eudicots/Rosids-Brassicaceae	Brassica_napus	Core_Eudicots/Rosids
SiAuscaffold9228_g48270_DN3_SP7_p_TE78_CDS86.t1-Erucastrum_elatum-addBrasNew-Core_Eudicots/Rosids-Brassicaceae	Erucastrum_elatum	Core_Eudicots/Rosids
RrC287_p2-Raphanus_raphanistrum-addBrasPub-Core_Eudicots/Rosids-Brassicaceae	Raphanus_raphanistrum	Core_Eudicots/Rosids
SI_scaffold335_70-Sisymbrium_irio-addBrasPub-Core_Eudicots/Rosids-Brassicaceae	Sisymbrium_irio	Core_Eudicots/Rosids
SiAlscaffold306_g9726_DN3_SP5_c_TE80_CDS77.t1-Sisymbrium_altissimum-addBrasNew-Core_Eudicots/Rosids-Brassicaceae	Sisymbrium_altissimum	Core_Eudicots/Rosids
GSBRNA2T00009174001-Brassica_napus-addBrasPub-Core_Eudicots/Rosids-Brassicaceae	Brassica_napus	Core_Eudicots/Rosids
GSBRNA2T00070615001-Brassica_napus-addBrasPub-Core_Eudicots/Rosids-Brassicaceae	Brassica_napus	Core_Eudicots/Rosids
Brara.I01463.1-Brassica_rapa-24add-Core_Eudicots/Rosids-Brassicaceae	Brassica_rapa	Core_Eudicots/Rosids
RrC1567_p3-Raphanus_raphanistrum-addBrasPub-Core_Eudicots/Rosids-Brassicaceae	Raphanus_raphanistrum	Core_Eudicots/Rosids
Thhalv10023846m-Thellungiella_halophila-addBrasPub-Core_Eudicots/Rosids-Brassicaceae	Thellungiella_halophila	Core_Eudicots/Rosids
Tsa2g03050-Thellungiella_salsuginea-addBrasPub-Core_Eudicots/Rosids-Brassicaceae	Thellungiella_salsuginea	Core_Eudicots/Rosids
Thhalv10023846m-Eutrema_salsugineum-24add-Core_Eudicots/Rosids-Brassicaceae	Eutrema_salsugineum	Core_Eudicots/Rosids
Tp2g02310-Thellungiella_parvula-reference-Core_Eudicots/Rosids-Brassicaceae	Thellungiella_parvula	Core_Eudicots/Rosids
SiAlscaffold1747_g8377_DN3_SP0_c_TE80_CDS88.t1-Sisymbrium_altissimum-addBrasNew-Core_Eudicots/Rosids-Brassicaceae	Sisymbrium_altissimum	Core_Eudicots/Rosids
AlSascaffold6727_g50138_DN3_SP8_c_TE79_CDS84.t1-Alyssum_saxatile-addBrasNew-Core_Eudicots/Rosids-Brassicaceae	Alyssum_saxatile	Core_Eudicots/Rosids
AlArscaffold76_g6243_DN3_SP7_c_TE71_CDS83.t1-Alyssum_argenteum-addBrasNew-Core_Eudicots/Rosids-Brassicaceae	Alyssum_argenteum	Core_Eudicots/Rosids
AA_scaffold2506_14-Aethionema_arabicum-addBrasPub-Core_Eudicots/Rosids-Brassicaceae	Aethionema_arabicum	Core_Eudicots/Rosids
AlSascaffold6454_g54814_DN3_SP7_c_TE70_CDS88.t1-Alyssum_saxatile-addBrasNew-Core_Eudicots/Rosids-Brassicaceae	Alyssum_saxatile	Core_Eudicots/Rosids
AlArscaffold595_g48823_DN3_SP8_c_TE70_CDS78.t1-Alyssum_argenteum-addBrasNew-Core_Eudicots/Rosids-Brassicaceae	Alyssum_argenteum	Core_Eudicots/Rosids
TuGl000001F_g36920_DN3_SP8_c_TE78_CDS99.t1-Turritis_glabra-addBrasNew-Core_Eudicots/Rosids-Brassicaceae	Turritis_glabra	Core_Eudicots/Rosids
Bostr.13671s0263.1-Boechera_stricta-addBrasPub-Core_Eudicots/Rosids-Brassicaceae	Boechera_stricta	Core_Eudicots/Rosids
Carub.0001s1165.1-Capsella_rubella-24add-Core_Eudicots/Rosids-Brassicaceae	Capsella_rubella	Core_Eudicots/Rosids
Csa14g014840.1-Camelina_sativa-addBrasPub-Core_Eudicots/Rosids-Brassicaceae	Camelina_sativa	Core_Eudicots/Rosids
Csa03g015670.2-Camelina_sativa-addBrasPub-Core_Eudicots/Rosids-Brassicaceae	Camelina_sativa	Core_Eudicots/Rosids
Csa03g015670.1-Camelina_sativa-addBrasPub-Core_Eudicots/Rosids-Brassicaceae	Camelina_sativa	Core_Eudicots/Rosids
Csa17g016140.1-Camelina_sativa-addBrasPub-Core_Eudicots/Rosids-Brassicaceae	Camelina_sativa	Core_Eudicots/Rosids
AL1G23170.t1-Arabipdopsis_lyrata-24add-Core_Eudicots/Rosids-Brassicaceae	Arabipdopsis_lyrata	Core_Eudicots/Rosids
g04885.t1-Arabidopsis_halleri-addBrasPub-Core_Eudicots/Rosids-Brassicaceae	Arabidopsis_halleri	Core_Eudicots/Rosids
AT1G11950_1-Arabidopsis_thaliana-reference-Core_Eudicots/Rosids-Brassicaceae	Arabidopsis_thaliana	Core_Eudicots/Rosids
LA_scaffold426_12-Leavenworthia_alabamica-addBrasPub-Core_Eudicots/Rosids-Brassicaceae	Leavenworthia_alabamica	Core_Eudicots/Rosids
CARHR012300.1-Cardamine_hirsuta-addBrasPub-Core_Eudicots/Rosids-Brassicaceae	Cardamine_hirsuta	Core_Eudicots/Rosids
NaOfscaffold66_g47874_DN3_SP8_c_TE77_CDS99.t1-Nasturtium_officinale-addBrasNew-Core_Eudicots/Rosids-Brassicaceae	Nasturtium_officinale	Core_Eudicots/Rosids
NaOfscaffold24_g18865_DN3_SP3_c_TE84_CDS86.t1-Nasturtium_officinale-addBrasNew-Core_Eudicots/Rosids-Brassicaceae	Nasturtium_officinale	Core_Eudicots/Rosids
LeAuscaffold184_g76346_DN3_SP8_c_TE12_CDS90.t1-Lepidium_aucheri-addBrasNew-Core_Eudicots/Rosids-Brassicaceae	Lepidium_aucheri	Core_Eudicots/Rosids
LeAfscaffold799_g46803_DN3_SP8_c_TE69_CDS88.t1-Lepidium_africanum-addBrasNew-Core_Eudicots/Rosids-Brassicaceae	Lepidium_africanum	Core_Eudicots/Rosids
KeSascaffold50_g21425_DN3_SP8_c_TE84_CDS99.t1-Kernera_saxatilis-addBrasNew-Core_Eudicots/Rosids-Brassicaceae	Kernera_saxatilis	Core_Eudicots/Rosids
Tp1g10640-Thellungiella_parvula-reference-Core_Eudicots/Rosids-Brassicaceae	Thellungiella_parvula	Core_Eudicots/Rosids
RrC3499_p1-Raphanus_raphanistrum-addBrasPub-Core_Eudicots/Rosids-Brassicaceae	Raphanus_raphanistrum	Core_Eudicots/Rosids
Rs410470-Raphanus_sativus-addBrasPub-Core_Eudicots/Rosids-Brassicaceae	Raphanus_sativus	Core_Eudicots/Rosids
SiAuscaffold2339_g79720_DN3_SP8_c_TE79_CDS96.t1-Erucastrum_elatum-addBrasNew-Core_Eudicots/Rosids-Brassicaceae	Erucastrum_elatum	Core_Eudicots/Rosids
GSBRNA2T00015184001-Brassica_napus-addBrasPub-Core_Eudicots/Rosids-Brassicaceae	Brassica_napus	Core_Eudicots/Rosids
Brara.H02680.1-Brassica_rapa-24add-Core_Eudicots/Rosids-Brassicaceae	Brassica_rapa	Core_Eudicots/Rosids
GSBRNA2T00047362001-Brassica_napus-addBrasPub-Core_Eudicots/Rosids-Brassicaceae	Brassica_napus	Core_Eudicots/Rosids
Bol029088-Brassica_oleracea-24add-Core_Eudicots/Rosids-Brassicaceae	Brassica_oleracea	Core_Eudicots/Rosids
CP1_g37504_DN3_SP0_c.t1-Conringia_planisiliqua-addBrasPub-Core_Eudicots/Rosids-Brassicaceae	Conringia_planisiliqua	Core_Eudicots/Rosids
IsLuscaffold594_g32629_DN3_SP8_c_TE75_CDS94.t1-Isatis_lusitanica-addBrasNew-Core_Eudicots/Rosids-Brassicaceae	Isatis_lusitanica	Core_Eudicots/Rosids
SiAlscaffold1122_g43678_DN3_SP8_c_TE83_CDS99.t1-Sisymbrium_altissimum-addBrasNew-Core_Eudicots/Rosids-Brassicaceae	Sisymbrium_altissimum	Core_Eudicots/Rosids
SI_scaffold249_185-Sisymbrium_irio-addBrasPub-Core_Eudicots/Rosids-Brassicaceae	Sisymbrium_irio	Core_Eudicots/Rosids
Tsa1g10600-Thellungiella_salsuginea-addBrasPub-Core_Eudicots/Rosids-Brassicaceae	Thellungiella_salsuginea	Core_Eudicots/Rosids
Thhalv10006772m-Eutrema_salsugineum-24add-Core_Eudicots/Rosids-Brassicaceae	Eutrema_salsugineum	Core_Eudicots/Rosids
Thhalv10006772m-Thellungiella_halophila-addBrasPub-Core_Eudicots/Rosids-Brassicaceae	Thellungiella_halophila	Core_Eudicots/Rosids
PsTu000001F_g52103_DN3_SP8_c_TE83_CDS0.t1-Pseudoturritis_turrita-addBrasNew-Core_Eudicots/Rosids-Brassicaceae	Pseudoturritis_turrita	Core_Eudicots/Rosids
MaNiscaffold3517_g98372_DN3_SP8_p_TE83_CDS99.t1-Macropodium_nivale-addBrasNew-Core_Eudicots/Rosids-Brassicaceae	Macropodium_nivale	Core_Eudicots/Rosids
ESY5_g3747_DN3_SP0_c10.t1-Euclidium_syriacum-addBrasPub-Core_Eudicots/Rosids-Brassicaceae	Euclidium_syriacum	Core_Eudicots/Rosids
ThBuscaffold275_g48397_DN3_SP8_c_TE84_CDS99.t1-Raparia_bulbosa-addBrasNew-Core_Eudicots/Rosids-Brassicaceae	Raparia_bulbosa	Core_Eudicots/Rosids
NoCascaffold378_g39161_DN3_SP8_c_TE84_CDS99.t1-Noccaea_caerulescens-addBrasNew-Core_Eudicots/Rosids-Brassicaceae	Noccaea_caerulescens	Core_Eudicots/Rosids
AnHiscaffold7050_g117344_DN3_SP8_c_TE75_CDS97.t1-Anastatica_hierochuntica-addBrasNew-Core_Eudicots/Rosids-Brassicaceae	Anastatica_hierochuntica	Core_Eudicots/Rosids
IbPiscaffold627_g125004_DN1_SP7_c_TE46_CDS92.t1-Iberis_pinnata-addBrasNew-Core_Eudicots/Rosids-Brassicaceae	Iberis_pinnata	Core_Eudicots/Rosids
HeCoscaffold15_g27659_DN3_SP8_c_TE82_CDS88.t1-Heliophila_coronopifolia-addBrasNew-Core_Eudicots/Rosids-Brassicaceae	Heliophila_coronopifolia	Core_Eudicots/Rosids
PeLoscaffold361_g68935_DN3_SP6_c_TE85_CDS86.t1-Biscutella_laevigata-addBrasNew-Core_Eudicots/Rosids-Brassicaceae	Biscutella_laevigata	Core_Eudicots/Rosids
Tc06_g019680-Theobroma_cacao-reference-Core_Eudicots/Rosids-Malvaceae	Theobroma_cacao	Core_Eudicots/Rosids
Gorai.011G012300.1-Gossypium_raimondii-24add-Core_Eudicots/Rosids-Malvaceae	Gossypium_raimondii	Core_Eudicots/Rosids
Gorai.006G082600.1-Gossypium_raimondii-24add-Core_Eudicots/Rosids-Malvaceae	Gossypium_raimondii	Core_Eudicots/Rosids
2006849-Sarcobatus_vermiculatus-GIWN-Core_Eudicots-Sarcobataceae	Sarcobatus_vermiculatus	Core_Eudicots
2006850-Sarcobatus_vermiculatus-GIWN-Core_Eudicots-Sarcobataceae	Sarcobatus_vermiculatus	Core_Eudicots
2006068-Atriplex_rosea-CBJR-Core_Eudicots-Chenopodiaceae	Atriplex_rosea	Core_Eudicots
2006067-Atriplex_rosea-CBJR-Core_Eudicots-Chenopodiaceae	Atriplex_rosea	Core_Eudicots
2000959-Kochia_scoparia-WGET-Core_Eudicots-Amaranthaceae	Kochia_scoparia	Core_Eudicots
2001013-Mollugo_pentaphylla-HURS-Core_Eudicots-Molluginaceae	Mollugo_pentaphylla	Core_Eudicots
2017367-Mollugo_spp.-BZMI-Core_Eudicots-Molluginaceae	Mollugo_spp.	Core_Eudicots
2004156-Mollugo_pentaphylla-KJAA-Core_Eudicots-Molluginaceae	Mollugo_pentaphylla	Core_Eudicots
2005181-Portulaca_oleracea-EZGR-Core_Eudicots-Portulacaceae	Portulaca_oleracea	Core_Eudicots
2006908-Phytolacca_americana-BKQU-Core_Eudicots-Phytolaccaceae	Phytolacca_americana	Core_Eudicots
2005860-Boerhavia_coccinea-WHHY-Core_Eudicots-Nyctaginaceae	Boerhavia_coccinea	Core_Eudicots
2000276-Boerhavia_burbidgeana-GDYP-Core_Eudicots-Nyctaginaceae	Boerhavia_burbidgeana	Core_Eudicots
2017743-Boerhavia_burbidgeana-HUGU-Core_Eudicots-Nyctaginaceae	Boerhavia_burbidgeana	Core_Eudicots
2025221-Boerhavia_dominnii-VJPU-Core_Eudicots-Nyctaginaceae	Boerhavia_dominnii	Core_Eudicots
2021458-Allionia_incarnata-HMFE-Core_Eudicots-Nyctaginaceae	Allionia_incarnata	Core_Eudicots
2019370-Allionia_incarnata-EGOS-Core_Eudicots-Nyctaginaceae	Allionia_incarnata	Core_Eudicots
2066826-Zaleya_pentandra-BERS-Core_Eudicots-Aizoaceae	Zaleya_pentandra	Core_Eudicots
2073502-Sessuvium_ventricosum-EDIT-Core_Eudicots-Aizoaceae	Sessuvium_ventricosum	Core_Eudicots
2011765-Sesuvium_verrucosum-OPZX-Core_Eudicots-Aizoaceae	Sesuvium_verrucosum	Core_Eudicots
2002528-Sesuvium_verrucosum-ZJDK-Core_Eudicots-Aizoaceae	Sesuvium_verrucosum	Core_Eudicots
PACid_18162923-Aquilegia_coerulea-reference-Basal_Eudicots-Ranunculaceae	Aquilegia_coerulea	Basal_Eudicots
2054767-Capnoides_sempervirens-AUGV-Basal_Eudicots-Papaveraceae	Capnoides_sempervirens	Basal_Eudicots
2007676-Chelidonium_majus-XMVD-Basal_Eudicots-Papaveraceae	Chelidonium_majus	Basal_Eudicots
2049211-Papaver_setigerum-QCOU-Basal_Eudicots-Papaveraceae	Papaver_setigerum	Basal_Eudicots
2025530-Papaver_rhoeas-QZBA-Basal_Eudicots-Papaveraceae	Papaver_rhoeas	Basal_Eudicots
2017048-Papaver_rhoeas-BEKN-Basal_Eudicots-Papaveraceae	Papaver_rhoeas	Basal_Eudicots
2017049-Papaver_rhoeas-BEKN-Basal_Eudicots-Papaveraceae	Papaver_rhoeas	Basal_Eudicots
2041462-Papaver_bracteatum-SSDU-Basal_Eudicots-Papaveraceae	Papaver_bracteatum	Basal_Eudicots
2009473-Papaver_bracteatum-ZSNV-Basal_Eudicots-Papaveraceae	Papaver_bracteatum	Basal_Eudicots
2024524-Papaver_bracteatum-RRID-Basal_Eudicots-Papaveraceae	Papaver_bracteatum	Basal_Eudicots
2011822-Cassytha_filiformis-VYLQ-Magnoliids-Lauraceae	Cassytha_filiformis	Magnoliids
2013874-Posidonia_australis-BYQM-Monocots-Posidoniaceae	Posidonia_australis	Monocots
2008167-Typhonium_blumei-YMES-Monocots/Commelinids-Arecaceae	Typhonium_blumei	Monocots/Commelinids
2008166-Typhonium_blumei-YMES-Monocots/Commelinids-Arecaceae	Typhonium_blumei	Monocots/Commelinids
2056687-Xeronema_callistemon-SART-Monocots-Xeronemataceae	Xeronema_callistemon	Monocots
2003916-Sisyrinchium_angustifolium-LTZF-Monocots-Iridaceae	Sisyrinchium_angustifolium	Monocots
2012721-Maranta_leuconeura-JNUB-Monocots/Commelinids-Marantaceae	Maranta_leuconeura	Monocots/Commelinids
2017316-Brocchinia_reducta-BYPY-Monocots/Commelinids-Bromeliaceae	Brocchinia_reducta	Monocots/Commelinids
2007151-Lepidosperma_gibsonii-WBIB-Monocots/Commelinids-Cyperaceae	Lepidosperma_gibsonii	Monocots/Commelinids
2007152-Lepidosperma_gibsonii-WBIB-Monocots/Commelinids-Cyperaceae	Lepidosperma_gibsonii	Monocots/Commelinids
PACid_16847810-Oryza_sativa-reference-Monocots/Commelinids-Poaceae	Oryza_sativa	Monocots/Commelinids
PACid_16847809-Oryza_sativa-reference-Monocots/Commelinids-Poaceae	Oryza_sativa	Monocots/Commelinids
Sevir.9G173600.1-Setaria_viridis-24add-Monocots/Commelinids-Poaceae	Setaria_viridis	Monocots/Commelinids
PACid_1951164-Sorghum_bicolor-reference-Monocots/Commelinids-Poaceae	Sorghum_bicolor	Monocots/Commelinids
Zm00001d033158_P002-Zea_mays-24add-Monocots/Commelinids-Poaceae	Zea_mays	Monocots/Commelinids
Pahal.9G172500.1-Panicum_hallii-24add-Monocots/Commelinids-Poaceae	Panicum_hallii	Monocots/Commelinids
2004463-Eleusine_coracana-EFCZ-Monocots/Commelinids-Poaceae	Eleusine_coracana	Monocots/Commelinids
2004464-Eleusine_coracana-EFCZ-Monocots/Commelinids-Poaceae	Eleusine_coracana	Monocots/Commelinids
2004460-Eleusine_coracana-EFCZ-Monocots/Commelinids-Poaceae	Eleusine_coracana	Monocots/Commelinids
2003777-Eleusine_coracana-ICOX-Monocots/Commelinids-Poaceae	Eleusine_coracana	Monocots/Commelinids
PACid_16844052-Oryza_sativa-reference-Monocots/Commelinids-Poaceae	Oryza_sativa	Monocots/Commelinids
PACid_16844051-Oryza_sativa-reference-Monocots/Commelinids-Poaceae	Oryza_sativa	Monocots/Commelinids
Bradi4g27417.3-Brachypodium_distachyon-reference-Monocots/Commelinids-Poaceae	Brachypodium_distachyon	Monocots/Commelinids
Bradi4g27417_1-Brachypodium_distachyon-reference-Monocots/Commelinids-Poaceae	Brachypodium_distachyon	Monocots/Commelinids
PACid_1968727-Sorghum_bicolor-reference-Monocots/Commelinids-Poaceae	Sorghum_bicolor	Monocots/Commelinids
2007290-Thyridolepis_mitchelliana-XBKS-Monocots/Commelinids-Poaceae	Thyridolepis_mitchelliana	Monocots/Commelinids
2010714-Neurachne_alopecuroidea-ZENX-Monocots/Commelinids-Poaceae	Neurachne_alopecuroidea	Monocots/Commelinids
2015128-Neurachne_lanigera-VQYB-Monocots/Commelinids-Poaceae	Neurachne_lanigera	Monocots/Commelinids
2016024-Neurachne_annularis-BPKH-Monocots/Commelinids-Poaceae	Neurachne_annularis	Monocots/Commelinids
2018603-Neurachne_munroi-ZMGN-Monocots/Commelinids-Poaceae	Neurachne_munroi	Monocots/Commelinids
Pavir.1NG547800.2-Panicum_virgatum-24add-Monocots/Commelinids-Poaceae	Panicum_virgatum	Monocots/Commelinids
Pavir.1KG552900.3-Panicum_virgatum-24add-Monocots/Commelinids-Poaceae	Panicum_virgatum	Monocots/Commelinids
Pahal.1G457700.1-Panicum_hallii-24add-Monocots/Commelinids-Poaceae	Panicum_hallii	Monocots/Commelinids
2004462-Eleusine_coracana-EFCZ-Monocots/Commelinids-Poaceae	Eleusine_coracana	Monocots/Commelinids
2054193-Eleusine_coracana-ICOX-Monocots/Commelinids-Poaceae	Eleusine_coracana	Monocots/Commelinids
2019146-Eleusine_coracana-OMXG-Monocots/Commelinids-Poaceae	Eleusine_coracana	Monocots/Commelinids
2014729-Eleusine_coracana-PZAP-Monocots/Commelinids-Poaceae	Eleusine_coracana	Monocots/Commelinids
2035401-Eleusine_coracana-OMXG-Monocots/Commelinids-Poaceae	Eleusine_coracana	Monocots/Commelinids
2048655-Eleusine_coracana-ICOX-Monocots/Commelinids-Poaceae	Eleusine_coracana	Monocots/Commelinids
2023217-Eleusine_coracana-TIJL-Monocots/Commelinids-Poaceae	Eleusine_coracana	Monocots/Commelinids
2043158-Eleusine_coracana-EFCZ-Monocots/Commelinids-Poaceae	Eleusine_coracana	Monocots/Commelinids
PACid_1964932-Sorghum_bicolor-reference-Monocots/Commelinids-Poaceae	Sorghum_bicolor	Monocots/Commelinids
Zm00001d054070_P002-Zea_mays-24add-Monocots/Commelinids-Poaceae	Zea_mays	Monocots/Commelinids
Sevir.9G171300.4-Setaria_viridis-24add-Monocots/Commelinids-Poaceae	Setaria_viridis	Monocots/Commelinids
2034804-Eleusine_coracana-OMXG-Monocots/Commelinids-Poaceae	Eleusine_coracana	Monocots/Commelinids
2043159-Eleusine_coracana-EFCZ-Monocots/Commelinids-Poaceae	Eleusine_coracana	Monocots/Commelinids
2053458-Eleusine_coracana-ICOX-Monocots/Commelinids-Poaceae	Eleusine_coracana	Monocots/Commelinids
Sevir.1G006300.1-Setaria_viridis-24add-Monocots/Commelinids-Poaceae	Setaria_viridis	Monocots/Commelinids
Pahal.1G006000.1-Panicum_hallii-24add-Monocots/Commelinids-Poaceae	Panicum_hallii	Monocots/Commelinids
2000925-Panicum_miliaceum-SOHV-Monocots/Commelinids-Poaceae	Panicum_miliaceum	Monocots/Commelinids
2009152-Thyridolepis_multiculmis-WCOR-Monocots/Commelinids-Poaceae	Thyridolepis_multiculmis	Monocots/Commelinids
2020423-Neurachne_munroi-ZMGN-Monocots/Commelinids-Poaceae	Neurachne_munroi	Monocots/Commelinids
2015997-Neurachne_tenuifolia-NNOK-Monocots/Commelinids-Poaceae	Neurachne_tenuifolia	Monocots/Commelinids
2068537-Neurachne_lanigera-VQYB-Monocots/Commelinids-Poaceae	Neurachne_lanigera	Monocots/Commelinids
2009747-Neurachne_alopecuroidea-ZENX-Monocots/Commelinids-Poaceae	Neurachne_alopecuroidea	Monocots/Commelinids
2017119-Paraneurachne_muelleri-XUAB-Monocots/Commelinids-Poaceae	Paraneurachne_muelleri	Monocots/Commelinids
2023168-Neurachne_minor-BXAY-Monocots/Commelinids-Poaceae	Neurachne_minor	Monocots/Commelinids
2021144-Neurachne_annularis-BPKH-Monocots/Commelinids-Poaceae	Neurachne_annularis	Monocots/Commelinids
Bradi3g01060_1-Brachypodium_distachyon-reference-Monocots/Commelinids-Poaceae	Brachypodium_distachyon	Monocots/Commelinids
PACid_16837653-Oryza_sativa-reference-Monocots/Commelinids-Poaceae	Oryza_sativa	Monocots/Commelinids
2106842-Freycinetia_multiflora-DGXS-Monocots-Pandanaceae	Freycinetia_multiflora	Monocots
2015227-Xerophyta_villosa-QOXT-Monocots-Velloziaceae	Xerophyta_villosa	Monocots
2084008-Talbotia_elegans-SILJ-Monocots-Velloziaceae	Talbotia_elegans	Monocots
2024521-Rhodophiala_pratensis-JDTY-Monocots-Amaryllidaceae	Rhodophiala_pratensis	Monocots
2025911-Phycella_aff._cyrtanthoides-DMIN-Monocots-Amaryllidaceae	Phycella_aff._cyrtanthoides	Monocots
2005662-Lomandra_longifolia-MUMD-Monocots-Laxmanniaceae	Lomandra_longifolia	Monocots
2005663-Lomandra_longifolia-MUMD-Monocots-Laxmanniaceae	Lomandra_longifolia	Monocots
2015996-Peliosanthes_minor-TCYS-Monocots-Ruscaceae	Peliosanthes_minor	Monocots
2018312-Sansevieria_trifasciata-MVRF-Monocots-Ruscaceae	Sansevieria_trifasciata	Monocots
2023701-Ruscus_sp.-LSJW-Monocots-Ruscaceae	Ruscus_sp.	Monocots
2094824-Lomandra_longifolia-MUMD-Monocots-Laxmanniaceae	Lomandra_longifolia	Monocots
2005510-Sansevieria_trifasciata-MVRF-Monocots-Ruscaceae	Sansevieria_trifasciata	Monocots
2005511-Sansevieria_trifasciata-MVRF-Monocots-Ruscaceae	Sansevieria_trifasciata	Monocots
2009114-Johnsonia_pubescens-WTDE-Monocots-Xanthorrhoeaceae	Johnsonia_pubescens	Monocots
2021183-Talbotia_elegans-SILJ-Monocots-Velloziaceae	Talbotia_elegans	Monocots
2004161-Haemaria_discolor-LELS-Monocots-Orchidaceae	Haemaria_discolor	Monocots
2011088-Masdevallia_yuangensis-JSAG-Monocots-Orchidaceae	Masdevallia_yuangensis	Monocots
2019966-Drakaea_elastica-XZME-Monocots-Orchidaceae	Drakaea_elastica	Monocots
2010962-Goodyera_pubescens-VTUS-Monocots-Orchidaceae	Goodyera_pubescens	Monocots
2013517-Haemaria_discolor-LELS-Monocots-Orchidaceae	Haemaria_discolor	Monocots
2013518-Haemaria_discolor-LELS-Monocots-Orchidaceae	Haemaria_discolor	Monocots
2011362-Platanthera_clavellata-MTHW-Monocots-Orchidaceae	Platanthera_clavellata	Monocots
2034619-Canella_winterana-SJEV-Magnoliids-Canellaceae	Canella_winterana	Magnoliids
2014740-Peperomia_fraseri-XSZI-Magnoliids-Piperaceae	Peperomia_fraseri	Magnoliids
2013883-Saruma_henryi-QDVW-Magnoliids-Aristolochiaceae	Saruma_henryi	Magnoliids
2006548-Pilostyles_thurberi-NJJO-Core_Eudicots/Asterids-Apodanthaceae	Pilostyles_thurberi	Core_Eudicots/Asterids
2006547-Pilostyles_thurberi-NJJO-Core_Eudicots/Asterids-Apodanthaceae	Pilostyles_thurberi	Core_Eudicots/Asterids
2006549-Pilostyles_thurberi-NJJO-Core_Eudicots/Asterids-Apodanthaceae	Pilostyles_thurberi	Core_Eudicots/Asterids
2013577-Loropetalum_chinense-HQRJ-Core_Eudicots-Hamamelidaceae	Loropetalum_chinense	Core_Eudicots
2029200-Loropetalum_chinense-TQOO-Core_Eudicots-Hamamelidaceae	Loropetalum_chinense	Core_Eudicots
2009013-Paeonia_lactiflora-HTIP-Core_Eudicots-Paeoniacae	Paeonia_lactiflora	Core_Eudicots
2013880-Ilex_sp.-DFYF-Core_Eudicots/Asterids-Aquifoliaceae	Ilex_sp.	Core_Eudicots/Asterids
2001003-Ilex_paraguariensis-SXML-Core_Eudicots/Asterids-Aquifoliaceae	Ilex_paraguariensis	Core_Eudicots/Asterids
2008608-Lennoa_madreporoides-SMUR-Core_Eudicots/Asterids-Boraginaceae	Lennoa_madreporoides	Core_Eudicots/Asterids
2047164-Apocynum_androsaemifolium-JCLQ-Core_Eudicots/Asterids-Apocynaceae	Apocynum_androsaemifolium	Core_Eudicots/Asterids
2017381-Apocynum_androsaemifolium-YFQX-Core_Eudicots/Asterids-Apocynaceae	Apocynum_androsaemifolium	Core_Eudicots/Asterids
2017653-Psychotria_ipecacuanha-BQEQ-Core_Eudicots/Asterids-Rubiaceae	Psychotria_ipecacuanha	Core_Eudicots/Asterids
2008392-Psychotria_ipecacuanha-ZSGF-Core_Eudicots/Asterids-Rubiaceae	Psychotria_ipecacuanha	Core_Eudicots/Asterids
2056319-Psychotria_ipecacuanha-JOPH-Core_Eudicots/Asterids-Rubiaceae	Psychotria_ipecacuanha	Core_Eudicots/Asterids
2017166-Cyrilla_racemiflora-YZGX-Core_Eudicots/Asterids-Cyrillaceae	Cyrilla_racemiflora	Core_Eudicots/Asterids
PACid_17692818-Mimulus_guttatus-reference-Core_Eudicots/Rosids-Phrymaceae	Mimulus_guttatus	Core_Eudicots/Rosids
2003975-Phyla_dulcis-MQIV-Core_Eudicots/Asterids-Verbenaceae	Phyla_dulcis	Core_Eudicots/Asterids
2017868-Conopholis_americana-FAMO-Core_Eudicots/Asterids-Orobanchaceae	Conopholis_americana	Core_Eudicots/Asterids
2012182-Orobanche_fasciculata-VTOK-Core_Eudicots/Asterids-Orobanchaceae	Orobanche_fasciculata	Core_Eudicots/Asterids
2098598-Orobanche_fasciculata-PHOQ-Core_Eudicots/Asterids-Orobanchaceae	Orobanche_fasciculata	Core_Eudicots/Asterids
2131920-Orobanche_fasciculata-VYDM-Core_Eudicots/Asterids-Orobanchaceae	Orobanche_fasciculata	Core_Eudicots/Asterids
Solyc02g082400_2_1-Solanum_lycopersicum-reference-Core_Eudicots/Asterids-Solanaceae	Solanum_lycopersicum	Core_Eudicots/Asterids
PGSC0003DMP400024146-Solanum_tuberosum-reference-Core_Eudicots/Asterids-Solanaceae	Solanum_tuberosum	Core_Eudicots/Asterids
2000787-Platycodon_grandiflorus-IHPC-Core_Eudicots/Asterids-Campanulaceae	Platycodon_grandiflorus	Core_Eudicots/Asterids
2031646-Griselinia_racemosa-QIKZ-Core_Eudicots/Asterids-Griseliniaceae	Griselinia_racemosa	Core_Eudicots/Asterids
2031645-Griselinia_racemosa-QIKZ-Core_Eudicots/Asterids-Griseliniaceae	Griselinia_racemosa	Core_Eudicots/Asterids
2034622-Hedera_helix-EITK-Core_Eudicots/Asterids-Araliaceae	Hedera_helix	Core_Eudicots/Asterids
2006270-Hedera_helix-SUVN-Core_Eudicots/Asterids-Araliaceae	Hedera_helix	Core_Eudicots/Asterids
2018023-Ardisia_humilis-ODDO-Core_Eudicots/Asterids-Myrsinaceae	Ardisia_humilis	Core_Eudicots/Asterids
2012145-Diospyros_malabarica-KVFU-Core_Eudicots/Asterids-Ebenaceae	Diospyros_malabarica	Core_Eudicots/Asterids
2017605-Symplocos_tinctoria-JPDJ-Core_Eudicots/Asterids-Symplocaceae	Symplocos_tinctoria	Core_Eudicots/Asterids
2019445-Ternstroemia_gymnanthera-NGRR-Core_Eudicots/Asterids-Pentaphylacaceae	Ternstroemia_gymnanthera	Core_Eudicots/Asterids
2020663-Manilkara_zapota-BEFC-Core_Eudicots/Asterids-Sapotaceae	Manilkara_zapota	Core_Eudicots/Asterids
2021852-Synsepalum_dulcificum-WRPP-Core_Eudicots/Asterids-Sapotaceae	Synsepalum_dulcificum	Core_Eudicots/Asterids
Tc07_g016830-Theobroma_cacao-reference-Core_Eudicots/Rosids-Malvaceae	Theobroma_cacao	Core_Eudicots/Rosids
Ciclev10030129m-Citrus_clementina-24add-Core_Eudicots/Rosids-Rutaceae	Citrus_clementina	Core_Eudicots/Rosids
2007105-Francoa_appendiculata-HDWF-Core_Eudicots/Rosids-Melianthaceae	Francoa_appendiculata	Core_Eudicots/Rosids
2007106-Francoa_appendiculata-HDWF-Core_Eudicots/Rosids-Melianthaceae	Francoa_appendiculata	Core_Eudicots/Rosids
2016723-Aextoxicon_punctatum-QUTB-Basal_Eudicots-Aextoxicaceae	Aextoxicon_punctatum	Basal_Eudicots
2004547-Berberidopsis_beckleri-HAEU-Basal_Eudicots-Berberidopsidaceae	Berberidopsis_beckleri	Basal_Eudicots
PACid_17838971-Vitis_viniferaAALA-reference-Core_Eudicots/Rosids-Vitaceae	Vitis_viniferaAALA	Core_Eudicots/Rosids
2010475-Tetrastigma_voinierianum-SZPD-Core_Eudicots/Rosids-Vitaceae	Tetrastigma_voinierianum	Core_Eudicots/Rosids
2000141-Capnoides_sempervirens-AUGV-Basal_Eudicots-Papaveraceae	Capnoides_sempervirens	Basal_Eudicots
2018054-Eschscholzia_californica-NJKC-Basal_Eudicots-Papaveraceae	Eschscholzia_californica	Basal_Eudicots
2045129-Papaver_bracteatum-SSDU-Basal_Eudicots-Papaveraceae	Papaver_bracteatum	Basal_Eudicots
2020255-Papaver_bracteatum-TMWO-Basal_Eudicots-Papaveraceae	Papaver_bracteatum	Basal_Eudicots
2016770-Papaver_bracteatum-RRID-Basal_Eudicots-Papaveraceae	Papaver_bracteatum	Basal_Eudicots
2037773-Papaver_bracteatum-SSDU-Basal_Eudicots-Papaveraceae	Papaver_bracteatum	Basal_Eudicots
2021217-Papaver_bracteatum-ZSNV-Basal_Eudicots-Papaveraceae	Papaver_bracteatum	Basal_Eudicots
2017063-Papaver_rhoeas-BEKN-Basal_Eudicots-Papaveraceae	Papaver_rhoeas	Basal_Eudicots
2005230-Papaver_rhoeas-ACYX-Basal_Eudicots-Papaveraceae	Papaver_rhoeas	Basal_Eudicots
2022330-Papaver_rhoeas-MVTX-Basal_Eudicots-Papaveraceae	Papaver_rhoeas	Basal_Eudicots
2008830-Papaver_rhoeas-IORZ-Basal_Eudicots-Papaveraceae	Papaver_rhoeas	Basal_Eudicots
2005662-Chelidonium_majus-XMVD-Basal_Eudicots-Papaveraceae	Chelidonium_majus	Basal_Eudicots
2036278-Papaver_somniferum-RQNK-Basal_Eudicots-Papaveraceae	Papaver_somniferum	Basal_Eudicots
2036277-Papaver_somniferum-RQNK-Basal_Eudicots-Papaveraceae	Papaver_somniferum	Basal_Eudicots
2028009-Papaver_bracteatum-TMWO-Basal_Eudicots-Papaveraceae	Papaver_bracteatum	Basal_Eudicots
2045188-Papaver_bracteatum-SSDU-Basal_Eudicots-Papaveraceae	Papaver_bracteatum	Basal_Eudicots
2003035-Papaver_bracteatum-RRID-Basal_Eudicots-Papaveraceae	Papaver_bracteatum	Basal_Eudicots
2021218-Papaver_bracteatum-ZSNV-Basal_Eudicots-Papaveraceae	Papaver_bracteatum	Basal_Eudicots
2050429-Papaver_somniferum-RQNK-Basal_Eudicots-Papaveraceae	Papaver_somniferum	Basal_Eudicots
2007893-Papaver_somniferum-FPYZ-Basal_Eudicots-Papaveraceae	Papaver_somniferum	Basal_Eudicots
2050430-Papaver_somniferum-RQNK-Basal_Eudicots-Papaveraceae	Papaver_somniferum	Basal_Eudicots
2030595-Eschscholzia_californica-EVOD-Basal_Eudicots-Papaveraceae	Eschscholzia_californica	Basal_Eudicots
2008285-Thalictrum_thalictroides-GBVZ-Basal_Eudicots-Ranunculaceae	Thalictrum_thalictroides	Basal_Eudicots
PACid_18153096-Aquilegia_coerulea-reference-Basal_Eudicots-Ranunculaceae	Aquilegia_coerulea	Basal_Eudicots
PACid_18146514-Aquilegia_coerulea-reference-Basal_Eudicots-Ranunculaceae	Aquilegia_coerulea	Basal_Eudicots
PACid_18149230-Aquilegia_coerulea-reference-Basal_Eudicots-Ranunculaceae	Aquilegia_coerulea	Basal_Eudicots
PACid_18165454-Aquilegia_coerulea-reference-Basal_Eudicots-Ranunculaceae	Aquilegia_coerulea	Basal_Eudicots
PACid_18150520-Aquilegia_coerulea-reference-Basal_Eudicots-Ranunculaceae	Aquilegia_coerulea	Basal_Eudicots
PACid_18165410-Aquilegia_coerulea-reference-Basal_Eudicots-Ranunculaceae	Aquilegia_coerulea	Basal_Eudicots
PACid_18150942-Aquilegia_coerulea-reference-Basal_Eudicots-Ranunculaceae	Aquilegia_coerulea	Basal_Eudicots
PACid_18163476-Aquilegia_coerulea-reference-Basal_Eudicots-Ranunculaceae	Aquilegia_coerulea	Basal_Eudicots
2010172-Nelumbo_sp.-FAKD-Basal_Eudicots-Nelumbonaceae	Nelumbo_sp.	Basal_Eudicots
2002714-Aphanopetalum_resinosum-TOKV-Core_Eudicots-	Aphanopetalum_resinosum	Core_Eudicots
2016886-Daenikera_sp.-BSEY-Core_Eudicots-Santalaceae	Daenikera_sp.	Core_Eudicots
2001385-Balanophora_fungosa-STKY-Core_Eudicots-Balanophoraceae	Balanophora_fungosa	Core_Eudicots
2022248-Simmondsia_chinensis-CVDF-Core_Eudicots-Simmondsiaceae	Simmondsia_chinensis	Core_Eudicots
2011707-Limonium_spectabile-WOBD-Core_Eudicots-Plumbaginaceae	Limonium_spectabile	Core_Eudicots
2000506-Nepenthes_alata-WQUF-Core_Eudicots-Nepenthaceae	Nepenthes_alata	Core_Eudicots
2033251-Aerva_persica-HDSY-Core_Eudicots-Amaranthaceae	Aerva_persica	Core_Eudicots
2020858-Aerva_persica-GBCQ-Core_Eudicots-Amaranthaceae	Aerva_persica	Core_Eudicots
2013021-Aerva_lanata-PDQH-Core_Eudicots-Amaranthaceae	Aerva_lanata	Core_Eudicots
2003274-Mirabilis_jalapa-JGAB-Core_Eudicots-Nyctaginaceae	Mirabilis_jalapa	Core_Eudicots
2003275-Mirabilis_jalapa-JGAB-Core_Eudicots-Nyctaginaceae	Mirabilis_jalapa	Core_Eudicots
2001158-Boerhavia_coccinea-MBWM-Core_Eudicots-Nyctaginaceae	Boerhavia_coccinea	Core_Eudicots
2001159-Boerhavia_coccinea-MBWM-Core_Eudicots-Nyctaginaceae	Boerhavia_coccinea	Core_Eudicots
2030586-Trianthemum_portulacastrum-OMYK-Core_Eudicots-Aizoaceae	Trianthemum_portulacastrum	Core_Eudicots
2021637-Sesuvium_portulacastrum-HZTS-Core_Eudicots-Aizoaceae	Sesuvium_portulacastrum	Core_Eudicots
2023362-Mollugo_pentaphylla-KJAA-Core_Eudicots-Molluginaceae	Mollugo_pentaphylla	Core_Eudicots
2002640-Mollugo_cerviana-RNBN-Core_Eudicots-Molluginaceae	Mollugo_cerviana	Core_Eudicots
2011020-Atriplex_prostrata-AAXJ-Core_Eudicots-Chenopodiaceae	Atriplex_prostrata	Core_Eudicots
2008265-Atriplex_hortensis-BDIW-Core_Eudicots-Chenopodiaceae	Atriplex_hortensis	Core_Eudicots
2008506-Atriplex_hortensis-ONLQ-Core_Eudicots-Chenopodiaceae	Atriplex_hortensis	Core_Eudicots
2008505-Atriplex_hortensis-ONLQ-Core_Eudicots-Chenopodiaceae	Atriplex_hortensis	Core_Eudicots
2014349-Atriplex_rosea-CBJR-Core_Eudicots-Chenopodiaceae	Atriplex_rosea	Core_Eudicots
2010559-Atriplex_rosea-LBZM-Core_Eudicots-Chenopodiaceae	Atriplex_rosea	Core_Eudicots
2011019-Atriplex_prostrata-AAXJ-Core_Eudicots-Chenopodiaceae	Atriplex_prostrata	Core_Eudicots
2006131-Atriplex_prostrata-MUCT-Core_Eudicots-Chenopodiaceae	Atriplex_prostrata	Core_Eudicots
2001325-Aerva_lanata-PDQH-Core_Eudicots-Amaranthaceae	Aerva_lanata	Core_Eudicots
2003641-Amaranthus_tricolor-XSSD-Core_Eudicots-Amaranthaceae	Amaranthus_tricolor	Core_Eudicots
2014480-Talinum_sp.-LKKX-Core_Eudicots-Talinaceae	Talinum_sp.	Core_Eudicots
2013704-Sessuvium_ventricosum-EDIT-Core_Eudicots-Aizoaceae	Sessuvium_ventricosum	Core_Eudicots
2008266-Sesuvium_verrucosum-OPZX-Core_Eudicots-Aizoaceae	Sesuvium_verrucosum	Core_Eudicots
2058795-Sesuvium_verrucosum-ZJDK-Core_Eudicots-Aizoaceae	Sesuvium_verrucosum	Core_Eudicots
2015506-Allionia_incarnata-HMFE-Core_Eudicots-Nyctaginaceae	Allionia_incarnata	Core_Eudicots
2122476-Boerhavia_cf-ZBTA-Core_Eudicots-Nyctaginaceae	Boerhavia_cf	Core_Eudicots
2096337-Boerhavia_coccinea-WHHY-Core_Eudicots-Nyctaginaceae	Boerhavia_coccinea	Core_Eudicots
2002405-Boerhavia_coccinea-MBWM-Core_Eudicots-Nyctaginaceae	Boerhavia_coccinea	Core_Eudicots
2088221-Boerhavia_burbidgeana-GDYP-Core_Eudicots-Nyctaginaceae	Boerhavia_burbidgeana	Core_Eudicots
2014789-Boerhavia_dominnii-VJPU-Core_Eudicots-Nyctaginaceae	Boerhavia_dominnii	Core_Eudicots
2017870-Boerhavia_burbidgeana-HUGU-Core_Eudicots-Nyctaginaceae	Boerhavia_burbidgeana	Core_Eudicots
2007337-Phytolacca_americana-BKQU-Core_Eudicots-Phytolaccaceae	Phytolacca_americana	Core_Eudicots
2011558-Petiveria_alliacea-AZBL-Core_Eudicots-_Petiveriaceae	Petiveria_alliacea	Core_Eudicots
2011559-Petiveria_alliacea-AZBL-Core_Eudicots-_Petiveriaceae	Petiveria_alliacea	Core_Eudicots
2011560-Petiveria_alliacea-AZBL-Core_Eudicots-_Petiveriaceae	Petiveria_alliacea	Core_Eudicots
2124081-Mollugo_pentaphylla-KJAA-Core_Eudicots-Molluginaceae	Mollugo_pentaphylla	Core_Eudicots
2019457-Mollugo_spp.-BZMI-Core_Eudicots-Molluginaceae	Mollugo_spp.	Core_Eudicots
2000940-Mollugo_cerviana-RNBN-Core_Eudicots-Molluginaceae	Mollugo_cerviana	Core_Eudicots
2000684-Dillenia_indica-EHNF-Basal_Eudicots-Dilleniaceae	Dillenia_indica	Basal_Eudicots
2014302-Canna_sp.-TZNS-Monocots/Commelinids-Cannaceae	Canna_sp.	Monocots/Commelinids
2013829-Strelitzia_reginae-UOEL-Monocots/Commelinids-Strelitziaceae	Strelitzia_reginae	Monocots/Commelinids
2025455-Medinilla_magnifica-WWQZ-Core_Eudicots/Rosids-Melastomataceae	Medinilla_magnifica	Core_Eudicots/Rosids
2002716-Syzygium_micranthum-NEBM-Core_Eudicots/Rosids-Myrtaceae	Syzygium_micranthum	Core_Eudicots/Rosids
2025266-Punica_granatum-YNUE-Core_Eudicots/Rosids-Lythraceae	Punica_granatum	Core_Eudicots/Rosids
2012084-Oenothera_biennis-BZDF-Core_Eudicots/Rosids-Onagraceae	Oenothera_biennis	Core_Eudicots/Rosids
2008461-Oenothera_serrulata-SJAN-Core_Eudicots/Rosids-Onagraceae	Oenothera_serrulata	Core_Eudicots/Rosids
2006052-Oenothera_filiformis-AXNH-Core_Eudicots/Rosids-Onagraceae	Oenothera_filiformis	Core_Eudicots/Rosids
2021836-Oenothera_gaura-PMTB-Core_Eudicots/Rosids-Onagraceae	Oenothera_gaura	Core_Eudicots/Rosids
2014445-Oenothera_gaura-TGOP-Core_Eudicots/Rosids-Onagraceae	Oenothera_gaura	Core_Eudicots/Rosids
2047225-Oenothera_gaura-LHDP-Core_Eudicots/Rosids-Onagraceae	Oenothera_gaura	Core_Eudicots/Rosids
2012937-Oenothera_gaura-JMJV-Core_Eudicots/Rosids-Onagraceae	Oenothera_gaura	Core_Eudicots/Rosids
2048193-Oenothera_affinis-GVCB-Core_Eudicots/Rosids-Onagraceae	Oenothera_affinis	Core_Eudicots/Rosids
2001500-Oenothera_biennis-EXGW-Core_Eudicots/Rosids-Onagraceae	Oenothera_biennis	Core_Eudicots/Rosids
2024253-Oenothera_biennis-BZDF-Core_Eudicots/Rosids-Onagraceae	Oenothera_biennis	Core_Eudicots/Rosids
2083514-Oenothera_elata-ROLB-Core_Eudicots/Rosids-Onagraceae	Oenothera_elata	Core_Eudicots/Rosids
2048172-Oenothera_elata_hookeri-IDAU-Core_Eudicots/Rosids-Onagraceae	Oenothera_elata_hookeri	Core_Eudicots/Rosids
2093264-Oenothera_elata-WBXY-Core_Eudicots/Rosids-Onagraceae	Oenothera_elata	Core_Eudicots/Rosids
2046894-Oenothera_grandiflora-MJHP-Core_Eudicots/Rosids-Onagraceae	Oenothera_grandiflora	Core_Eudicots/Rosids
2076351-Oenothera_grandiflora-ZINQ-Core_Eudicots/Rosids-Onagraceae	Oenothera_grandiflora	Core_Eudicots/Rosids
2025781-Oenothera_laciniata-ARYD-Core_Eudicots/Rosids-Onagraceae	Oenothera_laciniata	Core_Eudicots/Rosids
2011991-Oenothera_grandis-IMZV-Core_Eudicots/Rosids-Onagraceae	Oenothera_grandis	Core_Eudicots/Rosids
2047682-Oenothera_rosea-KFAL-Core_Eudicots/Rosids-Onagraceae	Oenothera_rosea	Core_Eudicots/Rosids
2000406-Oenothera_speciosa-XZPP-Core_Eudicots/Rosids-Onagraceae	Oenothera_speciosa	Core_Eudicots/Rosids
2024758-Oenothera_speciosa-TLCA-Core_Eudicots/Rosids-Onagraceae	Oenothera_speciosa	Core_Eudicots/Rosids
2025571-Oenothera_rosea-UJGI-Core_Eudicots/Rosids-Onagraceae	Oenothera_rosea	Core_Eudicots/Rosids
2049691-Oenothera_rosea-FXJC-Core_Eudicots/Rosids-Onagraceae	Oenothera_rosea	Core_Eudicots/Rosids
2066470-Impatiens_balsamifera-JEXA-Core_Eudicots/Asterids-Balsaminaceae	Impatiens_balsamifera	Core_Eudicots/Asterids
2027896-Souroubea_exauriculata-BNTL-Core_Eudicots/Asterids-Marcgraviaceae	Souroubea_exauriculata	Core_Eudicots/Asterids
2020717-Fouquieria_macdougalii-YSRZ-Core_Eudicots/Asterids-Fouquieriaceae	Fouquieria_macdougalii	Core_Eudicots/Asterids
2052721-Sarcodes_sanguinea-SERM-Core_Eudicots/Asterids-Ericaceae	Sarcodes_sanguinea	Core_Eudicots/Asterids
2003273-Ledum_palustre-WXVX-Core_Eudicots/Asterids-Ericaceae	Ledum_palustre	Core_Eudicots/Asterids
2003274-Ledum_palustre-WXVX-Core_Eudicots/Asterids-Ericaceae	Ledum_palustre	Core_Eudicots/Asterids
2015156-Ardisia_humilis-ODDO-Core_Eudicots/Asterids-Myrsinaceae	Ardisia_humilis	Core_Eudicots/Asterids
2020604-Jacquinia_sp.-PTFA-Core_Eudicots/Asterids-Theophrastaceae	Jacquinia_sp.	Core_Eudicots/Asterids
2000566-Maesa_lanceolata-VKJD-Core_Eudicots/Asterids-Primulaceae	Maesa_lanceolata	Core_Eudicots/Asterids
2000453-Maesa_lanceolata-DTOA-Core_Eudicots/Asterids-Primulaceae	Maesa_lanceolata	Core_Eudicots/Asterids
2014605-Pyrenacantha_malvifolia-QZZU-Core_Eudicots/Asterids-Icacinaceae	Pyrenacantha_malvifolia	Core_Eudicots/Asterids
Solyc09g091490_1_1-Solanum_lycopersicum-reference-Core_Eudicots/Asterids-Solanaceae	Solanum_lycopersicum	Core_Eudicots/Asterids
2019917-Nicotiana_sylvestris-MKZR-Core_Eudicots/Asterids-Solanaceae	Nicotiana_sylvestris	Core_Eudicots/Asterids
2018627-Lycium_barbarum-LWCK-Core_Eudicots/Asterids-Solanaceae	Lycium_barbarum	Core_Eudicots/Asterids
2018379-Lycium_sp.-OSMU-Core_Eudicots/Asterids-Solanaceae	Lycium_sp.	Core_Eudicots/Asterids
2000038-Brugmansia_sanguinea-AIOU-Core_Eudicots/Asterids-Solanaceae	Brugmansia_sanguinea	Core_Eudicots/Asterids
Solyc04g049140_2_1-Solanum_lycopersicum-reference-Core_Eudicots/Asterids-Solanaceae	Solanum_lycopersicum	Core_Eudicots/Asterids
2060839-Solanum_dulcamara-GHLP-Core_Eudicots/Asterids-Solanaceae	Solanum_dulcamara	Core_Eudicots/Asterids
2083930-Solanum_xanthocarpum-LQJY-Core_Eudicots/Asterids-Solanaceae	Solanum_xanthocarpum	Core_Eudicots/Asterids
2010010-Ipomoea_pubescens-EMBR-Core_Eudicots/Asterids-Convolvulaceae	Ipomoea_pubescens	Core_Eudicots/Asterids
2011035-Ipomoea_purpurea-XQRV-Core_Eudicots/Asterids-Convolvulaceae	Ipomoea_purpurea	Core_Eudicots/Asterids
2011033-Ipomoea_purpurea-XQRV-Core_Eudicots/Asterids-Convolvulaceae	Ipomoea_purpurea	Core_Eudicots/Asterids
2010014-Ipomoea_purpurea-VXKB-Core_Eudicots/Asterids-Convolvulaceae	Ipomoea_purpurea	Core_Eudicots/Asterids
2007361-Ipomoea_purpurea-SDXI-Core_Eudicots/Asterids-Convolvulaceae	Ipomoea_purpurea	Core_Eudicots/Asterids
2014763-Ipomoea_lindheimeri-NAUM-Core_Eudicots/Asterids-Convolvulaceae	Ipomoea_lindheimeri	Core_Eudicots/Asterids
2014130-Ipomoea_hederacea-QSLH-Core_Eudicots/Asterids-Convolvulaceae	Ipomoea_hederacea	Core_Eudicots/Asterids
2005967-Ipomoea_nil-NHAG-Core_Eudicots/Asterids-Convolvulaceae	Ipomoea_nil	Core_Eudicots/Asterids
2009814-Ipomoea_indica-OQBM-Core_Eudicots/Asterids-Convolvulaceae	Ipomoea_indica	Core_Eudicots/Asterids
2014262-Ipomoea_quamoclit-ALUC-Core_Eudicots/Asterids-Convolvulaceae	Ipomoea_quamoclit	Core_Eudicots/Asterids
2012184-Ipomoea_coccinea-ERWT-Core_Eudicots/Asterids-Convolvulaceae	Ipomoea_coccinea	Core_Eudicots/Asterids
2046063-Ipomoea_lobata-IZNU-Core_Eudicots/Asterids-Convolvulaceae	Ipomoea_lobata	Core_Eudicots/Asterids
2010011-Ipomoea_pubescens-EMBR-Core_Eudicots/Asterids-Convolvulaceae	Ipomoea_pubescens	Core_Eudicots/Asterids
2013224-Cuscuta_pentagona-AHRN-Core_Eudicots/Asterids-Convolvulaceae	Cuscuta_pentagona	Core_Eudicots/Asterids
2021661-Heliotropium_tenuifolium-JWEY-Core_Eudicots/Asterids-Boraginaceae	Heliotropium_tenuifolium	Core_Eudicots/Asterids
2009333-Heliotropium_convolvulaceum-OUER-Core_Eudicots/Asterids-Boraginaceae	Heliotropium_convolvulaceum	Core_Eudicots/Asterids
2015579-Heliotropium_racemosum-IDGE-Core_Eudicots/Asterids-Boraginaceae	Heliotropium_racemosum	Core_Eudicots/Asterids
2015580-Heliotropium_racemosum-IDGE-Core_Eudicots/Asterids-Boraginaceae	Heliotropium_racemosum	Core_Eudicots/Asterids
2012429-Ehretia_acuminata-EMAL-Core_Eudicots/Asterids-Boraginaceae	Ehretia_acuminata	Core_Eudicots/Asterids
2014045-Lennoa_madreporoides-SMUR-Core_Eudicots/Asterids-Boraginaceae	Lennoa_madreporoides	Core_Eudicots/Asterids
2014546-Psychotria_marginata-PCNH-Core_Eudicots/Asterids-Rubiaceae	Psychotria_marginata	Core_Eudicots/Asterids
2014789-Psychotria_ipecacuanha-JOPH-Core_Eudicots/Asterids-Rubiaceae	Psychotria_ipecacuanha	Core_Eudicots/Asterids
2007084-Psychotria_ipecacuanha-ZSGF-Core_Eudicots/Asterids-Rubiaceae	Psychotria_ipecacuanha	Core_Eudicots/Asterids
2007085-Psychotria_ipecacuanha-ZSGF-Core_Eudicots/Asterids-Rubiaceae	Psychotria_ipecacuanha	Core_Eudicots/Asterids
2005432-Gentiana_acaulis-ECTD-Core_Eudicots/Asterids-Gentianaceae	Gentiana_acaulis	Core_Eudicots/Asterids
2000223-Catharanthus_roseus-UOYN-Core_Eudicots/Asterids-Apocynaceae	Catharanthus_roseus	Core_Eudicots/Asterids
2002678-Rauvolfia_tetraphylla-QEHE-Core_Eudicots/Asterids-Apocynaceae	Rauvolfia_tetraphylla	Core_Eudicots/Asterids
2001990-Asclepias_syriaca-YADI-Core_Eudicots/Asterids-Apocynaceae	Asclepias_syriaca	Core_Eudicots/Asterids
2012155-Asclepias_curassavica-DSUV-Core_Eudicots/Asterids-Apocynaceae	Asclepias_curassavica	Core_Eudicots/Asterids
2001813-Apocynum_androsaemifolium-YFQX-Core_Eudicots/Asterids-Apocynaceae	Apocynum_androsaemifolium	Core_Eudicots/Asterids
2000970-Apocynum_androsaemifolium-JCLQ-Core_Eudicots/Asterids-Apocynaceae	Apocynum_androsaemifolium	Core_Eudicots/Asterids
2027129-Cyrilla_racemiflora-YZGX-Core_Eudicots/Asterids-Cyrillaceae	Cyrilla_racemiflora	Core_Eudicots/Asterids
2029596-Chionanthus_retusus-KTAR-Core_Eudicots/Asterids-Oleaceae	Chionanthus_retusus	Core_Eudicots/Asterids
2003723-Calceolaria_pinifolia-DCCI-Core_Eudicots/Asterids-Calceolariaceae	Calceolaria_pinifolia	Core_Eudicots/Asterids
2026452-Digitalis_purpurea-GNRI-Core_Eudicots/Asterids-Plantaginaceae	Digitalis_purpurea	Core_Eudicots/Asterids
2016438-Plantago_virginica-PTBJ-Core_Eudicots/Asterids-Plantaginaceae	Plantago_virginica	Core_Eudicots/Asterids
2117007-Byblis_gigantea-GDZS-Core_Eudicots/Asterids-Byblidaceae	Byblis_gigantea	Core_Eudicots/Asterids
PACid_17688124-Mimulus_guttatus-reference-Core_Eudicots/Rosids-Phrymaceae	Mimulus_guttatus	Core_Eudicots/Rosids
PACid_17679674-Mimulus_guttatus-reference-Core_Eudicots/Rosids-Phrymaceae	Mimulus_guttatus	Core_Eudicots/Rosids
2011779-Rehmannia_glutinosa-OWAS-Core_Eudicots/Asterids-Rehmnniaceae	Rehmannia_glutinosa	Core_Eudicots/Asterids
2018080-Lindenbergia_philippensis-WUZV-Core_Eudicots/Asterids-Orobanchaceae	Lindenbergia_philippensis	Core_Eudicots/Asterids
2021597-Lindenbergia_philippensis-EJCM-Core_Eudicots/Asterids-Orobanchaceae	Lindenbergia_philippensis	Core_Eudicots/Asterids
2002051-Conopholis_americana-FAMO-Core_Eudicots/Asterids-Orobanchaceae	Conopholis_americana	Core_Eudicots/Asterids
2013283-Orobanche_fasciculata-VYDM-Core_Eudicots/Asterids-Orobanchaceae	Orobanche_fasciculata	Core_Eudicots/Asterids
2014485-Orobanche_fasciculata-VTOK-Core_Eudicots/Asterids-Orobanchaceae	Orobanche_fasciculata	Core_Eudicots/Asterids
2010266-Orobanche_fasciculata-PHOQ-Core_Eudicots/Asterids-Orobanchaceae	Orobanche_fasciculata	Core_Eudicots/Asterids
2011928-Micromeria_fruticosa-WHNV-Core_Eudicots/Asterids-Lamiaceae	Micromeria_fruticosa	Core_Eudicots/Asterids
2025731-Oxera_pulchella-RTNA-Core_Eudicots/Asterids-Lamiaceae	Oxera_pulchella	Core_Eudicots/Asterids
2013848-Oxera_neriifolia-GNPX-Core_Eudicots/Asterids-Lamiaceae	Oxera_neriifolia	Core_Eudicots/Asterids
2012992-Marrubium_vulgare-EAAA-Core_Eudicots/Asterids-Lamiaceae	Marrubium_vulgare	Core_Eudicots/Asterids
2018633-Pogostemon_sp.-GETL-Core_Eudicots/Asterids-Lamiaceae	Pogostemon_sp.	Core_Eudicots/Asterids
2056469-Phyla_dulcis-MQIV-Core_Eudicots/Asterids-Verbenaceae	Phyla_dulcis	Core_Eudicots/Asterids
2002963-Tabebuia_umbellata-UTQR-Core_Eudicots/Asterids-Bignoniaceae	Tabebuia_umbellata	Core_Eudicots/Asterids
2012595-Mansoa_alliacea-TKEK-Core_Eudicots/Asterids-Bignoniaceae	Mansoa_alliacea	Core_Eudicots/Asterids
2000004-Bacopa_caroliniana-CLRW-Core_Eudicots/Asterids-Plantaginaceae	Bacopa_caroliniana	Core_Eudicots/Asterids
2013106-Verbascum_sp.-XXYA-Core_Eudicots/Asterids-Scrophulariaceae	Verbascum_sp.	Core_Eudicots/Asterids
2068654-Anisacanthus_quadrifidus-PCGJ-Core_Eudicots/Asterids-Acanthaceae	Anisacanthus_quadrifidus	Core_Eudicots/Asterids
2018163-Sanchezia_sp.-NBMW-Core_Eudicots/Asterids-Acanthaceae	Sanchezia_sp.	Core_Eudicots/Asterids
2018669-Ruellia_brittoniana-AYIY-Core_Eudicots/Asterids-Acanthaceae	Ruellia_brittoniana	Core_Eudicots/Asterids
2018668-Ruellia_brittoniana-AYIY-Core_Eudicots/Asterids-Acanthaceae	Ruellia_brittoniana	Core_Eudicots/Asterids
2016246-Cyrilla_racemiflora-YZGX-Core_Eudicots/Asterids-Cyrillaceae	Cyrilla_racemiflora	Core_Eudicots/Asterids
2006669-Phyla_dulcis-MQIV-Core_Eudicots/Asterids-Verbenaceae	Phyla_dulcis	Core_Eudicots/Asterids
2019445-Tabebuia_umbellata-UTQR-Core_Eudicots/Asterids-Bignoniaceae	Tabebuia_umbellata	Core_Eudicots/Asterids
2017435-Kigelia_africana-XAYK-Core_Eudicots/Asterids-Bignoniaceae	Kigelia_africana	Core_Eudicots/Asterids
2013659-Kigelia_africana-SVQC-Core_Eudicots/Asterids-Bignoniaceae	Kigelia_africana	Core_Eudicots/Asterids
PACid_17692173-Mimulus_guttatus-reference-Core_Eudicots/Rosids-Phrymaceae	Mimulus_guttatus	Core_Eudicots/Rosids
2012232-Paulownia_fargesii-UMUL-Core_Eudicots/Asterids-Paulowniaceae	Paulownia_fargesii	Core_Eudicots/Asterids
2006514-Agastache_rugosa-PUCW-Core_Eudicots/Asterids-Lamiaceae	Agastache_rugosa	Core_Eudicots/Asterids
2010711-Micromeria_fruticosa-WHNV-Core_Eudicots/Asterids-Lamiaceae	Micromeria_fruticosa	Core_Eudicots/Asterids
2001941-Ajuga_reptans-UCNM-Core_Eudicots/Asterids-Lamiaceae	Ajuga_reptans	Core_Eudicots/Asterids
2001942-Ajuga_reptans-UCNM-Core_Eudicots/Asterids-Lamiaceae	Ajuga_reptans	Core_Eudicots/Asterids
2008235-Oxera_pulchella-RTNA-Core_Eudicots/Asterids-Lamiaceae	Oxera_pulchella	Core_Eudicots/Asterids
2004745-Pogostemon_sp.-GETL-Core_Eudicots/Asterids-Lamiaceae	Pogostemon_sp.	Core_Eudicots/Asterids
2085540-Epifagus_virginiana-FROP-Core_Eudicots/Asterids-Orobanchaceae	Epifagus_virginiana	Core_Eudicots/Asterids
2010925-Orobanche_fasciculata-VTOK-Core_Eudicots/Asterids-Orobanchaceae	Orobanche_fasciculata	Core_Eudicots/Asterids
2014615-Orobanche_fasciculata-VYDM-Core_Eudicots/Asterids-Orobanchaceae	Orobanche_fasciculata	Core_Eudicots/Asterids
2002730-Orobanche_fasciculata-PHOQ-Core_Eudicots/Asterids-Orobanchaceae	Orobanche_fasciculata	Core_Eudicots/Asterids
2010922-Orobanche_fasciculata-VTOK-Core_Eudicots/Asterids-Orobanchaceae	Orobanche_fasciculata	Core_Eudicots/Asterids
2010921-Orobanche_fasciculata-VTOK-Core_Eudicots/Asterids-Orobanchaceae	Orobanche_fasciculata	Core_Eudicots/Asterids
2010924-Orobanche_fasciculata-VTOK-Core_Eudicots/Asterids-Orobanchaceae	Orobanche_fasciculata	Core_Eudicots/Asterids
2021596-Lindenbergia_philippensis-EJCM-Core_Eudicots/Asterids-Orobanchaceae	Lindenbergia_philippensis	Core_Eudicots/Asterids
2017852-Lindenbergia_philippensis-WUZV-Core_Eudicots/Asterids-Orobanchaceae	Lindenbergia_philippensis	Core_Eudicots/Asterids
2001559-Lindenbergia_philippensis-ZVFS-Core_Eudicots/Asterids-Orobanchaceae	Lindenbergia_philippensis	Core_Eudicots/Asterids
2021595-Lindenbergia_philippensis-EJCM-Core_Eudicots/Asterids-Orobanchaceae	Lindenbergia_philippensis	Core_Eudicots/Asterids
2001560-Lindenbergia_philippensis-ZVFS-Core_Eudicots/Asterids-Orobanchaceae	Lindenbergia_philippensis	Core_Eudicots/Asterids
2001558-Lindenbergia_philippensis-ZVFS-Core_Eudicots/Asterids-Orobanchaceae	Lindenbergia_philippensis	Core_Eudicots/Asterids
2013881-Ilex_sp.-DFYF-Core_Eudicots/Asterids-Aquifoliaceae	Ilex_sp.	Core_Eudicots/Asterids
2018149-Ilex_paraguariensis-SXML-Core_Eudicots/Asterids-Aquifoliaceae	Ilex_paraguariensis	Core_Eudicots/Asterids
2014747-Ilex_vomitoria-ASMV-Core_Eudicots/Asterids-Aquifoliaceae	Ilex_vomitoria	Core_Eudicots/Asterids
2019630-Helwingia_japonica-QACK-Core_Eudicots/Asterids-Helwingiaceae	Helwingia_japonica	Core_Eudicots/Asterids
2019629-Helwingia_japonica-QACK-Core_Eudicots/Asterids-Helwingiaceae	Helwingia_japonica	Core_Eudicots/Asterids
2014215-Lobelia_siphilitica-IZLO-Core_Eudicots/Asterids-Campanulaceae	Lobelia_siphilitica	Core_Eudicots/Asterids
2004154-Platycodon_grandiflorus-IHPC-Core_Eudicots/Asterids-Campanulaceae	Platycodon_grandiflorus	Core_Eudicots/Asterids
2004153-Platycodon_grandiflorus-IHPC-Core_Eudicots/Asterids-Campanulaceae	Platycodon_grandiflorus	Core_Eudicots/Asterids
2131390-Phelline_lucida-AUIP-Core_Eudicots/Asterids-Phellinaceae	Phelline_lucida	Core_Eudicots/Asterids
2003774-Menyanthes_trifoliata-IXVJ-Core_Eudicots/Asterids-Menyanthaceae	Menyanthes_trifoliata	Core_Eudicots/Asterids
2015082-Tragopogon_dubius-DDRL-Core_Eudicots/Asterids-Asteraceae	Tragopogon_dubius	Core_Eudicots/Asterids
2020107-Xanthium_strumarium-UBLN-Core_Eudicots/Asterids-Asteraceae	Xanthium_strumarium	Core_Eudicots/Asterids
2011671-Flaveria_pubescens-LYPZ-Core_Eudicots/Asterids-Asteraceae	Flaveria_pubescens	Core_Eudicots/Asterids
2002873-Flaveria_trinervia-RLCS-Core_Eudicots/Asterids-Asteraceae	Flaveria_trinervia	Core_Eudicots/Asterids
2013660-Flaveria_trinervia-ZCUA-Core_Eudicots/Asterids-Asteraceae	Flaveria_trinervia	Core_Eudicots/Asterids
2003117-Flaveria_bidentis-ZNZC-Core_Eudicots/Asterids-Asteraceae	Flaveria_bidentis	Core_Eudicots/Asterids
2012232-Flaveria_bidentis-JEPE-Core_Eudicots/Asterids-Asteraceae	Flaveria_bidentis	Core_Eudicots/Asterids
2000950-Erigeron_canadensis-DESP-Core_Eudicots/Asterids-Asteraceae	Erigeron_canadensis	Core_Eudicots/Asterids
2000949-Erigeron_canadensis-DESP-Core_Eudicots/Asterids-Asteraceae	Erigeron_canadensis	Core_Eudicots/Asterids
2000953-Erigeron_canadensis-DESP-Core_Eudicots/Asterids-Asteraceae	Erigeron_canadensis	Core_Eudicots/Asterids
2002853-Matricaria_matricarioides-OAGK-Core_Eudicots/Asterids-Asteraceae	Matricaria_matricarioides	Core_Eudicots/Asterids
2002854-Matricaria_matricarioides-OAGK-Core_Eudicots/Asterids-Asteraceae	Matricaria_matricarioides	Core_Eudicots/Asterids
2005207-Tanacetum_parthenium-DUQG-Core_Eudicots/Asterids-Asteraceae	Tanacetum_parthenium	Core_Eudicots/Asterids
2005208-Tanacetum_parthenium-DUQG-Core_Eudicots/Asterids-Asteraceae	Tanacetum_parthenium	Core_Eudicots/Asterids
2094009-Dipsacus_asper-JTRM-Core_Eudicots/Asterids-	Dipsacus_asper	Core_Eudicots/Asterids
2011263-Valeriana_officinalis-FFFY-Core_Eudicots/Asterids-	Valeriana_officinalis	Core_Eudicots/Asterids
2011561-Lonicera_japonica-GSZA-Core_Eudicots/Asterids-Caprifoliaceae	Lonicera_japonica	Core_Eudicots/Asterids
2012704-Symphoricarpos_sp.-CAQZ-Core_Eudicots/Asterids-Caprifoliaceae_s._l.	Symphoricarpos_sp.	Core_Eudicots/Asterids
2002052-Viburnum_odoratissimum-HLJG-Core_Eudicots/Asterids-Adoxaceae	Viburnum_odoratissimum	Core_Eudicots/Asterids
2002048-Viburnum_odoratissimum-HLJG-Core_Eudicots/Asterids-Adoxaceae	Viburnum_odoratissimum	Core_Eudicots/Asterids
2003749-Pennantia_corymbosa-SBZH-Core_Eudicots/Asterids-Pennatiaceae	Pennantia_corymbosa	Core_Eudicots/Asterids
2004866-Pittosporum_resiniferum-SALZ-Core_Eudicots/Asterids-Pittosporaceae	Pittosporum_resiniferum	Core_Eudicots/Asterids
2003697-Pittosporum_sahnianum-NTEO-Core_Eudicots/Asterids-Pittosporaceae	Pittosporum_sahnianum	Core_Eudicots/Asterids
2003699-Pittosporum_sahnianum-NTEO-Core_Eudicots/Asterids-Pittosporaceae	Pittosporum_sahnianum	Core_Eudicots/Asterids
2003698-Pittosporum_sahnianum-NTEO-Core_Eudicots/Asterids-Pittosporaceae	Pittosporum_sahnianum	Core_Eudicots/Asterids
2000993-Wikstroemia_indica-QJXB-Core_Eudicots/Rosids-Thymelaeaceae	Wikstroemia_indica	Core_Eudicots/Rosids
2000991-Wikstroemia_indica-QJXB-Core_Eudicots/Rosids-Thymelaeaceae	Wikstroemia_indica	Core_Eudicots/Rosids
2000995-Wikstroemia_indica-QJXB-Core_Eudicots/Rosids-Thymelaeaceae	Wikstroemia_indica	Core_Eudicots/Rosids
2010585-Centella_asiatica-WEQK-Core_Eudicots/Asterids-Mackinlayaceae	Centella_asiatica	Core_Eudicots/Asterids
2011352-Polyscias_fruticosa-EDBB-Core_Eudicots/Asterids-Araliaceae	Polyscias_fruticosa	Core_Eudicots/Asterids
2011350-Polyscias_fruticosa-EDBB-Core_Eudicots/Asterids-Araliaceae	Polyscias_fruticosa	Core_Eudicots/Asterids
2021001-Cimicifuga_racemosa-CYVA-Basal_Eudicots-Ranunculaceae	Cimicifuga_racemosa	Basal_Eudicots
2013066-Cornus_florida-BFJL-Core_Eudicots/Asterids-Cornaceae	Cornus_florida	Core_Eudicots/Asterids
2013065-Cornus_florida-BFJL-Core_Eudicots/Asterids-Cornaceae	Cornus_florida	Core_Eudicots/Asterids
PACid_17834016-Vitis_viniferaAALA-reference-Core_Eudicots/Rosids-Vitaceae	Vitis_viniferaAALA	Core_Eudicots/Rosids
2015102-Crassula_perforata-KWGC-Core_Eudicots-Crassulaceae	Crassula_perforata	Core_Eudicots
2005413-Saxifraga_stolonifera-FCBJ-Core_Eudicots-Saxifragaceae	Saxifraga_stolonifera	Core_Eudicots
2013580-Mitella_pentandra-DAYQ-Core_Eudicots-Saxifragaceae	Mitella_pentandra	Core_Eudicots
2009911-Acer_negundo-VFFP-Core_Eudicots/Rosids-Sapindaceae	Acer_negundo	Core_Eudicots/Rosids
2013709-Quassia_amara-IKFD-Core_Eudicots/Rosids-Simaroubaceae	Quassia_amara	Core_Eudicots/Rosids
2009176-Rhus_radicans-YUOM-Core_Eudicots/Rosids-Anacardiaceae	Rhus_radicans	Core_Eudicots/Rosids
2004790-Boswellia_sacra-FCCA-Core_Eudicots/Rosids-Burseraceae	Boswellia_sacra	Core_Eudicots/Rosids
Gorai.008G148100.1-Gossypium_raimondii-24add-Core_Eudicots/Rosids-Malvaceae	Gossypium_raimondii	Core_Eudicots/Rosids
Gorai.005G211300.1-Gossypium_raimondii-24add-Core_Eudicots/Rosids-Malvaceae	Gossypium_raimondii	Core_Eudicots/Rosids
Tc02_g013700-Theobroma_cacao-reference-Core_Eudicots/Rosids-Malvaceae	Theobroma_cacao	Core_Eudicots/Rosids
Tc00_g038020-Theobroma_cacao-reference-Core_Eudicots/Rosids-Malvaceae	Theobroma_cacao	Core_Eudicots/Rosids
Cucsa.067550.1-Cucumis_sativus-24add-Core_Eudicots/Rosids-Cucurbitaceae	Cucumis_sativus	Core_Eudicots/Rosids
gene27692-Fragaria_vesca-reference-Core_Eudicots/Rosids-Rosaceae	Fragaria_vesca	Core_Eudicots/Rosids
MD06G1012500-Malus_domestica-24add-Core_Eudicots/Rosids-Rosaceae	Malus_domestica	Core_Eudicots/Rosids
gene09210-Fragaria_vesca-reference-Core_Eudicots/Rosids-Rosaceae	Fragaria_vesca	Core_Eudicots/Rosids
mrna09210.1-Fragaria_vesca-reference-Core_Eudicots/Rosids-Rosaceae	Fragaria_vesca	Core_Eudicots/Rosids
gene11798-Fragaria_vesca-reference-Core_Eudicots/Rosids-Rosaceae	Fragaria_vesca	Core_Eudicots/Rosids
mrna11798.1-Fragaria_vesca-reference-Core_Eudicots/Rosids-Rosaceae	Fragaria_vesca	Core_Eudicots/Rosids
2017200-Elaeagnus_pungens-RBYC-Core_Eudicots/Rosids-Elaeagnaceae	Elaeagnus_pungens	Core_Eudicots/Rosids
2011378-Celtis_occidentalis-KYAD-Core_Eudicots/Rosids-Cannabaceae	Celtis_occidentalis	Core_Eudicots/Rosids
2001582-Cannabis_sativa-PMRP-Core_Eudicots/Rosids-Cannabaceae	Cannabis_sativa	Core_Eudicots/Rosids
2001581-Cannabis_sativa-PMRP-Core_Eudicots/Rosids-Cannabaceae	Cannabis_sativa	Core_Eudicots/Rosids
2005268-Cannabis_sativa-BJSW-Core_Eudicots/Rosids-Cannabaceae	Cannabis_sativa	Core_Eudicots/Rosids
2005576-Urtica_dioica-WKCY-Core_Eudicots/Rosids-Urticaceae	Urtica_dioica	Core_Eudicots/Rosids
2005574-Urtica_dioica-WKCY-Core_Eudicots/Rosids-Urticaceae	Urtica_dioica	Core_Eudicots/Rosids
2005575-Urtica_dioica-WKCY-Core_Eudicots/Rosids-Urticaceae	Urtica_dioica	Core_Eudicots/Rosids
2007789-Ficus_religiosa-EDHN-Core_Eudicots/Rosids-Moraceae	Ficus_religiosa	Core_Eudicots/Rosids
2033552-Polygala_lutea-OHAE-Core_Eudicots/Rosids-Polygalaceae	Polygala_lutea	Core_Eudicots/Rosids
2027101-Bauhinia_tomentosa-JETM-Core_Eudicots/Rosids-Fabaceae	Bauhinia_tomentosa	Core_Eudicots/Rosids
2017485-Acacia_argyrophylla-ZCDJ-Core_Eudicots/Rosids-Fabaceae	Acacia_argyrophylla	Core_Eudicots/Rosids
2120828-Acacia_pycnantha-PJSX-Core_Eudicots/Rosids-Fabaceae	Acacia_pycnantha	Core_Eudicots/Rosids
2066281-Acacia_pycnantha-MGBF-Core_Eudicots/Rosids-Fabaceae	Acacia_pycnantha	Core_Eudicots/Rosids
2028395-Xanthocercis_zambesiaca-ZSSR-Core_Eudicots/Rosids-Fabaceae	Xanthocercis_zambesiaca	Core_Eudicots/Rosids
2019107-Cladrastis_lutea-SLYR-Core_Eudicots/Rosids-Fabaceae	Cladrastis_lutea	Core_Eudicots/Rosids
2000264-Lupinus_angustifolius-TTRG-Core_Eudicots/Rosids-Fabaceae	Lupinus_angustifolius	Core_Eudicots/Rosids
2010433-Astragalus_membranaceus-HJMP-Core_Eudicots/Rosids-Fabaceae	Astragalus_membranaceus	Core_Eudicots/Rosids
Medtr5g047620_1-Medicago_truncatula-reference-Core_Eudicots/Rosids-Fabaceae	Medicago_truncatula	Core_Eudicots/Rosids
Medtr5g065200_1-Medicago_truncatula-reference-Core_Eudicots/Rosids-Fabaceae	Medicago_truncatula	Core_Eudicots/Rosids
Medtr5g065200.1-Medicago_truncatula-reference-Core_Eudicots/Rosids-Fabaceae	Medicago_truncatula	Core_Eudicots/Rosids
Medtr1g114150_1-Medicago_truncatula-reference-Core_Eudicots/Rosids-Fabaceae	Medicago_truncatula	Core_Eudicots/Rosids
AC229724_1064_1-Medicago_truncatula-reference-Core_Eudicots/Rosids-Fabaceae	Medicago_truncatula	Core_Eudicots/Rosids
Medtr1g114150.1-Medicago_truncatula-reference-Core_Eudicots/Rosids-Fabaceae	Medicago_truncatula	Core_Eudicots/Rosids
AC229724_1062_1-Medicago_truncatula-reference-Core_Eudicots/Rosids-Fabaceae	Medicago_truncatula	Core_Eudicots/Rosids
Medtr1g114130.1-Medicago_truncatula-reference-Core_Eudicots/Rosids-Fabaceae	Medicago_truncatula	Core_Eudicots/Rosids
Medtr1g114130_1-Medicago_truncatula-reference-Core_Eudicots/Rosids-Fabaceae	Medicago_truncatula	Core_Eudicots/Rosids
Medtr1g114070_1-Medicago_truncatula-reference-Core_Eudicots/Rosids-Fabaceae	Medicago_truncatula	Core_Eudicots/Rosids
Medtr1g114070.1-Medicago_truncatula-reference-Core_Eudicots/Rosids-Fabaceae	Medicago_truncatula	Core_Eudicots/Rosids
AC229724_1058_1-Medicago_truncatula-reference-Core_Eudicots/Rosids-Fabaceae	Medicago_truncatula	Core_Eudicots/Rosids
2002842-Codariocalyx_motorius-SUAK-Core_Eudicots/Rosids-Fabaceae	Codariocalyx_motorius	Core_Eudicots/Rosids
Glyma.20G104900.3-Glycine_max-reference-Core_Eudicots/Rosids-Fabaceae	Glycine_max	Core_Eudicots/Rosids
PACid_16316598-Glycine_max-reference-Core_Eudicots/Rosids-Fabaceae	Glycine_max	Core_Eudicots/Rosids
Glyma.10G284500.1-Glycine_max-reference-Core_Eudicots/Rosids-Fabaceae	Glycine_max	Core_Eudicots/Rosids
PACid_16281948-Glycine_max-reference-Core_Eudicots/Rosids-Fabaceae	Glycine_max	Core_Eudicots/Rosids
Glyma.19G064000.1-Glycine_max-reference-Core_Eudicots/Rosids-Fabaceae	Glycine_max	Core_Eudicots/Rosids
PACid_16312414-Glycine_max-reference-Core_Eudicots/Rosids-Fabaceae	Glycine_max	Core_Eudicots/Rosids
2000778-Bituminaria_bituminosa-TVSH-Core_Eudicots/Rosids-Fabaceae	Bituminaria_bituminosa	Core_Eudicots/Rosids
Glyma.19G068800.2-Glycine_max-reference-Core_Eudicots/Rosids-Fabaceae	Glycine_max	Core_Eudicots/Rosids
2002308-Punica_granatum-VUGF-Core_Eudicots/Rosids-Lythraceae	Punica_granatum	Core_Eudicots/Rosids
2002307-Punica_granatum-VUGF-Core_Eudicots/Rosids-Lythraceae	Punica_granatum	Core_Eudicots/Rosids
2057945-Punica_granatum-YMUO-Core_Eudicots/Rosids-Lythraceae	Punica_granatum	Core_Eudicots/Rosids
2003363-Punica_granatum-LHSH-Core_Eudicots/Rosids-Lythraceae	Punica_granatum	Core_Eudicots/Rosids
2004542-Punica_granatum-YNUE-Core_Eudicots/Rosids-Lythraceae	Punica_granatum	Core_Eudicots/Rosids
2003364-Punica_granatum-LHSH-Core_Eudicots/Rosids-Lythraceae	Punica_granatum	Core_Eudicots/Rosids
2004543-Punica_granatum-YNUE-Core_Eudicots/Rosids-Lythraceae	Punica_granatum	Core_Eudicots/Rosids
2002921-Linum_hirsutum-HNCF-Core_Eudicots/Rosids-Linaceae	Linum_hirsutum	Core_Eudicots/Rosids
2002920-Linum_hirsutum-HNCF-Core_Eudicots/Rosids-Linaceae	Linum_hirsutum	Core_Eudicots/Rosids
2009769-Linum_perenne-BVOF-Core_Eudicots/Rosids-Linaceae	Linum_perenne	Core_Eudicots/Rosids
2009766-Linum_perenne-BVOF-Core_Eudicots/Rosids-Linaceae	Linum_perenne	Core_Eudicots/Rosids
2009768-Linum_perenne-BVOF-Core_Eudicots/Rosids-Linaceae	Linum_perenne	Core_Eudicots/Rosids
2006258-Linum_perenne-XWMS-Core_Eudicots/Rosids-Linaceae	Linum_perenne	Core_Eudicots/Rosids
2012311-Linum_leonii-AEPI-Core_Eudicots/Rosids-Linaceae	Linum_leonii	Core_Eudicots/Rosids
2013896-Linum_lewisii-BHYC-Core_Eudicots/Rosids-Linaceae	Linum_lewisii	Core_Eudicots/Rosids
2014227-Linum_perenne-LFII-Core_Eudicots/Rosids-Linaceae	Linum_perenne	Core_Eudicots/Rosids
2017556-Linum_grandiflorum-MYVH-Core_Eudicots/Rosids-Linaceae	Linum_grandiflorum	Core_Eudicots/Rosids
2017557-Linum_grandiflorum-MYVH-Core_Eudicots/Rosids-Linaceae	Linum_grandiflorum	Core_Eudicots/Rosids
2002276-Linum_usitatissimum-MJAV-Core_Eudicots/Rosids-Linaceae	Linum_usitatissimum	Core_Eudicots/Rosids
2028384-Linum_usitatissimum-OGSY-Core_Eudicots/Rosids-Linaceae	Linum_usitatissimum	Core_Eudicots/Rosids
2028927-Linum_usitatissimum-OZJZ-Core_Eudicots/Rosids-Linaceae	Linum_usitatissimum	Core_Eudicots/Rosids
2009047-Linum_usitatissimum-POZS-Core_Eudicots/Rosids-Linaceae	Linum_usitatissimum	Core_Eudicots/Rosids
2002273-Linum_usitatissimum-MJAV-Core_Eudicots/Rosids-Linaceae	Linum_usitatissimum	Core_Eudicots/Rosids
PACid_18207311-Populus_trichocarpa-reference-Core_Eudicots/Rosids-Salicaceae	Populus_trichocarpa	Core_Eudicots/Rosids
PACid_18206929-Populus_trichocarpa-reference-Core_Eudicots/Rosids-Salicaceae	Populus_trichocarpa	Core_Eudicots/Rosids
2012930-Passiflora_edulis-EZZT-Core_Eudicots/Rosids-Passifloraceae	Passiflora_edulis	Core_Eudicots/Rosids
2001325-Passiflora_caerulea-SIZE-Core_Eudicots/Rosids-Passifloraceae	Passiflora_caerulea	Core_Eudicots/Rosids
2002604-Malesherbia_fasciculata-COAQ-Core_Eudicots/Rosids-Malesherbiaceae	Malesherbia_fasciculata	Core_Eudicots/Rosids
30110.m000711-Ricinus_communis-PAZJ-Core_Eudicots/Rosids-Euphorbiaceae	Ricinus_communis	Core_Eudicots/Rosids
2013523-Bischofia_javanica-VNMY-Core_Eudicots/Rosids-Phyllanthaceae	Bischofia_javanica	Core_Eudicots/Rosids
2020817-Medinilla_magnifica-WWQZ-Core_Eudicots/Rosids-Melastomataceae	Medinilla_magnifica	Core_Eudicots/Rosids
2020818-Medinilla_magnifica-WWQZ-Core_Eudicots/Rosids-Melastomataceae	Medinilla_magnifica	Core_Eudicots/Rosids
2073522-Erythroxylum_coca-RPPC-Core_Eudicots/Rosids-	Erythroxylum_coca	Core_Eudicots/Rosids
2000562-Ochna_serrulata-CKDK-Core_Eudicots/Rosids-Ochnaceae	Ochna_serrulata	Core_Eudicots/Rosids
2010928-Ochna_serrulata-CKDK-Core_Eudicots/Rosids-Ochnaceae	Ochna_serrulata	Core_Eudicots/Rosids
2024300-Oxalis_sp.-JHCN-Core_Eudicots/Rosids-Oxalidaceae	Oxalis_sp.	Core_Eudicots/Rosids
2010682-Elaeocarpus_sylvestris-THHD-Core_Eudicots/Rosids-Elaeocarpaceae	Elaeocarpus_sylvestris	Core_Eudicots/Rosids
2013727-Cunonia_capensis-TIUZ-Core_Eudicots/Rosids-Cunoniaceae	Cunonia_capensis	Core_Eudicots/Rosids
PACid_16425412-Carica_papaya-reference-Core_Eudicots/Rosids-Caricaceae	Carica_papaya	Core_Eudicots/Rosids
2004398-Akania_lucens-HYZL-Core_Eudicots/Rosids-Akaniaceae	Akania_lucens	Core_Eudicots/Rosids
2012847-Moringa_oleifera-CZPV-Core_Eudicots/Rosids-Moringaceae	Moringa_oleifera	Core_Eudicots/Rosids
2010476-Tropaeolum_peregrinum-MYZV-Core_Eudicots/Rosids-Tropaeolaceae	Tropaeolum_peregrinum	Core_Eudicots/Rosids
2008171-Salvadora_sp.-RTTY-Core_Eudicots/Rosids-Salvadoraceae	Salvadora_sp.	Core_Eudicots/Rosids
AA_scaffold5279_86-Aethionema_arabicum-addBrasPub-Core_Eudicots/Rosids-Brassicaceae	Aethionema_arabicum	Core_Eudicots/Rosids
AA_scaffold4965_3-Aethionema_arabicum-addBrasPub-Core_Eudicots/Rosids-Brassicaceae	Aethionema_arabicum	Core_Eudicots/Rosids
ErChscaffold220_g8713_DN3_SP1_c_TE90_CDS49.t1-Erysimum_cheiri-addBrasNew-Core_Eudicots/Rosids-Brassicaceae	Erysimum_cheiri	Core_Eudicots/Rosids
PeLoscaffold1_g14800_DN3_SP2_c_TE80_CDS71.t1-Biscutella_laevigata-addBrasNew-Core_Eudicots/Rosids-Brassicaceae	Biscutella_laevigata	Core_Eudicots/Rosids
PhAcscaffold763_g47036_DN3_SP0_c_TE93_CDS1.t1-Physaria_acutifolia-addBrasNew-Core_Eudicots/Rosids-Brassicaceae	Physaria_acutifolia	Core_Eudicots/Rosids
Bostr.5022s0063.1-Boechera_stricta-addBrasPub-Core_Eudicots/Rosids-Brassicaceae	Boechera_stricta	Core_Eudicots/Rosids
Csa05g005660.1-Camelina_sativa-addBrasPub-Core_Eudicots/Rosids-Brassicaceae	Camelina_sativa	Core_Eudicots/Rosids
Carub.0003s0718.1-Capsella_rubella-24add-Core_Eudicots/Rosids-Brassicaceae	Capsella_rubella	Core_Eudicots/Rosids
ErChscaffold1373_g25021_DN3_SP1_c_TE95_CDS85.t1-Erysimum_cheiri-addBrasNew-Core_Eudicots/Rosids-Brassicaceae	Erysimum_cheiri	Core_Eudicots/Rosids
ErPuscaffold5831_g4923_DN3_SP3_p_TE87_CDS72.t1-Erysimum_pusillum-addBrasNew-Core_Eudicots/Rosids-Brassicaceae	Erysimum_pusillum	Core_Eudicots/Rosids
AT3G07610_3-Arabidopsis_thaliana-reference-Core_Eudicots/Rosids-Brassicaceae	Arabidopsis_thaliana	Core_Eudicots/Rosids
AL3G18970.t1-Arabipdopsis_lyrata-24add-Core_Eudicots/Rosids-Brassicaceae	Arabipdopsis_lyrata	Core_Eudicots/Rosids
g11803.t1-Arabidopsis_halleri-addBrasPub-Core_Eudicots/Rosids-Brassicaceae	Arabidopsis_halleri	Core_Eudicots/Rosids
Bostr.22252s0267.1-Boechera_stricta-addBrasPub-Core_Eudicots/Rosids-Brassicaceae	Boechera_stricta	Core_Eudicots/Rosids
TuGl000000F_g20689_DN3_SP3_c_TE95_CDS92.t1-Turritis_glabra-addBrasNew-Core_Eudicots/Rosids-Brassicaceae	Turritis_glabra	Core_Eudicots/Rosids
Carub.0003s0719.1-Capsella_rubella-24add-Core_Eudicots/Rosids-Brassicaceae	Capsella_rubella	Core_Eudicots/Rosids
Csa19g011390.1-Camelina_sativa-addBrasPub-Core_Eudicots/Rosids-Brassicaceae	Camelina_sativa	Core_Eudicots/Rosids
Csa15g009350.1-Camelina_sativa-addBrasPub-Core_Eudicots/Rosids-Brassicaceae	Camelina_sativa	Core_Eudicots/Rosids
Csa01g008680.1-Camelina_sativa-addBrasPub-Core_Eudicots/Rosids-Brassicaceae	Camelina_sativa	Core_Eudicots/Rosids
LA_scaffold698_81-Leavenworthia_alabamica-addBrasPub-Core_Eudicots/Rosids-Brassicaceae	Leavenworthia_alabamica	Core_Eudicots/Rosids
CARHR082310.1-Cardamine_hirsuta-addBrasPub-Core_Eudicots/Rosids-Brassicaceae	Cardamine_hirsuta	Core_Eudicots/Rosids
NaOfscaffold1213_g37910_DN3_SP3_c_TE81_CDS68.t1-Nasturtium_officinale-addBrasNew-Core_Eudicots/Rosids-Brassicaceae	Nasturtium_officinale	Core_Eudicots/Rosids
LeAfscaffold185_g28973_DN3_SP3_c_TE79_CDS74.t1-Lepidium_africanum-addBrasNew-Core_Eudicots/Rosids-Brassicaceae	Lepidium_africanum	Core_Eudicots/Rosids
LeAuscaffold1630_g91396_DN3_SP2_c_TE79_CDS68.t1-Lepidium_aucheri-addBrasNew-Core_Eudicots/Rosids-Brassicaceae	Lepidium_aucheri	Core_Eudicots/Rosids
AlSascaffold1656_g54085_DN3_SP0_c_TE77_CDS3.t1-Alyssum_saxatile-addBrasNew-Core_Eudicots/Rosids-Brassicaceae	Alyssum_saxatile	Core_Eudicots/Rosids
AlArscaffold3510_g6883_DN3_SP0_c_TE88_CDS2.t1-Alyssum_argenteum-addBrasNew-Core_Eudicots/Rosids-Brassicaceae	Alyssum_argenteum	Core_Eudicots/Rosids
AlArscaffold26_g14949_DN3_SP0_c_TE83_CDS6.t1-Alyssum_argenteum-addBrasNew-Core_Eudicots/Rosids-Brassicaceae	Alyssum_argenteum	Core_Eudicots/Rosids
MaNiscaffold1015_g102351_DN3_SP6_c_TE86_CDS84.t1-Macropodium_nivale-addBrasNew-Core_Eudicots/Rosids-Brassicaceae	Macropodium_nivale	Core_Eudicots/Rosids
PsTu000004F_g26067_DN3_SP5_c_TE86_CDS0.t1-Pseudoturritis_turrita-addBrasNew-Core_Eudicots/Rosids-Brassicaceae	Pseudoturritis_turrita	Core_Eudicots/Rosids
KeSascaffold482_g20846_DN3_SP6_c_TE85_CDS80.t1-Kernera_saxatilis-addBrasNew-Core_Eudicots/Rosids-Brassicaceae	Kernera_saxatilis	Core_Eudicots/Rosids
NoCascaffold256_g45431_DN3_SP2_c_TE79_CDS74.t1-Noccaea_caerulescens-addBrasNew-Core_Eudicots/Rosids-Brassicaceae	Noccaea_caerulescens	Core_Eudicots/Rosids
IbAmscaffold418_g51280_DN3_SP3_c_TE72_CDS65.t1-Iberis_amara-addBrasNew-Core_Eudicots/Rosids-Brassicaceae	Iberis_amara	Core_Eudicots/Rosids
Thhalv10020080m-Eutrema_salsugineum-24add-Core_Eudicots/Rosids-Brassicaceae	Eutrema_salsugineum	Core_Eudicots/Rosids
Thhalv10020080m-Thellungiella_halophila-addBrasPub-Core_Eudicots/Rosids-Brassicaceae	Thellungiella_halophila	Core_Eudicots/Rosids
Tsa3g06530-Thellungiella_salsuginea-addBrasPub-Core_Eudicots/Rosids-Brassicaceae	Thellungiella_salsuginea	Core_Eudicots/Rosids
SI_scaffold1518_96-Sisymbrium_irio-addBrasPub-Core_Eudicots/Rosids-Brassicaceae	Sisymbrium_irio	Core_Eudicots/Rosids
SiAlscaffold312_g5182_DN3_SP4_c_TE81_CDS85.t1-Sisymbrium_altissimum-addBrasNew-Core_Eudicots/Rosids-Brassicaceae	Sisymbrium_altissimum	Core_Eudicots/Rosids
SiAuscaffold417_g89819_DN3_SP0_c_TE51_CDS0.t1-Erucastrum_elatum-addBrasNew-Core_Eudicots/Rosids-Brassicaceae	Erucastrum_elatum	Core_Eudicots/Rosids
SiAuscaffold51_g5680_DN3_SP0_c_TE78_CDS4.t1-Erucastrum_elatum-addBrasNew-Core_Eudicots/Rosids-Brassicaceae	Erucastrum_elatum	Core_Eudicots/Rosids
SiAuscaffold51_g5678_DN3_SP4_c_TE64_CDS86.t1-Erucastrum_elatum-addBrasNew-Core_Eudicots/Rosids-Brassicaceae	Erucastrum_elatum	Core_Eudicots/Rosids
Rs224430-Raphanus_sativus-addBrasPub-Core_Eudicots/Rosids-Brassicaceae	Raphanus_sativus	Core_Eudicots/Rosids
Brara.E03188.1-Brassica_rapa-24add-Core_Eudicots/Rosids-Brassicaceae	Brassica_rapa	Core_Eudicots/Rosids
GSBRNA2T00038970001-Brassica_napus-addBrasPub-Core_Eudicots/Rosids-Brassicaceae	Brassica_napus	Core_Eudicots/Rosids
Bol007691-Brassica_oleracea-24add-Core_Eudicots/Rosids-Brassicaceae	Brassica_oleracea	Core_Eudicots/Rosids
Tp3g06550-Thellungiella_parvula-reference-Core_Eudicots/Rosids-Brassicaceae	Thellungiella_parvula	Core_Eudicots/Rosids
ESY6_g49819_DN3_SP0_c0.t1-Euclidium_syriacum-addBrasPub-Core_Eudicots/Rosids-Brassicaceae	Euclidium_syriacum	Core_Eudicots/Rosids
ESY2_g35277_DN3_SP0_c0.t1-Euclidium_syriacum-addBrasPub-Core_Eudicots/Rosids-Brassicaceae	Euclidium_syriacum	Core_Eudicots/Rosids
ESY2_g35278_DN3_SP0_c0.t1-Euclidium_syriacum-addBrasPub-Core_Eudicots/Rosids-Brassicaceae	Euclidium_syriacum	Core_Eudicots/Rosids
