# Supplementary material for: Dynamic evolution of the heterochromatin sensing histone demethylase IBM1
Source: PLoS Genet. 2024 Jul 11;20(7):e1011358. doi: 10.1371/journal.pgen.1011358 (PMC11265718; doi:10.1371/journal.pgen.1011358)
Supplement: S7 Table — (XLSX) [file pgen.1011358.s016.xlsx]

## Sheet: DNA methylation data
Table S7. Data source and genome information used in the DNA methylation analysis
species	genome version	Accession	Unmethylated sequence
Thellungiella parvula	Thellungiella parvula genome version 2.0	GSE75071	lambda
Capsella_rubella	Capsella rubella v1.1	GSE75071	lambda
Eutrema_salsugineum	Eutrema salsugineum v1.0	GSE75071	lambda
Brassica_oleracea	B.oleraceacapitata v1.0	GSE75071	lambda
Brassica_rapa	Brassica rapa FPsc v1.3	GSE75071	lambda
Arabidopsis_lyrata	Arabidopsis lyrata v2.1	GSE75071	lambda
Arabidopsis_thaliana	Arabidopsis thaliana TAIR10	DRR023250	chloroplast
Amborella trichopoda	Atrichopoda_291_v1.0	SRR1168334	chloroplast
Brachypodium_distachyon	Bdistachyon_556_v3.0	GSE79526	lambda
Carica_papaya	Cpapaya_113_r.Dec2008	GSA CRR078050	lambda
Citrus_clementina	Cclementina_182_v1	GSE79526	lambda
Cucumis_sativus	Csativus_122_v1	GSE79526	chloroplast
Fragaria_vesca	Fvesca_677_v4.0.a1	GSE79526	lambda
Glycine_max	Gmax_508_v4.0	SRR12494496	chloroplast
Gossypium_raimondii	Graimondii_221_v2.0	SRR5885853	chloroplast
Lotus japonicus	Lj3.0_pseudomol	GSE79526	lambda
Malus_domestica	Mdomestica_491_GDDH13v1.1	GSE79526	lambda
Manihot esculenta	Mesculenta_671_v8.0	GSE79526	lambda
Medicago_truncatula	Mtruncatula_285_Mt4.0	GSE79526	lambda
Mimulus_guttatus	Mguttatus_256_v2.0	GSE79526	lambda
Oryza_sativa	Osativa_204_v7.0	GSE79526	lambda
Panicum_hallii	Phallii_590_v3.0	GSE79526	lambda
Panicum_virgatum	Pvirgatum_516_v5.0	GSE79526	lambda
Populus_trichocarpa	Ptrichocarpa_533_v4.0	GSE79526	lambda
Rcinius communis	Rcommunis_119_TIGR.0.1	GSE79526	lambda
Setaria_viridis	Sviridis_500_v2.0	GSE79526	lambda
Solanum_lycopersicum	Slycopersicum_514_SL3.0	SRR503393	chloroplast
Solanum_tuberosum	Stuberosum_448_v4.03	SRR10376096	chloroplast
Sorghum_bicolor	Sbicolor_454_v3.0.1	GSE79526	lambda
Theobroma_cacao	Tcacao_233_CGDv1.0	GSE79526	chloroplast
Vitis_vinifera	Vvinifera_457_Genoscope.12X	GSE79526	lambda
Zea_mays	Zea_mays.B73_V4	SRR7889753	chloroplast
Thlaspi_arvense	T_arvense_v2	ERS9195387	chloroplast
Boechera_stricta	Bstricta_278_v1	this study	lambda
Raphanus raphanistrum	RS08 (https://ngdc.cncb.ac.cn/gwh/Assembly/9805/show)	this study	lambda
Isatis lusitanica	ASM90040641v1 (PRJEB26555 in EBI)	this study	lambda

## Sheet: Mapping stat
Table S7. Methylome mapping summary for species and accessions used in this analysis
sample	total reads	uniquely non-clonal reads	mapping ratio (%)	BS non-conversion rate (%)
Raphanus raphanistrum	105735595	27278328	25.7986	0.439259
Isatis lusitanica	36081962	4547926	12.6044	0.520173
Cnt1-WT	54202335	29182422	53.8398	0.282583
Cnt1-IBM1-ox-L1	138301780	75756983	54.7766	0.141652
Cnt1-IBM1-ox-L2	139305980	72889939	52.3236	0.151739
Cnt1-IBM1-ox-L3	66016332	31436974	47.62	0.204791
Amborella trichopoda	115042647	57203138	49.72	1.256
Arabidopsis lyrata	115566936	40244550	34.82	0.297
Arabidopsis thaliana	29318307	20288371	69.2	0.2652
Boechera stricta	321789921	76712362	23.83	0.175
Brachypodium distachyon	101939826	66543353	65.27	0.343
Brassica oleracea	146582429	40563001	27.67	0.338
Brassica rapa	98543199	47039555	47.73	0.271
Capsella rubella	206664483	55807297	27	0.295
Carica papaya	115731340	54413790	47.01	0.328
Citrus clementina	61841041	35008373	56.61	0.432
Cucumis sativus	156109803	80279245	51.424	0.098
Eutrema salsugineum	118535686	53566961	45.19	0.391
Fragaria vesca	187052020	102893586	55.01	0.295
Glycine max	70735384	42422489	59.97	0.431
Gossypium raimondii	81171662	31623573	38.95	1.002
Lotus japonicus	118658581	38068473	32.08	0.414
Malus domestica	154170998	79817324	51.77	0.262
Manihot esculenta	116305103	41602047	35.76	0.449
Medicago truncatula	117728680	35892914	30.48	0.418
Mimulus guttatus	73134123	26504666	36.24	0.322
Oryza sativa	27536211	17576373	63.83	0.106
Panicum hallii	150028904	67656257	45.09	0.436
Panicum virgatum	201324104	34372712	17.07	0.485
Populus trichocarpa	95812944	78773638	59.18	0.338
Rcinius communis	44035489	26818526	60.9	0.495
Thellungiella parvula	60161836	30116081	50.05	0.127
Setaria viridis	99658723	59410465	59.61	0.411
Solanum lycopersicum	84127751	59914184	71.21	0.081
Solanum tuberosum	223204398	51005991	22.85	1.981
Sorghum bicolor	171067123	76571224	44.76	0.306
Theobroma cacao	87184519	34789281	39.9	0.255
Thlaspi arvense	29328095	15977030	54.47	0.057
Vitis vinifera	133147893	54960627	41.28	0.422
Zea mays	183369728	65805792	35.88	0.276

## Sheet: RNAseq-bra
Table S7 RNA-seq data used in the Brassicaceae species
species	Accession
Thellungiella_parvula	SRR22270862, SRR22270863, SRR22270864
Capsella_rubella	SRR18361969, SRR11470310, SRR11470319
Eutrema_salsugineum	SRR8763947, SRR16028267, SRR10174245
Brassica_oleracea	SRR24150006, SRR24150001, SRR23699169
Brassica_rapa	SRR23909903, SRR23893648, SRR23814703
Arabidopsis_lyrata	SRR11470311, SRR11470312, ERR9808699
Amborella trichopoda	SRR5293262,SRR15206985,ERR4193870
Thlaspi_arvense	ERR7645477, ERR7645482, ERR7645472
Boechera_stricta	SRR11470322, SRR11470325, SRR11470317
Raphanus raphanistrum	this study GSE252913
Isatis lusitanica	this study GSE252913

## Sheet: Gene sequences
Table S7. gene annotation source for additional species that not include in 1KP
name	class	family	genome annotation source
Arabipdopsis_lyrata	Core_Eudicots/Rosids	Brassicaceae	JGI
Brachypodium_distachyon	Monocots/Commelinids	Poaceae	JGI
Brassica_oleracea	Core_Eudicots/Rosids	Brassicaceae	JGI
Brassica_rapa	Core_Eudicots/Rosids	Brassicaceae	JGI
Citrus_clementina	Core_Eudicots/Rosids	Rutaceae	JGI
Capsella_rubella	Core_Eudicots/Rosids	Brassicaceae	JGI
Cannabis_sativa	Core_Eudicots/Rosids	Cannabaceae	JGI
Cucumis_sativus	Core_Eudicots/Rosids	Cucurbitaceae	JGI
Eutrema_salsugineum	Core_Eudicots/Rosids	Brassicaceae	JGI
Fragaria_vesca	Core_Eudicots/Rosids	Rosaceae	JGI
Glycine_max	Core_Eudicots/Rosids	Fabaceae	JGI
Gossypium_raimondii	Core_Eudicots/Rosids	Malvaceae	JGI
Lotus_japonicus	Core_Eudicots/Rosids	Fabaceae	JGI
Malus_domestica	Core_Eudicots/Rosids	Rosaceae	JGI
Marchantia_polymorpha	Liverworts	Marchantiaceae	JGI
Medicago_truncatula	Core_Eudicots/Rosids	Fabaceae	JGI
Panicum_hallii	Monocots/Commelinids	Poaceae	JGI
Panicum_virgatum	Monocots/Commelinids	Poaceae	JGI
Pinus_taeda	Conifers	Pinaceae	JGI
Physcomitrella_patens	Mosses	Funariaceae	JGI
Ricinus_communis	Core_Eudicots/Rosids	Euphorbiaceae	JGI
Setaria_viridis	Monocots/Commelinids	Poaceae	JGI
Selaginella_moellendorffii	Lycophytes	Selaginellaceae	JGI
Zea_mays	Monocots/Commelinids	Poaceae	JGI
Alyssum_argenteum	Core_Eudicots/Rosids	Brassicaceae	EBI PRJEB26555
Anastatica_hierochuntica	Core_Eudicots/Rosids	Brassicaceae	EBI PRJEB26555
Alyssum_saxatile	Core_Eudicots/Rosids	Brassicaceae	EBI PRJEB26555
Biscutella_auriculata	Core_Eudicots/Rosids	Brassicaceae	EBI PRJEB26555
Biscutella_laevigata	Core_Eudicots/Rosids	Brassicaceae	EBI PRJEB26555
Boechera_puberula	Core_Eudicots/Rosids	Brassicaceae	EBI PRJEB26555
Cochlearia_officinalis	Core_Eudicots/Rosids	Brassicaceae	EBI PRJEB26555
Erucastrum_elatum	Core_Eudicots/Rosids	Brassicaceae	EBI PRJEB26555
Erysimum_cheiri	Core_Eudicots/Rosids	Brassicaceae	EBI PRJEB26555
Erysimum_pusillum	Core_Eudicots/Rosids	Brassicaceae	EBI PRJEB26555
Heliophila_coronopifolia	Core_Eudicots/Rosids	Brassicaceae	EBI PRJEB26555
Iberis_amara	Core_Eudicots/Rosids	Brassicaceae	EBI PRJEB26555
Iberis_pinnata	Core_Eudicots/Rosids	Brassicaceae	EBI PRJEB26555
Isatis_lusitanica	Core_Eudicots/Rosids	Brassicaceae	EBI PRJEB26555
Isatis_tinctoria	Core_Eudicots/Rosids	Brassicaceae	EBI PRJEB26555
Kernera_saxatilis	Core_Eudicots/Rosids	Brassicaceae	EBI PRJEB26555
Lepidium_africanum	Core_Eudicots/Rosids	Brassicaceae	EBI PRJEB26555
Lepidium_aucheri	Core_Eudicots/Rosids	Brassicaceae	EBI PRJEB26555
Macropodium_nivale	Core_Eudicots/Rosids	Brassicaceae	EBI PRJEB26555
Nasturtium_officinale	Core_Eudicots/Rosids	Brassicaceae	EBI PRJEB26555
Noccaea_caerulescens	Core_Eudicots/Rosids	Brassicaceae	EBI PRJEB26555
Noccaea_goesingensis	Core_Eudicots/Rosids	Brassicaceae	EBI PRJEB26555
Physaria_acutifolia	Core_Eudicots/Rosids	Brassicaceae	EBI PRJEB26555
Physaria_fendleri	Core_Eudicots/Rosids	Brassicaceae	EBI PRJEB26555
Physaria_ovalifolia	Core_Eudicots/Rosids	Brassicaceae	EBI PRJEB26555
Pseudoturritis_turrita	Core_Eudicots/Rosids	Brassicaceae	EBI PRJEB26555
Raparia_bulbosa	Core_Eudicots/Rosids	Brassicaceae	EBI PRJEB26555
Sisymbrium_altissimum	Core_Eudicots/Rosids	Brassicaceae	EBI PRJEB26555
Turritis_glabra	Core_Eudicots/Rosids	Brassicaceae	EBI PRJEB26555
Aethionema_arabicum	Core_Eudicots/Rosids	Brassicaceae	JGI
Arabidopsis_halleri	Core_Eudicots/Rosids	Brassicaceae	JGI
Boechera_stricta	Core_Eudicots/Rosids	Brassicaceae	JGI
Cardamine_hirsuta	Core_Eudicots/Rosids	Brassicaceae	JGI
Conringia_planisiliqua	Core_Eudicots/Rosids	Brassicaceae	JGI
Euclidium_syriacum	Core_Eudicots/Rosids	Brassicaceae	JGI
Leavenworthia_alabamica	Core_Eudicots/Rosids	Brassicaceae	JGI
Raphanus_raphanistrum	Core_Eudicots/Rosids	Brassicaceae	JGI
Schrenkiella_parvula	Core_Eudicots/Rosids	Brassicaceae	JGI
Sisymbrium_irio	Core_Eudicots/Rosids	Brassicaceae	JGI
Brassica_napus	Core_Eudicots/Rosids	Brassicaceae	JGI
Camelina_sativa	Core_Eudicots/Rosids	Brassicaceae	JGI
Thellungiella_halophila	Core_Eudicots/Rosids	Brassicaceae	JGI
Thellungiella_salsuginea	Core_Eudicots/Rosids	Brassicaceae	JGI
Raphanus_sativus	Core_Eudicots/Rosids	Brassicaceae	JGI
