# Supplementary material for: Dynamic evolution of the heterochromatin sensing histone demethylase IBM1
Source: PLoS Genet. 2024 Jul 11;20(7):e1011358. doi: 10.1371/journal.pgen.1011358 (PMC11265718; doi:10.1371/journal.pgen.1011358)
Supplement: S8 Table — (XLSX) [file pgen.1011358.s017.xlsx]

## Sheet: Sheet2
Table S8 methylation and TE status in introns of 34 species
label	intron start	intron end	mCHG	mCG	mCHH	total CHG	total CG	total CHH	ratio CHG	ratio CG	ratio CHH	pvalue CHG	pvalue CG	pvalue CHH	relative loc to JmJC	TEstart	TEend	TE motif	TE type	TE subtype
16425412_Carica_papaya	1118	1206	3	6	5	137	38	294	0.0447449	0.712907	0.00574867	1	1	1	no	NA	NA	NA	NA	NA
16425412_Carica_papaya	1321	2381	11	281	26	1348	584	8033	0.0447449	0.712907	0.00574867	1	1	1	no	446	707	L1-27_CPa	LINE	L1
16425412_Carica_papaya	1321	2381	11	281	26	1348	584	8033	0.0447449	0.712907	0.00574867	1	1	1	no	476	706	L1-30_CPa	LINE	L1
16425412_Carica_papaya	2480	3023	0	57	6	201	61	987	0.0447449	0.712907	0.00574867	1	1.78e-05	1	no	NA	NA	NA	NA	NA
16425412_Carica_papaya	3601	6501	434	2015	204	3810	2481	31563	0.0447449	0.712907	0.00574867	3.77e-68	2.93e-30	0.0523405	before	736	1031	L1-19_CPa	LINE	L1
16425412_Carica_papaya	3601	6501	434	2015	204	3810	2481	31563	0.0447449	0.712907	0.00574867	3.77e-68	2.93e-30	0.0523405	before	923	1031	L1-30_CPa	LINE	L1
16425412_Carica_papaya	3601	6501	434	2015	204	3810	2481	31563	0.0447449	0.712907	0.00574867	3.77e-68	2.93e-30	0.0523405	before	2287	2533	Kolobok-4_DR	DNA	Kolobok-T2
16425412_Carica_papaya	3601	6501	434	2015	204	3810	2481	31563	0.0447449	0.712907	0.00574867	3.77e-68	2.93e-30	0.0523405	before	2313	2526	Daphne-18_HM	LINE	L2
16425412_Carica_papaya	3601	6501	434	2015	204	3810	2481	31563	0.0447449	0.712907	0.00574867	3.77e-68	2.93e-30	0.0523405	before	2366	2556	P-27_HM	DNA	P
16425412_Carica_papaya	6830	7127	0	49	19	170	55	1850	0.0447449	0.712907	0.00574867	1	0.00141554	1	no	NA	NA	NA	NA	NA
16425412_Carica_papaya	7145	9859	114	863	102	2691	1095	15399	0.0447449	0.712907	0.00574867	0.737568	9.01e-09	0.0855562	no	NA	NA	NA	NA	NA
16425412_Carica_papaya	10017	10132	3	30	2	76	36	591	0.0447449	0.712907	0.00574867	1	0.0738865	1	no	NA	NA	NA	NA	NA
16425412_Carica_papaya	10259	11005	6	156	21	1078	280	4801	0.0447449	0.712907	0.00574867	1	1	1	no	NA	NA	NA	NA	NA
16425412_Carica_papaya	11077	11199	0	0	6	92	0	1223	0.0447449	0.712907	0.00574867	1	1	1	no	50	119	(TTTTCTA)n	Simple_repeat	Simple_repeat
16425412_Carica_papaya	11284	13274	26	459	78	3684	863	17003	0.0447449	0.712907	0.00574867	1	1	0.982725	no	140	221	HEL	RC	Helitron
16425412_Carica_papaya	13393	13475	2	0	3	100	0	362	0.0447449	0.712907	0.00574867	1	1	1	no	NA	NA	NA	NA	NA
30110.m000711_Ricinus_communis	1105	1822	5	8	3	91	8	583	0.00971599	0.884187	0.00704413	1	1	1	no	22	98	(TTTGTGA)n	Simple_repeat	Simple_repeat
30110.m000711_Ricinus_communis	1105	1822	5	8	3	91	8	583	0.00971599	0.884187	0.00704413	1	1	1	no	253	279	(TTTA)n	Simple_repeat	Simple_repeat
30110.m000711_Ricinus_communis	1105	1822	5	8	3	91	8	583	0.00971599	0.884187	0.00704413	1	1	1	no	597	648	(ATATGTA)n	Simple_repeat	Simple_repeat
30110.m000711_Ricinus_communis	1918	2051	0	2	0	6	2	45	0.00971599	0.884187	0.00704413	1	1	1	no	NA	NA	NA	NA	NA
30110.m000711_Ricinus_communis	2174	2610	0	7	0	96	7	448	0.00971599	0.884187	0.00704413	1	1	1	no	NA	NA	NA	NA	NA
30110.m000711_Ricinus_communis	2673	2801	0	5	0	12	5	60	0.00971599	0.884187	0.00704413	1	1	1	no	101	124	(T)n	Simple_repeat	Simple_repeat
30110.m000711_Ricinus_communis	3518	5301	5	138	24	289	144	1656	0.00971599	0.884187	0.00704413	1	0.00162827	1	no	320	362	(AGTTTGG)n	Simple_repeat	Simple_repeat
30110.m000711_Ricinus_communis	5630	7573	1	37	9	310	60	1786	0.00971599	0.884187	0.00704413	1	1	1	no	1212	1243	(TTTCT)n	Simple_repeat	Simple_repeat
30110.m000711_Ricinus_communis	7867	7908	0	0	0	9	0	24	0.00971599	0.884187	0.00704413	1	1	1	no	NA	NA	NA	NA	NA
30110.m000711_Ricinus_communis	8164	9220	0	38	3	202	46	881	0.00971599	0.884187	0.00704413	1	0.921331	1	no	NA	NA	NA	NA	NA
30110.m000711_Ricinus_communis	9292	9382	0	8	6	14	8	119	0.00971599	0.884187	0.00704413	1	1	1	no	NA	NA	NA	NA	NA
30110.m000711_Ricinus_communis	9467	10862	2	154	8	304	169	1765	0.00971599	0.884187	0.00704413	1	0.163822	1	no	407	452	(GGTTAAG)n	Simple_repeat	Simple_repeat
30110.m000711_Ricinus_communis	10981	11129	0	0	0	5	0	157	0.00971599	0.884187	0.00704413	1	1	1	no	NA	NA	NA	NA	NA
AL3G18970.t1_Arabidopsis_lyrata	495	576	0	0	0	3	3	130	0.222002	0.696929	0.0421473	1	1	1	no	NA	NA	NA	NA	NA
AL3G18970.t1_Arabidopsis_lyrata	673	792	0	0	0	86	75	650	0.222002	0.696929	0.0421473	1	1	1	no	NA	NA	NA	NA	NA
AL3G18970.t1_Arabidopsis_lyrata	891	986	0	10	0	16	12	223	0.222002	0.696929	0.0421473	1	1	1	no	NA	NA	NA	NA	NA
AL3G18970.t1_Arabidopsis_lyrata	1124	1352	1	5	0	136	10	460	0.222002	0.696929	0.0421473	1	1	1	no	NA	NA	NA	NA	NA
AL3G18970.t1_Arabidopsis_lyrata	1415	1516	0	0	0	133	0	483	0.222002	0.696929	0.0421473	1	1	1	no	NA	NA	NA	NA	NA
AL3G18970.t1_Arabidopsis_lyrata	2410	2763	0	0	1	246	56	895	0.222002	0.696929	0.0421473	1	1	1	no	NA	NA	NA	NA	NA
AL3G18970.t1_Arabidopsis_lyrata	3092	5604	1004	3054	663	3542	4197	11602	0.222002	0.696929	0.0421473	7.34e-18	6.59e-06	1.2e-14	within	645	673	(ATATA)n	Simple_repeat	Simple_repeat
AL3G18970.t1_Arabidopsis_lyrata	3092	5604	1004	3054	663	3542	4197	11602	0.222002	0.696929	0.0421473	7.34e-18	6.59e-06	1.2e-14	within	904	1043	ATHAT1	DNA	hAT-Ac
AL3G18970.t1_Arabidopsis_lyrata	3092	5604	1004	3054	663	3542	4197	11602	0.222002	0.696929	0.0421473	7.34e-18	6.59e-06	1.2e-14	within	1044	1137	Helitron-N15_ALy	RC	Helitron
AL3G18970.t1_Arabidopsis_lyrata	3092	5604	1004	3054	663	3542	4197	11602	0.222002	0.696929	0.0421473	7.34e-18	6.59e-06	1.2e-14	within	1066	1236	ATHAT1	DNA	hAT-Ac
AL3G18970.t1_Arabidopsis_lyrata	3092	5604	1004	3054	663	3542	4197	11602	0.222002	0.696929	0.0421473	7.34e-18	6.59e-06	1.2e-14	within	2042	2092	ATCopia85_I	LTR	Copia
AL3G18970.t1_Arabidopsis_lyrata	3092	5604	1004	3054	663	3542	4197	11602	0.222002	0.696929	0.0421473	7.34e-18	6.59e-06	1.2e-14	within	2435	2491	(TTTTA)n	Simple_repeat	Simple_repeat
AL3G18970.t1_Arabidopsis_lyrata	5900	6054	0	0	0	43	0	170	0.222002	0.696929	0.0421473	1	1	1	no	NA	NA	NA	NA	NA
AL3G18970.t1_Arabidopsis_lyrata	6126	6209	0	4	0	40	7	75	0.222002	0.696929	0.0421473	1	1	1	no	NA	NA	NA	NA	NA
AL3G18970.t1_Arabidopsis_lyrata	6294	6405	0	0	0	123	49	520	0.222002	0.696929	0.0421473	1	1	1	no	NA	NA	NA	NA	NA
AL3G18970.t1_Arabidopsis_lyrata	6524	6623	0	23	1	66	27	206	0.222002	0.696929	0.0421473	1	1	1	no	NA	NA	NA	NA	NA
AL3G18970.t1_Arabidopsis_lyrata	6681	6777	1	13	0	18	15	74	0.222002	0.696929	0.0421473	1	1	1	no	NA	NA	NA	NA	NA
AL3G18970.t1_Arabidopsis_lyrata	6878	6954	0	0	0	8	0	74	0.222002	0.696929	0.0421473	1	1	1	no	NA	NA	NA	NA	NA
AL3G18970.t1_Arabidopsis_lyrata	7043	7124	0	0	0	38	0	128	0.222002	0.696929	0.0421473	1	1	1	no	NA	NA	NA	NA	NA
AL3G18970.t1_Arabidopsis_lyrata	7210	7304	1	0	0	38	10	88	0.222002	0.696929	0.0421473	1	1	1	no	NA	NA	NA	NA	NA
AT3G07610.3_Arabidopsis_thaliana	531	615	0	0	4	55	58	471	0.0548393	0.271081	0.00759696	1	1	1	no	NA	NA	NA	NA	NA
AT3G07610.3_Arabidopsis_thaliana	712	814	0	0	3	262	49	583	0.0548393	0.271081	0.00759696	1	1	1	no	NA	NA	NA	NA	NA
AT3G07610.3_Arabidopsis_thaliana	913	1011	0	0	5	0	116	678	0.0548393	0.271081	0.00759696	1	1	1	no	NA	NA	NA	NA	NA
AT3G07610.3_Arabidopsis_thaliana	1149	1318	2	1	7	204	70	1034	0.0548393	0.271081	0.00759696	1	1	1	no	NA	NA	NA	NA	NA
AT3G07610.3_Arabidopsis_thaliana	1381	1487	0	0	2	281	62	728	0.0548393	0.271081	0.00759696	1	1	1	no	NA	NA	NA	NA	NA
AT3G07610.3_Arabidopsis_thaliana	2357	2726	4	0	8	639	50	2167	0.0548393	0.271081	0.00759696	1	1	1	no	150	191	Mariner-2_GLuc	DNA	TcMar-Tc1
AT3G07610.3_Arabidopsis_thaliana	3055	3490	3	2	6	618	407	2264	0.0548393	0.271081	0.00759696	1	1	1	no	NA	NA	NA	NA	NA
AT3G07610.3_Arabidopsis_thaliana	3583	5058	292	909	116	2422	2268	9659	0.0548393	0.271081	0.00759696	2.54e-35	7.42e-41	2.43e-06	within	NA	NA	NA	NA	NA
AT3G07610.3_Arabidopsis_thaliana	5317	5428	0	1	2	68	40	683	0.0548393	0.271081	0.00759696	1	1	1	no	NA	NA	NA	NA	NA
AT3G07610.3_Arabidopsis_thaliana	5500	5577	0	0	0	50	50	537	0.0548393	0.271081	0.00759696	1	1	1	no	NA	NA	NA	NA	NA
AT3G07610.3_Arabidopsis_thaliana	5662	5773	0	0	4	162	0	843	0.0548393	0.271081	0.00759696	1	1	1	no	NA	NA	NA	NA	NA
AT3G07610.3_Arabidopsis_thaliana	5892	5993	0	0	4	232	0	737	0.0548393	0.271081	0.00759696	1	1	1	no	NA	NA	NA	NA	NA
AT3G07610.3_Arabidopsis_thaliana	6051	6148	1	0	4	91	144	585	0.0548393	0.271081	0.00759696	1	1	1	no	NA	NA	NA	NA	NA
AT3G07610.3_Arabidopsis_thaliana	6252	6328	0	0	1	35	0	368	0.0548393	0.271081	0.00759696	1	1	1	no	NA	NA	NA	NA	NA
AT3G07610.3_Arabidopsis_thaliana	6417	6506	0	0	3	159	0	618	0.0548393	0.271081	0.00759696	1	1	1	no	NA	NA	NA	NA	NA
AT3G07610.3_Arabidopsis_thaliana	6592	6687	0	0	2	229	54	554	0.0548393	0.271081	0.00759696	1	1	1	no	NA	NA	NA	NA	NA
Bol007691_Brassica_oleracea	644	725	0	0	0	20	41	242	0.174891	0.549477	0.014851	1	1	1	no	NA	NA	NA	NA	NA
Bol007691_Brassica_oleracea	849	1106	2	0	2	116	57	675	0.174891	0.549477	0.014851	1	1	1	no	NA	NA	NA	NA	NA
Bol007691_Brassica_oleracea	1205	1289	0	0	1	0	0	184	0.174891	0.549477	0.014851	1	1	1	no	NA	NA	NA	NA	NA
Bol007691_Brassica_oleracea	1427	1606	2	1	1	182	89	625	0.174891	0.549477	0.014851	1	1	1	no	NA	NA	NA	NA	NA
Bol007691_Brassica_oleracea	1669	1784	0	0	1	88	17	310	0.174891	0.549477	0.014851	1	1	1	no	NA	NA	NA	NA	NA
Bol007691_Brassica_oleracea	2513	2700	0	0	1	19	13	432	0.174891	0.549477	0.014851	1	1	1	no	NA	NA	NA	NA	NA
Bol007691_Brassica_oleracea	3029	5835	439	681	153	1814	940	7133	0.174891	0.549477	0.014851	3.5e-13	1.88e-28	8.8e-06	within	836	870	Copia-62_ST-I	LTR	Copia
Bol007691_Brassica_oleracea	3029	5835	439	681	153	1814	940	7133	0.174891	0.549477	0.014851	3.5e-13	1.88e-28	8.8e-06	within	1005	1049	Copia-44_Pru-I	LTR	Copia
Bol007691_Brassica_oleracea	3029	5835	439	681	153	1814	940	7133	0.174891	0.549477	0.014851	3.5e-13	1.88e-28	8.8e-06	within	1357	1404	(GCTGAA)n	Simple_repeat	Simple_repeat
Bol007691_Brassica_oleracea	6137	6280	0	0	1	37	17	421	0.174891	0.549477	0.014851	1	1	1	no	NA	NA	NA	NA	NA
Bol007691_Brassica_oleracea	6352	6439	0	0	1	39	16	271	0.174891	0.549477	0.014851	1	1	1	no	NA	NA	NA	NA	NA
Bol007691_Brassica_oleracea	6524	6590	0	0	0	56	0	143	0.174891	0.549477	0.014851	1	1	1	no	NA	NA	NA	NA	NA
Bol007691_Brassica_oleracea	6709	6793	0	1	0	119	53	265	0.174891	0.549477	0.014851	1	1	1	no	NA	NA	NA	NA	NA
Bol007691_Brassica_oleracea	6854	6929	0	0	0	43	0	140	0.174891	0.549477	0.014851	1	1	1	no	NA	NA	NA	NA	NA
Bostr.22252s0267.1_Boechera_stricta	100	548	0	3	1	442	859	1773	0.0138832	0.290892	0.00656173	1	1	1	no	NA	NA	NA	NA	NA
Bostr.22252s0267.1_Boechera_stricta	645	938	2	0	5	410	97	1778	0.0138832	0.290892	0.00656173	1	1	1	no	NA	NA	NA	NA	NA
Bostr.22252s0267.1_Boechera_stricta	1037	1138	0	25	0	0	135	847	0.0138832	0.290892	0.00656173	1	1	1	no	NA	NA	NA	NA	NA
Bostr.22252s0267.1_Boechera_stricta	1276	1516	0	15	3	415	71	2203	0.0138832	0.290892	0.00656173	1	1	1	no	NA	NA	NA	NA	NA
Bostr.22252s0267.1_Boechera_stricta	1564	1669	0	0	1	251	0	758	0.0138832	0.290892	0.00656173	1	1	1	no	NA	NA	NA	NA	NA
Bostr.22252s0267.1_Boechera_stricta	2395	2840	4	145	16	632	330	2097	0.0138832	0.290892	0.00656173	1	7.34e-09	1	no	NA	NA	NA	NA	NA
Bostr.22252s0267.1_Boechera_stricta	3169	5234	91	1343	148	4058	3140	14243	0.0138832	0.290892	0.00656173	1.15e-05	9.01e-60	1.07e-07	within	1133	1282	hAT-N1_STu	DNA	hAT-Ac
Bostr.22252s0267.1_Boechera_stricta	3169	5234	91	1343	148	4058	3140	14243	0.0138832	0.290892	0.00656173	1.15e-05	9.01e-60	1.07e-07	within	1154	1282	hAT-6_STu	DNA	hAT-Ac
Bostr.22252s0267.1_Boechera_stricta	3169	5234	91	1343	148	4058	3140	14243	0.0138832	0.290892	0.00656173	1.15e-05	9.01e-60	1.07e-07	within	1320	1359	LSU-rRNA_Mfr	rRNA	unknown
Bostr.22252s0267.1_Boechera_stricta	5530	5670	0	0	0	0	0	0	0.0138832	0.290892	0.00656173	1	1	1	no	NA	NA	NA	NA	NA
Bostr.22252s0267.1_Boechera_stricta	5742	5819	0	0	0	0	0	0	0.0138832	0.290892	0.00656173	1	1	1	no	NA	NA	NA	NA	NA
Bostr.22252s0267.1_Boechera_stricta	5904	6016	0	0	0	0	0	0	0.0138832	0.290892	0.00656173	1	1	1	no	NA	NA	NA	NA	NA
Bostr.22252s0267.1_Boechera_stricta	6135	6233	0	0	2	153	38	746	0.0138832	0.290892	0.00656173	1	1	1	no	NA	NA	NA	NA	NA
Bostr.22252s0267.1_Boechera_stricta	6291	6389	0	18	2	134	133	828	0.0138832	0.290892	0.00656173	1	1	1	no	NA	NA	NA	NA	NA
Bostr.22252s0267.1_Boechera_stricta	6496	6592	0	0	1	78	0	593	0.0138832	0.290892	0.00656173	1	1	1	no	NA	NA	NA	NA	NA
Bostr.22252s0267.1_Boechera_stricta	6675	6770	2	0	2	192	62	641	0.0138832	0.290892	0.00656173	1	1	1	no	NA	NA	NA	NA	NA
Bostr.22252s0267.1_Boechera_stricta	6856	7070	2	0	2	510	460	1382	0.0138832	0.290892	0.00656173	1	1	1	no	111	175	(GAAGA)n	Simple_repeat	Simple_repeat
Bostr.5022s0063.1_Boechera_stricta	91	391	21	11	12	296	97	1875	0.0139671	0.0279299	0.00642607	1	1	1	no	NA	NA	NA	NA	NA
Bostr.5022s0063.1_Boechera_stricta	475	602	0	1	1	0	34	480	0.0139671	0.0279299	0.00642607	1	1	1	no	45	87	(TA)n	Simple_repeat	Simple_repeat
Bostr.5022s0063.1_Boechera_stricta	740	977	1	0	0	302	47	1340	0.0139671	0.0279299	0.00642607	1	1	1	no	NA	NA	NA	NA	NA
Bostr.5022s0063.1_Boechera_stricta	1040	1145	0	0	2	222	126	677	0.0139671	0.0279299	0.00642607	1	1	1	no	NA	NA	NA	NA	NA
Bostr.5022s0063.1_Boechera_stricta	1361	1367	0	0	0	0	0	13	0.0139671	0.0279299	0.00642607	1	1	1	no	NA	NA	NA	NA	NA
Bostr.5022s0063.1_Boechera_stricta	1852	2325	3	3	9	1122	438	3339	0.0139671	0.0279299	0.00642607	1	1	1	no	NA	NA	NA	NA	NA
Bostr.5022s0063.1_Boechera_stricta	2491	3513	3	1	16	2232	899	8782	0.0139671	0.0279299	0.00642607	1	1	1	no	NA	NA	NA	NA	NA
Bostr.5022s0063.1_Boechera_stricta	3843	4000	0	0	0	0	0	0	0.0139671	0.0279299	0.00642607	1	1	1	no	NA	NA	NA	NA	NA
Bostr.5022s0063.1_Boechera_stricta	4072	4166	0	0	0	0	0	0	0.0139671	0.0279299	0.00642607	1	1	1	no	NA	NA	NA	NA	NA
Bostr.5022s0063.1_Boechera_stricta	4251	4362	0	0	0	0	0	0	0.0139671	0.0279299	0.00642607	1	1	1	no	NA	NA	NA	NA	NA
Bostr.5022s0063.1_Boechera_stricta	4481	4581	1	1	1	216	50	694	0.0139671	0.0279299	0.00642607	1	1	1	no	NA	NA	NA	NA	NA
Bostr.5022s0063.1_Boechera_stricta	4639	4736	2	0	3	106	0	764	0.0139671	0.0279299	0.00642607	1	1	1	no	NA	NA	NA	NA	NA
Bostr.5022s0063.1_Boechera_stricta	4848	4954	3	7	2	190	77	674	0.0139671	0.0279299	0.00642607	1	1	1	no	NA	NA	NA	NA	NA
Bostr.5022s0063.1_Boechera_stricta	5047	5155	33	27	79	111	58	814	0.0139671	0.0279299	0.00642607	3.8e-34	1	1.22e-64	after	NA	NA	NA	NA	NA
Bradi3g01060.1_Brachypodium_distachyon	137	763	2	1	7	456	640	1813	0.00566275	0.538426	0.00384883	1	1	1	no	405	423	(G)n	Simple_repeat	Simple_repeat
Bradi3g01060.1_Brachypodium_distachyon	816	912	0	0	0	101	26	281	0.00566275	0.538426	0.00384883	1	1	1	no	NA	NA	NA	NA	NA
Bradi3g01060.1_Brachypodium_distachyon	962	1077	0	1	0	133	55	245	0.00566275	0.538426	0.00384883	1	1	1	no	NA	NA	NA	NA	NA
Bradi3g01060.1_Brachypodium_distachyon	1127	1221	0	0	0	48	63	242	0.00566275	0.538426	0.00384883	1	1	1	no	NA	NA	NA	NA	NA
Bradi3g01060.1_Brachypodium_distachyon	1394	1731	3	0	5	259	0	971	0.00566275	0.538426	0.00384883	1	1	1	no	NA	NA	NA	NA	NA
Bradi3g01060.1_Brachypodium_distachyon	1861	2058	1	25	1	195	34	495	0.00566275	0.538426	0.00384883	1	1	1	no	NA	NA	NA	NA	NA
Bradi3g01060.1_Brachypodium_distachyon	2157	2491	3	61	5	320	72	1843	0.00566275	0.538426	0.00384883	1	3.04e-08	1	no	NA	NA	NA	NA	NA
Bradi3g01060.1_Brachypodium_distachyon	2620	2927	1	0	5	398	0	1817	0.00566275	0.538426	0.00384883	1	1	1	no	NA	NA	NA	NA	NA
Bradi3g01060.1_Brachypodium_distachyon	2990	3067	0	11	0	25	11	269	0.00566275	0.538426	0.00384883	1	1	1	no	NA	NA	NA	NA	NA
Bradi3g01060.1_Brachypodium_distachyon	3829	4491	4	286	18	585	312	3242	0.00566275	0.538426	0.00384883	1	1.58e-48	1	no	146	258	DNA-TA-1_BDi	DNA	TcMar-Stowaway
Bradi3g01060.1_Brachypodium_distachyon	4820	5685	2	267	12	661	313	2442	0.00566275	0.538426	0.00384883	1	2.54e-32	1	no	NA	NA	NA	NA	NA
Bradi3g01060.1_Brachypodium_distachyon	6476	6560	0	45	0	79	54	252	0.00566275	0.538426	0.00384883	1	5.16e-06	1	no	NA	NA	NA	NA	NA
Bradi3g01060.1_Brachypodium_distachyon	6632	6739	2	32	1	164	34	357	0.00566275	0.538426	0.00384883	1	3.19e-07	1	no	NA	NA	NA	NA	NA
Bradi3g01060.1_Brachypodium_distachyon	6824	6960	1	45	6	201	65	604	0.00566275	0.538426	0.00384883	1	0.00832693	1	no	NA	NA	NA	NA	NA
Bradi3g01060.1_Brachypodium_distachyon	7079	7222	2	58	2	207	74	700	0.00566275	0.538426	0.00384883	1	1.05e-05	1	no	NA	NA	NA	NA	NA
Bradi3g01060.1_Brachypodium_distachyon	7292	8003	6	331	10	936	407	3134	0.00566275	0.538426	0.00384883	1	2.65e-31	1	no	NA	NA	NA	NA	NA
Bradi4g27417.3_Brachypodium_distachyon	771	1454	2	190	7	542	738	3115	0.00470653	0.585777	0.00328192	1	1	1	no	NA	NA	NA	NA	NA
Bradi4g27417.3_Brachypodium_distachyon	1603	1731	0	0	4	146	0	581	0.00470653	0.585777	0.00328192	1	1	1	no	NA	NA	NA	NA	NA
Bradi4g27417.3_Brachypodium_distachyon	1865	1962	0	23	2	26	27	416	0.00470653	0.585777	0.00328192	1	1	1	no	NA	NA	NA	NA	NA
Bradi4g27417.3_Brachypodium_distachyon	2092	2242	0	70	3	130	72	456	0.00470653	0.585777	0.00328192	1	2.52e-14	1	no	NA	NA	NA	NA	NA
Bradi4g27417.3_Brachypodium_distachyon	2341	2473	0	24	2	54	26	617	0.00470653	0.585777	0.00328192	1	1	1	no	NA	NA	NA	NA	NA
Bradi4g27417.3_Brachypodium_distachyon	2605	2672	0	0	1	82	0	216	0.00470653	0.585777	0.00328192	1	1	1	no	NA	NA	NA	NA	NA
Bradi4g27417.3_Brachypodium_distachyon	2735	2815	0	13	0	54	13	197	0.00470653	0.585777	0.00328192	1	1	1	no	NA	NA	NA	NA	NA
Bradi4g27417.3_Brachypodium_distachyon	3559	5109	10	387	16	1052	429	6068	0.00470653	0.585777	0.00328192	1	4.19e-48	1	no	686	963	L1-2_BDi	LINE	L1
Bradi4g27417.3_Brachypodium_distachyon	5441	5755	2	88	2	557	99	1209	0.00470653	0.585777	0.00328192	1	3.4e-11	1	no	NA	NA	NA	NA	NA
Bradi4g27417.3_Brachypodium_distachyon	5995	6085	1	0	1	157	35	362	0.00470653	0.585777	0.00328192	1	1	1	no	NA	NA	NA	NA	NA
Bradi4g27417.3_Brachypodium_distachyon	6452	6527	0	37	2	116	38	313	0.00470653	0.585777	0.00328192	1	4.16e-08	1	no	NA	NA	NA	NA	NA
Bradi4g27417.3_Brachypodium_distachyon	6599	6699	0	28	3	119	32	486	0.00470653	0.585777	0.00328192	1	1	1	no	NA	NA	NA	NA	NA
Bradi4g27417.3_Brachypodium_distachyon	6784	6891	1	32	3	273	37	529	0.00470653	0.585777	0.00328192	1	0.000246311	1	no	NA	NA	NA	NA	NA
Bradi4g27417.3_Brachypodium_distachyon	7010	7095	0	27	2	197	33	305	0.00470653	0.585777	0.00328192	1	1	1	no	NA	NA	NA	NA	NA
Bradi4g27417.3_Brachypodium_distachyon	7159	7251	1	20	2	107	24	365	0.00470653	0.585777	0.00328192	1	1	1	no	NA	NA	NA	NA	NA
Brara.E03188.1_Brassica_rapa	86	1069	1	1	8	627	948	1776	0.107641	0.217508	0.0160481	1	1	1	no	NA	NA	NA	NA	NA
Brara.E03188.1_Brassica_rapa	1193	1655	1	0	6	180	72	1136	0.107641	0.217508	0.0160481	1	1	1	no	NA	NA	NA	NA	NA
Brara.E03188.1_Brassica_rapa	1754	1838	0	0	1	0	0	209	0.107641	0.217508	0.0160481	1	1	1	no	NA	NA	NA	NA	NA
Brara.E03188.1_Brassica_rapa	1976	2128	0	0	1	67	43	377	0.107641	0.217508	0.0160481	1	1	1	no	NA	NA	NA	NA	NA
Brara.E03188.1_Brassica_rapa	2191	2282	0	0	1	26	0	208	0.107641	0.217508	0.0160481	1	1	1	no	NA	NA	NA	NA	NA
Brara.E03188.1_Brassica_rapa	3011	3205	0	0	0	89	50	509	0.107641	0.217508	0.0160481	1	1	1	no	NA	NA	NA	NA	NA
Brara.E03188.1_Brassica_rapa	3534	5914	290	404	178	1495	612	6785	0.107641	0.217508	0.0160481	6.21e-23	1.38e-121	5.52e-10	within	885	970	Copia-31_Sit-I	LTR	Copia
Brara.E03188.1_Brassica_rapa	3534	5914	290	404	178	1495	612	6785	0.107641	0.217508	0.0160481	6.21e-23	1.38e-121	5.52e-10	within	901	935	Copia-62_ST-I	LTR	Copia
Brara.E03188.1_Brassica_rapa	3534	5914	290	404	178	1495	612	6785	0.107641	0.217508	0.0160481	6.21e-23	1.38e-121	5.52e-10	within	2208	2308	(TTA)n	Simple_repeat	Simple_repeat
Brara.E03188.1_Brassica_rapa	6216	6357	0	0	0	66	53	424	0.107641	0.217508	0.0160481	1	1	1	no	NA	NA	NA	NA	NA
Brara.E03188.1_Brassica_rapa	6429	6515	0	0	0	36	28	207	0.107641	0.217508	0.0160481	1	1	1	no	NA	NA	NA	NA	NA
Brara.E03188.1_Brassica_rapa	6600	6666	0	0	0	48	0	123	0.107641	0.217508	0.0160481	1	1	1	no	NA	NA	NA	NA	NA
Brara.E03188.1_Brassica_rapa	6785	6868	1	0	0	45	28	149	0.107641	0.217508	0.0160481	1	1	1	no	NA	NA	NA	NA	NA
Brara.E03188.1_Brassica_rapa	6929	7126	0	0	0	43	28	248	0.107641	0.217508	0.0160481	1	1	1	no	NA	NA	NA	NA	NA
CAH2054604.1_Thlaspi_arvense	772	862	0	0	0	3	3	33	0	0.0037594	0.000418235	1	1	1	no	NA	NA	NA	NA	NA
CAH2054604.1_Thlaspi_arvense	983	1307	0	0	0	90	24	423	0	0.0037594	0.000418235	1	1	1	no	NA	NA	NA	NA	NA
CAH2054604.1_Thlaspi_arvense	1406	1500	0	0	0	4	21	96	0	0.0037594	0.000418235	1	1	1	no	NA	NA	NA	NA	NA
CAH2054604.1_Thlaspi_arvense	1638	1916	0	0	0	89	42	368	0	0.0037594	0.000418235	1	1	1	no	NA	NA	NA	NA	NA
CAH2054604.1_Thlaspi_arvense	1979	2077	0	1	0	29	5	79	0	0.0037594	0.000418235	1	1	1	no	NA	NA	NA	NA	NA
CAH2054604.1_Thlaspi_arvense	2785	3033	0	0	0	76	20	298	0	0.0037594	0.000418235	1	1	1	no	NA	NA	NA	NA	NA
CAH2054604.1_Thlaspi_arvense	3362	3734	0	0	0	30	20	316	0	0.0037594	0.000418235	1	1	1	no	151	183	(T)n	Simple_repeat	Simple_repeat
CAH2054604.1_Thlaspi_arvense	3883	4272	0	0	1	90	96	279	0	0.0037594	0.000418235	1	1	1	no	NA	NA	NA	NA	NA
CAH2054604.1_Thlaspi_arvense	4583	4712	0	0	0	22	6	98	0	0.0037594	0.000418235	1	1	1	no	NA	NA	NA	NA	NA
CAH2054604.1_Thlaspi_arvense	4784	4867	0	0	0	8	0	99	0	0.0037594	0.000418235	1	1	1	no	NA	NA	NA	NA	NA
CAH2054604.1_Thlaspi_arvense	4952	5041	0	0	0	17	6	86	0	0.0037594	0.000418235	1	1	1	no	NA	NA	NA	NA	NA
CAH2054604.1_Thlaspi_arvense	5160	5259	0	0	0	36	23	108	0	0.0037594	0.000418235	1	1	1	no	NA	NA	NA	NA	NA
CAH2054604.1_Thlaspi_arvense	5323	5432	0	0	0	23	0	108	0	0.0037594	0.000418235	1	1	1	no	79	102	(TG)n	Simple_repeat	Simple_repeat
Carub.0003s0718.1_Capsella_rubella	471	560	0	0	0	204	109	720	0.0272267	0.251098	0.00628954	1	1	1	no	NA	NA	NA	NA	NA
Carub.0003s0718.1_Capsella_rubella	681	987	0	0	0	286	217	1678	0.0272267	0.251098	0.00628954	1	1	1	no	NA	NA	NA	NA	NA
Carub.0003s0718.1_Capsella_rubella	1086	1189	0	0	1	50	0	815	0.0272267	0.251098	0.00628954	1	1	1	no	NA	NA	NA	NA	NA
Carub.0003s0718.1_Capsella_rubella	1327	1561	0	0	1	545	40	1384	0.0272267	0.251098	0.00628954	1	1	1	no	172	210	(TAAGCTG)n	Simple_repeat	Simple_repeat
Carub.0003s0718.1_Capsella_rubella	1624	1729	0	56	0	284	69	693	0.0272267	0.251098	0.00628954	1	2.4e-22	1	no	NA	NA	NA	NA	NA
Carub.0003s0718.1_Capsella_rubella	2479	2646	0	107	2	287	265	1048	0.0272267	0.251098	0.00628954	1	3.6e-08	1	no	NA	NA	NA	NA	NA
Carub.0003s0718.1_Capsella_rubella	2975	4702	197	518	157	3711	2400	13986	0.0272267	0.251098	0.00628954	5.65e-18	0.999977	1.82e-11	within	403	467	(TTTT)n	Simple_repeat	Simple_repeat
Carub.0003s0718.1_Capsella_rubella	2975	4702	197	518	157	3711	2400	13986	0.0272267	0.251098	0.00628954	5.65e-18	0.999977	1.82e-11	within	649	683	(TGCTGT)n	Simple_repeat	Simple_repeat
Carub.0003s0718.1_Capsella_rubella	2975	4702	197	518	157	3711	2400	13986	0.0272267	0.251098	0.00628954	5.65e-18	0.999977	1.82e-11	within	652	698	(GTTGCTA)n	Simple_repeat	Simple_repeat
Carub.0003s0718.1_Capsella_rubella	4998	5148	0	31	1	334	57	1284	0.0272267	0.251098	0.00628954	1	2.25e-06	1	no	NA	NA	NA	NA	NA
Carub.0003s0718.1_Capsella_rubella	5220	5313	0	2	3	103	50	605	0.0272267	0.251098	0.00628954	1	1	1	no	NA	NA	NA	NA	NA
Carub.0003s0718.1_Capsella_rubella	5398	5509	0	127	1	441	177	1086	0.0272267	0.251098	0.00628954	1	1.39e-38	1	no	NA	NA	NA	NA	NA
Carub.0003s0718.1_Capsella_rubella	5628	5725	0	57	2	283	79	1133	0.0272267	0.251098	0.00628954	1	2.4e-18	1	no	NA	NA	NA	NA	NA
Carub.0003s0718.1_Capsella_rubella	5783	5881	1	0	1	108	0	623	0.0272267	0.251098	0.00628954	1	1	1	no	NA	NA	NA	NA	NA
Carub.0003s0718.1_Capsella_rubella	5979	6079	1	0	0	156	60	488	0.0272267	0.251098	0.00628954	1	1	1	no	NA	NA	NA	NA	NA
Carub.0003s0718.1_Capsella_rubella	6180	6299	0	17	0	211	43	686	0.0272267	0.251098	0.00628954	1	1	1	no	NA	NA	NA	NA	NA
Carub.0003s0718.1_Capsella_rubella	6376	6482	0	0	2	306	78	959	0.0272267	0.251098	0.00628954	1	1	1	no	NA	NA	NA	NA	NA
Carub.0003s0719.1_Capsella_rubella	542	638	0	0	0	19	17	680	0.00242365	0.327968	0.00101166	1	1	1	no	NA	NA	NA	NA	NA
Carub.0003s0719.1_Capsella_rubella	735	1020	0	0	0	597	190	1833	0.00242365	0.327968	0.00101166	1	1	1	no	NA	NA	NA	NA	NA
Carub.0003s0719.1_Capsella_rubella	1119	1221	0	64	1	0	74	1078	0.00242365	0.327968	0.00101166	1	1.5e-21	1	no	NA	NA	NA	NA	NA
Carub.0003s0719.1_Capsella_rubella	1359	1516	1	19	0	191	27	728	0.00242365	0.327968	0.00101166	1	1	1	no	NA	NA	NA	NA	NA
Carub.0003s0719.1_Capsella_rubella	1579	1686	0	0	1	141	0	943	0.00242365	0.327968	0.00101166	1	1	1	no	NA	NA	NA	NA	NA
Carub.0003s0719.1_Capsella_rubella	2436	2681	1	0	1	552	71	2256	0.00242365	0.327968	0.00101166	1	1	1	no	NA	NA	NA	NA	NA
Carub.0003s0719.1_Capsella_rubella	3010	3256	0	60	2	426	317	1364	0.00242365	0.327968	0.00101166	1	1	1	no	NA	NA	NA	NA	NA
Carub.0003s0719.1_Capsella_rubella	3552	3695	1	0	0	185	161	801	0.00242365	0.327968	0.00101166	1	1	1	no	NA	NA	NA	NA	NA
Carub.0003s0719.1_Capsella_rubella	3767	3845	1	22	0	189	66	590	0.00242365	0.327968	0.00101166	1	1	1	no	NA	NA	NA	NA	NA
Carub.0003s0719.1_Capsella_rubella	3930	4054	0	81	1	206	153	1098	0.00242365	0.327968	0.00101166	1	2.21e-07	1	no	NA	NA	NA	NA	NA
Carub.0003s0719.1_Capsella_rubella	4173	4274	0	77	2	318	103	1230	0.00242365	0.327968	0.00101166	1	3.43e-18	1	no	NA	NA	NA	NA	NA
Carub.0003s0719.1_Capsella_rubella	4332	4435	0	0	0	170	80	1323	0.00242365	0.327968	0.00101166	1	1	1	no	NA	NA	NA	NA	NA
Carub.0003s0719.1_Capsella_rubella	4530	4627	4	0	7	476	0	1078	0.00242365	0.327968	0.00101166	1	1	1	no	NA	NA	NA	NA	NA
Carub.0003s0719.1_Capsella_rubella	4710	4810	1	53	2	305	74	1044	0.00242365	0.327968	0.00101166	1	9.65e-12	1	no	NA	NA	NA	NA	NA
Carub.0003s0719.1_Capsella_rubella	4896	4995	1	113	0	351	158	758	0.00242365	0.327968	0.00101166	1	2.85e-23	1	no	NA	NA	NA	NA	NA
Ciclev10030129m_Citrus_clementina	173	294	0	0	0	64	0	378	0.00595238	0.942073	0.0041931	1	1	1	no	NA	NA	NA	NA	NA
Ciclev10030129m_Citrus_clementina	470	594	0	14	0	33	15	277	0.00595238	0.942073	0.0041931	1	1	1	no	NA	NA	NA	NA	NA
Ciclev10030129m_Citrus_clementina	664	2216	3	212	21	513	228	3252	0.00595238	0.942073	0.0041931	1	0.82658	1	no	NA	NA	NA	NA	NA
Ciclev10030129m_Citrus_clementina	2315	2599	4	28	2	111	28	630	0.00595238	0.942073	0.0041931	1	1	1	no	NA	NA	NA	NA	NA
Ciclev10030129m_Citrus_clementina	2696	2785	0	13	1	43	14	168	0.00595238	0.942073	0.0041931	1	1	1	no	NA	NA	NA	NA	NA
Ciclev10030129m_Citrus_clementina	3518	4017	1	51	5	149	54	972	0.00595238	0.942073	0.0041931	1	0.617766	1	no	3	68	DNA2-6_CGi	DNA	unknown
Ciclev10030129m_Citrus_clementina	4315	4863	1	60	4	204	62	1195	0.00595238	0.942073	0.0041931	1	0.295834	1	no	NA	NA	NA	NA	NA
Ciclev10030129m_Citrus_clementina	5195	5879	0	125	2	187	134	1269	0.00595238	0.942073	0.0041931	1	0.750186	1	no	NA	NA	NA	NA	NA
Ciclev10030129m_Citrus_clementina	5951	6039	0	0	1	53	0	190	0.00595238	0.942073	0.0041931	1	1	1	no	NA	NA	NA	NA	NA
Ciclev10030129m_Citrus_clementina	6124	6390	1	35	2	191	37	519	0.00595238	0.942073	0.0041931	1	0.636861	1	no	NA	NA	NA	NA	NA
Ciclev10030129m_Citrus_clementina	6509	6710	0	80	1	132	84	451	0.00595238	0.942073	0.0041931	1	0.459678	1	no	NA	NA	NA	NA	NA
Cucsa.067550.1_Cucumis_sativus	632	726	0	0	0	90	0	471	0.00449331	0.512033	0.00218501	1	1	1	no	NA	NA	NA	NA	NA
Cucsa.067550.1_Cucumis_sativus	841	2642	12	70	31	3111	846	14443	0.00449331	0.512033	0.00218501	1	1	0.563469	no	NA	NA	NA	NA	NA
Cucsa.067550.1_Cucumis_sativus	2741	2832	0	102	0	98	125	563	0.00449331	0.512033	0.00218501	1	1.49e-12	1	no	NA	NA	NA	NA	NA
Cucsa.067550.1_Cucumis_sativus	2973	3479	3	317	15	663	483	4007	0.00449331	0.512033	0.00218501	1	1.03e-10	1	no	NA	NA	NA	NA	NA
Cucsa.067550.1_Cucumis_sativus	3542	3630	1	31	3	97	90	698	0.00449331	0.512033	0.00218501	1	0.999531	1	no	NA	NA	NA	NA	NA
Cucsa.067550.1_Cucumis_sativus	4371	5963	9	279	25	2366	507	11563	0.00449331	0.512033	0.00218501	1	0.0464463	1	no	NA	NA	NA	NA	NA
Cucsa.067550.1_Cucumis_sativus	6292	7544	11	574	19	1551	773	8024	0.00449331	0.512033	0.00218501	1	2.06e-39	1	no	287	315	(TTAA)n	Simple_repeat	Simple_repeat
Cucsa.067550.1_Cucumis_sativus	6292	7544	11	574	19	1551	773	8024	0.00449331	0.512033	0.00218501	1	2.06e-39	1	no	968	1110	hAT-N2_TC	DNA	hAT-Tag1
Cucsa.067550.1_Cucumis_sativus	8056	8567	3	381	4	779	477	3726	0.00449331	0.512033	0.00218501	1	1.38e-38	1	no	NA	NA	NA	NA	NA
Cucsa.067550.1_Cucumis_sativus	8639	8725	0	0	2	180	0	719	0.00449331	0.512033	0.00218501	1	1	1	no	NA	NA	NA	NA	NA
Cucsa.067550.1_Cucumis_sativus	8810	9728	7	480	16	1108	740	6350	0.00449331	0.512033	0.00218501	1	4.3e-14	1	no	120	189	Athila4A_I	LTR	Gypsy
Cucsa.067550.1_Cucumis_sativus	9847	10237	1	0	3	322	223	3278	0.00449331	0.512033	0.00218501	1	1	1	no	NA	NA	NA	NA	NA
Cucsa.067550.1_Cucumis_sativus	10439	10578	0	0	1	95	99	620	0.00449331	0.512033	0.00218501	1	1	1	no	NA	NA	NA	NA	NA
evm_27.model.AmTr_v1.0_scaffold00072.47_Amborella_trichopoda	7	418	1	13	0	45	16	216	0.0734497	0.865275	0.0138911	1	1	1	no	NA	NA	NA	NA	NA
evm_27.model.AmTr_v1.0_scaffold00072.47_Amborella_trichopoda	517	637	3	0	0	15	0	52	0.0734497	0.865275	0.0138911	1	1	1	no	NA	NA	NA	NA	NA
evm_27.model.AmTr_v1.0_scaffold00072.47_Amborella_trichopoda	769	1369	9	5	5	20	6	35	0.0734497	0.865275	0.0138911	1	1	1	no	15	525	DNA9-4_ATr	DNA	unknown
evm_27.model.AmTr_v1.0_scaffold00072.47_Amborella_trichopoda	1432	1540	0	0	0	6	0	26	0.0734497	0.865275	0.0138911	1	1	1	no	NA	NA	NA	NA	NA
evm_27.model.AmTr_v1.0_scaffold00072.47_Amborella_trichopoda	2293	4633	2	49	1	150	53	686	0.0734497	0.865275	0.0138911	1	0.141541	1	no	685	761	DNA9-12_ATr	DNA	unknown
evm_27.model.AmTr_v1.0_scaffold00072.47_Amborella_trichopoda	2293	4633	2	49	1	150	53	686	0.0734497	0.865275	0.0138911	1	0.141541	1	no	848	1026	hAT-5N1_ATr	DNA	hAT-Tag1
evm_27.model.AmTr_v1.0_scaffold00072.47_Amborella_trichopoda	2293	4633	2	49	1	150	53	686	0.0734497	0.865275	0.0138911	1	0.141541	1	no	1017	1778	hAT-5N1_ATr	DNA	hAT-Tag1
evm_27.model.AmTr_v1.0_scaffold00072.47_Amborella_trichopoda	2293	4633	2	49	1	150	53	686	0.0734497	0.865275	0.0138911	1	0.141541	1	no	1769	1829	DNA9-12_ATr	DNA	unknown
evm_27.model.AmTr_v1.0_scaffold00072.47_Amborella_trichopoda	4962	11144	90	635	48	950	722	2635	0.0734497	0.865275	0.0138911	0.00878784	0.142932	0.0391721	within	724	779	L1-30_NN	LINE	L1
evm_27.model.AmTr_v1.0_scaffold00072.47_Amborella_trichopoda	4962	11144	90	635	48	950	722	2635	0.0734497	0.865275	0.0138911	0.00878784	0.142932	0.0391721	within	2812	2880	(GTTTGTG)n	Simple_repeat	Simple_repeat
evm_27.model.AmTr_v1.0_scaffold00072.47_Amborella_trichopoda	4962	11144	90	635	48	950	722	2635	0.0734497	0.865275	0.0138911	0.00878784	0.142932	0.0391721	within	3131	3246	hAT-1_ATr	DNA	hAT-Tag1
evm_27.model.AmTr_v1.0_scaffold00072.47_Amborella_trichopoda	4962	11144	90	635	48	950	722	2635	0.0734497	0.865275	0.0138911	0.00878784	0.142932	0.0391721	within	3382	3417	(ACTAGAA)n	Simple_repeat	Simple_repeat
evm_27.model.AmTr_v1.0_scaffold00072.47_Amborella_trichopoda	4962	11144	90	635	48	950	722	2635	0.0734497	0.865275	0.0138911	0.00878784	0.142932	0.0391721	within	3512	3751	hAT-N1_ATr	DNA	hAT-Tag1
evm_27.model.AmTr_v1.0_scaffold00072.47_Amborella_trichopoda	4962	11144	90	635	48	950	722	2635	0.0734497	0.865275	0.0138911	0.00878784	0.142932	0.0391721	within	3735	3982	hAT-N1_ATr	DNA	hAT-Tag1
evm_27.model.AmTr_v1.0_scaffold00072.47_Amborella_trichopoda	4962	11144	90	635	48	950	722	2635	0.0734497	0.865275	0.0138911	0.00878784	0.142932	0.0391721	within	4253	4342	hAT-1_ATr	DNA	hAT-Tag1
evm_27.model.AmTr_v1.0_scaffold00072.47_Amborella_trichopoda	4962	11144	90	635	48	950	722	2635	0.0734497	0.865275	0.0138911	0.00878784	0.142932	0.0391721	within	5909	5932	(AAAG)n	Simple_repeat	Simple_repeat
evm_27.model.AmTr_v1.0_scaffold00072.47_Amborella_trichopoda	11761	11861	0	0	0	13	0	39	0.0734497	0.865275	0.0138911	1	1	1	no	NA	NA	NA	NA	NA
evm_27.model.AmTr_v1.0_scaffold00072.47_Amborella_trichopoda	11933	12031	0	7	0	2	7	19	0.0734497	0.865275	0.0138911	1	1	1	no	31	95	Gypsy-267_AA-LTR	LTR	Gypsy
evm_27.model.AmTr_v1.0_scaffold00072.47_Amborella_trichopoda	12116	15909	13	141	19	271	155	1418	0.0734497	0.865275	0.0138911	1	0.0611297	1	no	420	448	(AATA)n	Simple_repeat	Simple_repeat
evm_27.model.AmTr_v1.0_scaffold00072.47_Amborella_trichopoda	12116	15909	13	141	19	271	155	1418	0.0734497	0.865275	0.0138911	1	0.0611297	1	no	1213	1251	(TGGGAG)n	Simple_repeat	Simple_repeat
evm_27.model.AmTr_v1.0_scaffold00072.47_Amborella_trichopoda	12116	15909	13	141	19	271	155	1418	0.0734497	0.865275	0.0138911	1	0.0611297	1	no	1299	1341	(AATA)n	Simple_repeat	Simple_repeat
evm_27.model.AmTr_v1.0_scaffold00072.47_Amborella_trichopoda	12116	15909	13	141	19	271	155	1418	0.0734497	0.865275	0.0138911	1	0.0611297	1	no	1424	1479	(AATA)n	Simple_repeat	Simple_repeat
evm_27.model.AmTr_v1.0_scaffold00072.47_Amborella_trichopoda	12116	15909	13	141	19	271	155	1418	0.0734497	0.865275	0.0138911	1	0.0611297	1	no	1977	2117	SINE-5_Mad	SINE	tRNA?
evm_27.model.AmTr_v1.0_scaffold00072.47_Amborella_trichopoda	16028	16137	0	3	0	6	3	31	0.0734497	0.865275	0.0138911	1	1	1	no	NA	NA	NA	NA	NA
evm_27.model.AmTr_v1.0_scaffold00072.47_Amborella_trichopoda	16207	18697	4	59	15	183	92	1178	0.0734497	0.865275	0.0138911	1	1	1	no	616	1009	MuDR-4N5B_ATr	DNA	MULE-MuDR
FvH4_5g24540.t3_Fragaria_vesca	699	785	0	0	3	87	0	321	0.00947226	0.911189	0.00318689	1	1	1	no	NA	NA	NA	NA	NA
FvH4_5g24540.t3_Fragaria_vesca	900	1231	1	47	2	331	51	1986	0.00947226	0.911189	0.00318689	1	0.521899	1	no	NA	NA	NA	NA	NA
FvH4_5g24540.t3_Fragaria_vesca	1330	1467	1	0	2	229	0	866	0.00947226	0.911189	0.00318689	1	1	1	no	NA	NA	NA	NA	NA
FvH4_5g24540.t3_Fragaria_vesca	1608	2213	6	184	5	577	208	3029	0.00947226	0.911189	0.00318689	1	0.924666	1	no	3	20	(GT)n	Simple_repeat	Simple_repeat
FvH4_5g24540.t3_Fragaria_vesca	1608	2213	6	184	5	577	208	3029	0.00947226	0.911189	0.00318689	1	0.924666	1	no	215	250	(AT)n	Simple_repeat	Simple_repeat
FvH4_5g24540.t3_Fragaria_vesca	1608	2213	6	184	5	577	208	3029	0.00947226	0.911189	0.00318689	1	0.924666	1	no	425	476	(TTTA)n	Simple_repeat	Simple_repeat
FvH4_5g24540.t3_Fragaria_vesca	2276	2372	0	130	2	218	147	680	0.00947226	0.911189	0.00318689	1	0.897675	1	no	NA	NA	NA	NA	NA
FvH4_5g24540.t3_Fragaria_vesca	3137	3983	10	229	13	1443	245	7237	0.00947226	0.911189	0.00318689	1	0.115768	1	no	NA	NA	NA	NA	NA
FvH4_5g24540.t3_Fragaria_vesca	4312	5331	4	164	24	1569	180	7617	0.00947226	0.911189	0.00318689	1	0.567482	1	no	NA	NA	NA	NA	NA
FvH4_5g24540.t3_Fragaria_vesca	5837	6052	3	30	3	212	36	1557	0.00947226	0.911189	0.00318689	1	0.963302	1	no	NA	NA	NA	NA	NA
FvH4_5g24540.t3_Fragaria_vesca	6124	6217	0	0	3	71	0	824	0.00947226	0.911189	0.00318689	1	1	1	no	NA	NA	NA	NA	NA
FvH4_5g24540.t3_Fragaria_vesca	6302	8112	46	894	44	1777	978	9697	0.00947226	0.911189	0.00318689	2.74e-09	0.401065	0.0151752	within	1323	1405	DNA-2_FV	DNA	MULE-MuDR
FvH4_5g24540.t3_Fragaria_vesca	6302	8112	46	894	44	1777	978	9697	0.00947226	0.911189	0.00318689	2.74e-09	0.401065	0.0151752	within	1439	1672	DNA-5_FV	DNA	MULE-MuDR
FvH4_5g24540.t3_Fragaria_vesca	6302	8112	46	894	44	1777	978	9697	0.00947226	0.911189	0.00318689	2.74e-09	0.401065	0.0151752	within	1734	1758	(TA)n	Simple_repeat	Simple_repeat
FvH4_5g24540.t3_Fragaria_vesca	8231	8778	3	208	21	856	228	4416	0.00947226	0.911189	0.00318689	1	0.535994	1	no	46	71	(T)n	Simple_repeat	Simple_repeat
FvH4_5g24540.t3_Fragaria_vesca	8839	9409	3	207	13	759	224	4131	0.00947226	0.911189	0.00318689	1	0.294699	1	no	NA	NA	NA	NA	NA
FvH4_5g29990.t3_Fragaria_vesca	2935	3256	5	5	7	335	49	2333	0.0149254	0.102041	0.00300043	1	1	1	no	NA	NA	NA	NA	NA
Glyma.10G284500.1_Glycine_max	1703	1817	0	0	2	22	0	118	0.0116999	0.477157	0.0111995	1	1	1	no	NA	NA	NA	NA	NA
Glyma.10G284500.1_Glycine_max	1932	2373	1	0	1	92	6	361	0.0116999	0.477157	0.0111995	1	1	1	no	NA	NA	NA	NA	NA
Glyma.10G284500.1_Glycine_max	2472	2557	0	0	0	47	0	88	0.0116999	0.477157	0.0111995	1	1	1	no	NA	NA	NA	NA	NA
Glyma.10G284500.1_Glycine_max	2695	3167	0	0	5	173	0	844	0.0116999	0.477157	0.0111995	1	1	1	no	NA	NA	NA	NA	NA
Glyma.10G284500.1_Glycine_max	3230	3315	0	0	0	12	0	129	0.0116999	0.477157	0.0111995	1	1	1	no	NA	NA	NA	NA	NA
Glyma.10G284500.1_Glycine_max	4050	4982	3	39	4	506	65	1380	0.0116999	0.477157	0.0111995	1	0.0314514	1	no	NA	NA	NA	NA	NA
Glyma.10G284500.1_Glycine_max	5311	5817	2	30	1	167	47	522	0.0116999	0.477157	0.0111995	1	0.0192033	1	no	NA	NA	NA	NA	NA
Glyma.10G284500.1_Glycine_max	6305	6801	8	0	4	92	0	539	0.0116999	0.477157	0.0111995	1	1	1	no	NA	NA	NA	NA	NA
Glyma.10G284500.1_Glycine_max	6873	6961	0	0	0	0	0	45	0.0116999	0.477157	0.0111995	1	1	1	no	NA	NA	NA	NA	NA
Glyma.10G284500.1_Glycine_max	7046	7492	1	0	1	52	0	528	0.0116999	0.477157	0.0111995	1	1	1	no	NA	NA	NA	NA	NA
Glyma.10G284500.1_Glycine_max	7611	9109	2	25	49	263	69	1415	0.0116999	0.477157	0.0111995	1	1	1.34e-11	no	103	146	DNA3-10_CGi	DNA	unknown
Glyma.10G284500.1_Glycine_max	7611	9109	2	25	49	263	69	1415	0.0116999	0.477157	0.0111995	1	1	1.34e-11	no	121	146	DNA8-3_CGi	DNA	hAT-Ac
Glyma.10G284500.1_Glycine_max	7611	9109	2	25	49	263	69	1415	0.0116999	0.477157	0.0111995	1	1	1.34e-11	no	147	187	(TA)n	Simple_repeat	Simple_repeat
Glyma.10G284500.1_Glycine_max	7611	9109	2	25	49	263	69	1415	0.0116999	0.477157	0.0111995	1	1	1.34e-11	no	188	221	DNA8-3_CGi	DNA	hAT-Ac
Glyma.10G284500.1_Glycine_max	7611	9109	2	25	49	263	69	1415	0.0116999	0.477157	0.0111995	1	1	1.34e-11	no	892	978	RTE-1_GM	LINE	RTE-BovB
Glyma.10G284500.1_Glycine_max	7611	9109	2	25	49	263	69	1415	0.0116999	0.477157	0.0111995	1	1	1.34e-11	no	911	998	RTE-N1_ATr	LINE	RTE-BovB
Glyma.10G284500.1_Glycine_max	9167	9330	0	0	2	27	10	192	0.0116999	0.477157	0.0111995	1	1	1	no	NA	NA	NA	NA	NA
Glyma.19G064000.1_Glycine_max	48	519	3	0	6	316	138	757	0.190177	0.668288	0.0330246	1	1	1	no	NA	NA	NA	NA	NA
Glyma.19G064000.1_Glycine_max	634	838	0	0	1	41	8	237	0.190177	0.668288	0.0330246	1	1	1	no	NA	NA	NA	NA	NA
Glyma.19G064000.1_Glycine_max	937	1023	0	2	0	20	12	99	0.190177	0.668288	0.0330246	1	1	1	no	NA	NA	NA	NA	NA
Glyma.19G064000.1_Glycine_max	1161	1707	1	19	4	201	50	870	0.190177	0.668288	0.0330246	1	1	1	no	NA	NA	NA	NA	NA
Glyma.19G064000.1_Glycine_max	1770	1852	0	0	0	31	0	142	0.190177	0.668288	0.0330246	1	1	1	no	NA	NA	NA	NA	NA
Glyma.19G064000.1_Glycine_max	2590	3593	0	4	0	44	4	102	0.190177	0.668288	0.0330246	1	1	1	no	801	872	(TTTTTA)n	Simple_repeat	Simple_repeat
Glyma.19G064000.1_Glycine_max	3922	4458	1	1	1	17	2	58	0.190177	0.668288	0.0330246	1	1	1	no	NA	NA	NA	NA	NA
Glyma.19G064000.1_Glycine_max	4946	5684	9	47	5	76	55	448	0.190177	0.668288	0.0330246	1	0.00154736	1	no	427	583	SINE2-1_PD	SINE	tRNA-RTE
Glyma.19G064000.1_Glycine_max	5756	5838	0	6	0	22	11	111	0.190177	0.668288	0.0330246	1	1	1	no	NA	NA	NA	NA	NA
Glyma.19G064000.1_Glycine_max	5923	6245	0	0	2	35	0	304	0.190177	0.668288	0.0330246	1	1	1	no	NA	NA	NA	NA	NA
Glyma.19G064000.1_Glycine_max	6364	7316	4	13	2	86	19	556	0.190177	0.668288	0.0330246	1	1	1	no	101	101	hAT-25_DR	DNA	hAT-Charlie
Glyma.19G064000.1_Glycine_max	6364	7316	4	13	2	86	19	556	0.190177	0.668288	0.0330246	1	1	1	no	102	143	(TA)n	Simple_repeat	Simple_repeat
Glyma.19G064000.1_Glycine_max	6364	7316	4	13	2	86	19	556	0.190177	0.668288	0.0330246	1	1	1	no	144	177	hAT-25_DR	DNA	hAT-Charlie
Glyma.19G064000.1_Glycine_max	7315	14883	497	1419	496	1786	1958	11849	0.190177	0.668288	0.0330246	1.09e-19	4.13e-08	1.26e-07	after	620	653	(AT)n	Simple_repeat	Simple_repeat
Glyma.19G064000.1_Glycine_max	7315	14883	497	1419	496	1786	1958	11849	0.190177	0.668288	0.0330246	1.09e-19	4.13e-08	1.26e-07	after	709	774	(TTA)n	Simple_repeat	Simple_repeat
Glyma.19G064000.1_Glycine_max	7315	14883	497	1419	496	1786	1958	11849	0.190177	0.668288	0.0330246	1.09e-19	4.13e-08	1.26e-07	after	1327	1362	(ATAGATA)n	Simple_repeat	Simple_repeat
Glyma.19G064000.1_Glycine_max	7315	14883	497	1419	496	1786	1958	11849	0.190177	0.668288	0.0330246	1.09e-19	4.13e-08	1.26e-07	after	2243	2445	hAT-5B_PTr	DNA	hAT-Tag1
Glyma.19G064000.1_Glycine_max	7315	14883	497	1419	496	1786	1958	11849	0.190177	0.668288	0.0330246	1.09e-19	4.13e-08	1.26e-07	after	2706	2906	Gypsy-17_GM-LTR	LTR	Gypsy
Glyma.19G064000.1_Glycine_max	7315	14883	497	1419	496	1786	1958	11849	0.190177	0.668288	0.0330246	1.09e-19	4.13e-08	1.26e-07	after	2931	3877	Gypsy-17_GM-LTR	LTR	Gypsy
Glyma.19G064000.1_Glycine_max	7315	14883	497	1419	496	1786	1958	11849	0.190177	0.668288	0.0330246	1.09e-19	4.13e-08	1.26e-07	after	3899	3963	Gypsy-17_GM-LTR	LTR	Gypsy
Glyma.19G064000.1_Glycine_max	7315	14883	497	1419	496	1786	1958	11849	0.190177	0.668288	0.0330246	1.09e-19	4.13e-08	1.26e-07	after	3967	4121	Gypsy-17_GM-LTR	LTR	Gypsy
Glyma.19G064000.1_Glycine_max	7315	14883	497	1419	496	1786	1958	11849	0.190177	0.668288	0.0330246	1.09e-19	4.13e-08	1.26e-07	after	4159	4530	Gypsy-17_GM-LTR	LTR	Gypsy
Glyma.19G064000.1_Glycine_max	7315	14883	497	1419	496	1786	1958	11849	0.190177	0.668288	0.0330246	1.09e-19	4.13e-08	1.26e-07	after	4627	4852	Gypsy-120_GM-I	LTR	Gypsy
Glyma.19G064000.1_Glycine_max	7315	14883	497	1419	496	1786	1958	11849	0.190177	0.668288	0.0330246	1.09e-19	4.13e-08	1.26e-07	after	4945	5001	(TTATT)n	Simple_repeat	Simple_repeat
Glyma.19G064000.1_Glycine_max	7315	14883	497	1419	496	1786	1958	11849	0.190177	0.668288	0.0330246	1.09e-19	4.13e-08	1.26e-07	after	5237	5385	hAT-6_PTr	DNA	hAT-Tag1
Glyma.19G064000.1_Glycine_max	7315	14883	497	1419	496	1786	1958	11849	0.190177	0.668288	0.0330246	1.09e-19	4.13e-08	1.26e-07	after	5337	5397	hAT-14_SBi	DNA	hAT-Tag1
Glyma.19G064000.1_Glycine_max	14941	15127	0	0	0	33	4	122	0.190177	0.668288	0.0330246	1	1	1	no	NA	NA	NA	NA	NA
Glyma.19G068800.2_Glycine_max	804	905	0	0	1	37	25	221	0.150228	0.755266	0.0194238	1	1	1	no	NA	NA	NA	NA	NA
Glyma.19G068800.2_Glycine_max	1020	1309	0	4	3	61	14	265	0.150228	0.755266	0.0194238	1	1	1	no	NA	NA	NA	NA	NA
Glyma.19G068800.2_Glycine_max	1408	1494	0	0	0	33	0	118	0.150228	0.755266	0.0194238	1	1	1	no	NA	NA	NA	NA	NA
Glyma.19G068800.2_Glycine_max	1632	2754	53	134	19	237	155	1472	0.150228	0.755266	0.0194238	0.00172216	0.000585631	1	before	NA	NA	NA	NA	NA
Glyma.19G068800.2_Glycine_max	2817	2894	0	0	1	28	0	144	0.150228	0.755266	0.0194238	1	1	1	no	NA	NA	NA	NA	NA
Glyma.19G068800.2_Glycine_max	3647	4819	5	80	16	434	124	2287	0.150228	0.755266	0.0194238	1	0.997792	1	no	NA	NA	NA	NA	NA
Glyma.19G068800.2_Glycine_max	5148	5693	2	18	1	217	26	479	0.150228	0.755266	0.0194238	1	1	1	no	NA	NA	NA	NA	NA
Glyma.19G068800.2_Glycine_max	6181	6728	1	23	3	110	53	638	0.150228	0.755266	0.0194238	1	1	1	no	NA	NA	NA	NA	NA
Glyma.19G068800.2_Glycine_max	6800	6887	0	0	0	8	3	16	0.150228	0.755266	0.0194238	1	1	1	no	NA	NA	NA	NA	NA
Glyma.19G068800.2_Glycine_max	6972	7368	0	0	1	57	0	368	0.150228	0.755266	0.0194238	1	1	1	no	217	249	(TTTTAT)n	Simple_repeat	Simple_repeat
Glyma.19G068800.2_Glycine_max	7487	14730	466	960	313	2250	1184	12204	0.150228	0.755266	0.0194238	3.14e-13	2.92e-06	1.12e-06	after	347	459	Gypsy-130_GM-I	LTR	Gypsy
Glyma.19G068800.2_Glycine_max	7487	14730	466	960	313	2250	1184	12204	0.150228	0.755266	0.0194238	3.14e-13	2.92e-06	1.12e-06	after	731	2068	Copia-79_GM-I	LTR	Copia
Glyma.19G068800.2_Glycine_max	7487	14730	466	960	313	2250	1184	12204	0.150228	0.755266	0.0194238	3.14e-13	2.92e-06	1.12e-06	after	2372	2453	Copia-92_VV-I	LTR	Copia
Glyma.19G068800.2_Glycine_max	7487	14730	466	960	313	2250	1184	12204	0.150228	0.755266	0.0194238	3.14e-13	2.92e-06	1.12e-06	after	4018	4585	hAT-5_GM	DNA	hAT-Tag1
Glyma.19G068800.2_Glycine_max	7487	14730	466	960	313	2250	1184	12204	0.150228	0.755266	0.0194238	3.14e-13	2.92e-06	1.12e-06	after	4088	6000	hAT-4_STu	DNA	hAT-Tag1
Glyma.19G068800.2_Glycine_max	7487	14730	466	960	313	2250	1184	12204	0.150228	0.755266	0.0194238	3.14e-13	2.92e-06	1.12e-06	after	6434	6528	EnSpm-2_GM	DNA	CMC-EnSpm
Glyma.19G068800.2_Glycine_max	14788	14954	0	0	0	36	30	219	0.150228	0.755266	0.0194238	1	1	1	no	NA	NA	NA	NA	NA
Glyma.20G104900.3_Glycine_max	418	1563	1	3	11	626	583	2164	0.0532456	0.258407	0.0109117	1	1	1	no	329	387	(GAA)n	Simple_repeat	Simple_repeat
Glyma.20G104900.3_Glycine_max	1681	2149	1	19	2	121	63	583	0.0532456	0.258407	0.0109117	1	1	1	no	NA	NA	NA	NA	NA
Glyma.20G104900.3_Glycine_max	2248	2332	0	0	1	57	0	81	0.0532456	0.258407	0.0109117	1	1	1	no	NA	NA	NA	NA	NA
Glyma.20G104900.3_Glycine_max	2470	2959	2	1	7	202	17	1020	0.0532456	0.258407	0.0109117	1	1	1	no	323	340	(TC)n	Simple_repeat	Simple_repeat
Glyma.20G104900.3_Glycine_max	3022	3111	1	4	1	24	5	109	0.0532456	0.258407	0.0109117	1	1	1	no	NA	NA	NA	NA	NA
Glyma.20G104900.3_Glycine_max	3870	4810	2	24	13	591	39	1847	0.0532456	0.258407	0.0109117	1	1	1	no	NA	NA	NA	NA	NA
Glyma.20G104900.3_Glycine_max	5139	5654	0	3	4	110	8	415	0.0532456	0.258407	0.0109117	1	1	1	no	473	497	(TTCTT)n	Simple_repeat	Simple_repeat
Glyma.20G104900.3_Glycine_max	6145	6626	3	10	2	62	23	417	0.0532456	0.258407	0.0109117	1	1	1	no	NA	NA	NA	NA	NA
Glyma.20G104900.3_Glycine_max	6698	6785	0	0	0	12	0	27	0.0532456	0.258407	0.0109117	1	1	1	no	NA	NA	NA	NA	NA
Glyma.20G104900.3_Glycine_max	6870	7338	0	0	4	95	0	656	0.0532456	0.258407	0.0109117	1	1	1	no	NA	NA	NA	NA	NA
Glyma.20G104900.3_Glycine_max	7457	14984	168	228	121	1443	392	7894	0.0532456	0.258407	0.0109117	8.23e-21	1.49e-41	0.000209125	after	1332	1348	(G)n	Simple_repeat	Simple_repeat
Glyma.20G104900.3_Glycine_max	7457	14984	168	228	121	1443	392	7894	0.0532456	0.258407	0.0109117	8.23e-21	1.49e-41	0.000209125	after	1553	1670	EnSpm-3_GM	DNA	CMC-EnSpm
Glyma.20G104900.3_Glycine_max	7457	14984	168	228	121	1443	392	7894	0.0532456	0.258407	0.0109117	8.23e-21	1.49e-41	0.000209125	after	2144	2257	Copia-18_Cia-I	LTR	Copia
Glyma.20G104900.3_Glycine_max	7457	14984	168	228	121	1443	392	7894	0.0532456	0.258407	0.0109117	8.23e-21	1.49e-41	0.000209125	after	2161	2273	Copia-46_JC-I	LTR	Copia
Glyma.20G104900.3_Glycine_max	7457	14984	168	228	121	1443	392	7894	0.0532456	0.258407	0.0109117	8.23e-21	1.49e-41	0.000209125	after	2296	2427	Copia47-PTR_I	LTR	Copia
Glyma.20G104900.3_Glycine_max	7457	14984	168	228	121	1443	392	7894	0.0532456	0.258407	0.0109117	8.23e-21	1.49e-41	0.000209125	after	2365	2439	LCCopia1_I	LTR	Copia
Glyma.20G104900.3_Glycine_max	7457	14984	168	228	121	1443	392	7894	0.0532456	0.258407	0.0109117	8.23e-21	1.49e-41	0.000209125	after	2509	4600	L1-13_GM	LINE	L1
Glyma.20G104900.3_Glycine_max	7457	14984	168	228	121	1443	392	7894	0.0532456	0.258407	0.0109117	8.23e-21	1.49e-41	0.000209125	after	4602	5238	Copia-70_PT-I	LTR	Copia
Glyma.20G104900.3_Glycine_max	7457	14984	168	228	121	1443	392	7894	0.0532456	0.258407	0.0109117	8.23e-21	1.49e-41	0.000209125	after	5885	5957	Copia20-PTR_I	LTR	Copia
Glyma.20G104900.3_Glycine_max	7457	14984	168	228	121	1443	392	7894	0.0532456	0.258407	0.0109117	8.23e-21	1.49e-41	0.000209125	after	6133	7526	Copia-32_GR-I	LTR	Copia
Gorai.005G211300.1_Gossypium_raimondii	873	978	0	0	1	20	5	64	0.145228	0.815498	0.0180776	1	1	1	no	NA	NA	NA	NA	NA
Gorai.005G211300.1_Gossypium_raimondii	1102	1300	0	0	0	13	3	70	0.145228	0.815498	0.0180776	1	1	1	no	NA	NA	NA	NA	NA
Gorai.005G211300.1_Gossypium_raimondii	1399	1492	0	0	0	20	0	96	0.145228	0.815498	0.0180776	1	1	1	no	NA	NA	NA	NA	NA
Gorai.005G211300.1_Gossypium_raimondii	1636	2325	4	0	1	81	40	376	0.145228	0.815498	0.0180776	1	1	1	no	NA	NA	NA	NA	NA
Gorai.005G211300.1_Gossypium_raimondii	2388	2504	0	0	0	6	0	45	0.145228	0.815498	0.0180776	1	1	1	no	NA	NA	NA	NA	NA
Gorai.005G211300.1_Gossypium_raimondii	3275	3889	1	30	4	104	37	413	0.145228	0.815498	0.0180776	1	0.627836	1	no	253	318	ATRAN	DNA	unknown
Gorai.005G211300.1_Gossypium_raimondii	4218	5075	0	34	0	103	62	518	0.145228	0.815498	0.0180776	1	1	1	no	NA	NA	NA	NA	NA
Gorai.005G211300.1_Gossypium_raimondii	5527	6049	1	56	3	57	67	401	0.145228	0.815498	0.0180776	1	0.405278	1	no	NA	NA	NA	NA	NA
Gorai.005G211300.1_Gossypium_raimondii	6121	6208	0	7	1	31	8	70	0.145228	0.815498	0.0180776	1	1	1	no	NA	NA	NA	NA	NA
Gorai.005G211300.1_Gossypium_raimondii	6293	12823	203	757	173	947	831	7804	0.145228	0.815498	0.0180776	6.87e-09	8.89e-15	0.00474655	within	892	944	(TGGTT)n	Simple_repeat	Simple_repeat
Gorai.005G211300.1_Gossypium_raimondii	6293	12823	203	757	173	947	831	7804	0.145228	0.815498	0.0180776	6.87e-09	8.89e-15	0.00474655	within	1012	1772	Tvv1_I	LTR	Copia
Gorai.005G211300.1_Gossypium_raimondii	6293	12823	203	757	173	947	831	7804	0.145228	0.815498	0.0180776	6.87e-09	8.89e-15	0.00474655	within	1014	1557	Copia-15_CP-I	LTR	Copia
Gorai.005G211300.1_Gossypium_raimondii	6293	12823	203	757	173	947	831	7804	0.145228	0.815498	0.0180776	6.87e-09	8.89e-15	0.00474655	within	1752	2108	Tvv1_I	LTR	Copia
Gorai.005G211300.1_Gossypium_raimondii	6293	12823	203	757	173	947	831	7804	0.145228	0.815498	0.0180776	6.87e-09	8.89e-15	0.00474655	within	1802	2113	Copia-15_CP-I	LTR	Copia
Gorai.005G211300.1_Gossypium_raimondii	6293	12823	203	757	173	947	831	7804	0.145228	0.815498	0.0180776	6.87e-09	8.89e-15	0.00474655	within	2101	2689	Copia-19_TC-I	LTR	Copia
Gorai.005G211300.1_Gossypium_raimondii	6293	12823	203	757	173	947	831	7804	0.145228	0.815498	0.0180776	6.87e-09	8.89e-15	0.00474655	within	2785	2971	Copia-19_TC-I	LTR	Copia
Gorai.005G211300.1_Gossypium_raimondii	6293	12823	203	757	173	947	831	7804	0.145228	0.815498	0.0180776	6.87e-09	8.89e-15	0.00474655	within	2978	3115	Copia-19_TC-I	LTR	Copia
Gorai.005G211300.1_Gossypium_raimondii	6293	12823	203	757	173	947	831	7804	0.145228	0.815498	0.0180776	6.87e-09	8.89e-15	0.00474655	within	3075	3712	Copia-19_TC-I	LTR	Copia
Gorai.005G211300.1_Gossypium_raimondii	6293	12823	203	757	173	947	831	7804	0.145228	0.815498	0.0180776	6.87e-09	8.89e-15	0.00474655	within	4345	4375	(TAAAA)n	Simple_repeat	Simple_repeat
Gorai.005G211300.1_Gossypium_raimondii	6293	12823	203	757	173	947	831	7804	0.145228	0.815498	0.0180776	6.87e-09	8.89e-15	0.00474655	within	4437	5949	Copia-19_TC-I	LTR	Copia
Gorai.005G211300.1_Gossypium_raimondii	6293	12823	203	757	173	947	831	7804	0.145228	0.815498	0.0180776	6.87e-09	8.89e-15	0.00474655	within	5908	5954	Copia-32_NN-I	LTR	Copia
Gorai.005G211300.1_Gossypium_raimondii	6293	12823	203	757	173	947	831	7804	0.145228	0.815498	0.0180776	6.87e-09	8.89e-15	0.00474655	within	5920	5954	Copia-15_Mad-I	LTR	Copia
Gorai.005G211300.1_Gossypium_raimondii	12942	13289	1	0	3	33	19	295	0.145228	0.815498	0.0180776	1	1	1	no	NA	NA	NA	NA	NA
Gorai.005G211300.1_Gossypium_raimondii	13350	13785	0	0	0	31	12	137	0.145228	0.815498	0.0180776	1	1	1	no	NA	NA	NA	NA	NA
Gorai.008G148100.1_Gossypium_raimondii	598	1555	6	1	4	223	268	475	0.02133	0.121827	0.00570913	1	1	1	no	NA	NA	NA	NA	NA
Gorai.008G148100.1_Gossypium_raimondii	1667	1843	1	0	1	62	0	216	0.02133	0.121827	0.00570913	1	1	1	no	NA	NA	NA	NA	NA
Gorai.008G148100.1_Gossypium_raimondii	1942	2043	0	0	0	19	0	116	0.02133	0.121827	0.00570913	1	1	1	no	NA	NA	NA	NA	NA
Gorai.008G148100.1_Gossypium_raimondii	2166	2977	2	18	2	107	46	513	0.02133	0.121827	0.00570913	1	1	1	no	NA	NA	NA	NA	NA
Gorai.008G148100.1_Gossypium_raimondii	3040	3144	0	7	0	15	7	69	0.02133	0.121827	0.00570913	1	1	1	no	NA	NA	NA	NA	NA
Gorai.008G148100.1_Gossypium_raimondii	3900	4345	0	0	0	17	1	99	0.02133	0.121827	0.00570913	1	1	1	no	NA	NA	NA	NA	NA
Gorai.008G148100.1_Gossypium_raimondii	4674	5937	4	13	3	99	23	587	0.02133	0.121827	0.00570913	1	1	1	no	NA	NA	NA	NA	NA
Gorai.008G148100.1_Gossypium_raimondii	6389	7090	1	3	3	84	16	546	0.02133	0.121827	0.00570913	1	1	1	no	578	619	(ATTTAT)n	Simple_repeat	Simple_repeat
Gorai.008G148100.1_Gossypium_raimondii	7162	7251	0	0	0	4	0	14	0.02133	0.121827	0.00570913	1	1	1	no	NA	NA	NA	NA	NA
Gorai.008G148100.1_Gossypium_raimondii	7336	8118	0	3	0	9	3	41	0.02133	0.121827	0.00570913	1	1	1	no	NA	NA	NA	NA	NA
Gorai.008G148100.1_Gossypium_raimondii	8237	8776	2	0	1	79	15	262	0.02133	0.121827	0.00570913	1	1	1	no	NA	NA	NA	NA	NA
Gorai.008G148100.1_Gossypium_raimondii	8837	9588	1	3	5	79	15	390	0.02133	0.121827	0.00570913	1	1	1	no	NA	NA	NA	NA	NA
Lj0g3v0226069.1_Lotus_japonicus	427	817	11	175	41	126	184	758	0.0113572	0.84029	0.00793481	1	2.97e-06	3.37e-21	no	23	58	(ATTGT)n	Simple_repeat	Simple_repeat
Lj0g3v0226069.1_Lotus_japonicus	427	817	11	175	41	126	184	758	0.0113572	0.84029	0.00793481	1	2.97e-06	3.37e-21	no	209	252	(GATATG)n	Simple_repeat	Simple_repeat
Lj0g3v0226069.1_Lotus_japonicus	920	1012	3	0	1	52	0	231	0.0113572	0.84029	0.00793481	1	1	1	no	NA	NA	NA	NA	NA
Lj0g3v0226069.1_Lotus_japonicus	1111	1203	0	0	0	12	0	62	0.0113572	0.84029	0.00793481	1	1	1	no	NA	NA	NA	NA	NA
Lj0g3v0226069.1_Lotus_japonicus	1347	1839	2	28	5	337	57	1321	0.0113572	0.84029	0.00793481	1	1	1	no	NA	NA	NA	NA	NA
Lj0g3v0226069.1_Lotus_japonicus	1902	1981	0	17	0	41	17	98	0.0113572	0.84029	0.00793481	1	1	1	no	NA	NA	NA	NA	NA
Lj0g3v0226069.1_Lotus_japonicus	2716	3220	1	19	2	252	34	1150	0.0113572	0.84029	0.00793481	1	1	1	no	NA	NA	NA	NA	NA
Lj0g3v0226069.1_Lotus_japonicus	3549	3755	0	0	1	46	0	347	0.0113572	0.84029	0.00793481	1	1	1	no	NA	NA	NA	NA	NA
Lj0g3v0226069.1_Lotus_japonicus	4126	4313	0	0	1	28	0	455	0.0113572	0.84029	0.00793481	1	1	1	no	NA	NA	NA	NA	NA
Lj0g3v0226069.1_Lotus_japonicus	4385	4482	0	6	3	9	9	132	0.0113572	0.84029	0.00793481	1	1	1	no	NA	NA	NA	NA	NA
Lj0g3v0226069.1_Lotus_japonicus	4567	5296	0	130	5	318	140	1452	0.0113572	0.84029	0.00793481	1	0.00149251	1	no	NA	NA	NA	NA	NA
Lj0g3v0226069.1_Lotus_japonicus	5415	6793	2	88	13	401	89	2804	0.0113572	0.84029	0.00793481	1	3.37e-06	1	no	600	1069	Gypsy-130_GM-I	LTR	Gypsy
Lj0g3v0226069.1_Lotus_japonicus	6851	7083	1	0	2	139	21	516	0.0113572	0.84029	0.00793481	1	1	1	no	NA	NA	NA	NA	NA
Lj5g3v2258440.1_Lotus_japonicus	703	1297	0	0	1	129	50	727	0.0232321	0.842848	0.0141096	1	1	1	no	NA	NA	NA	NA	NA
Lj5g3v2258440.1_Lotus_japonicus	1750	1849	0	10	0	73	14	214	0.0232321	0.842848	0.0141096	1	1	1	no	NA	NA	NA	NA	NA
Lj5g3v2258440.1_Lotus_japonicus	1964	2272	1	53	3	201	58	638	0.0232321	0.842848	0.0141096	1	0.0895884	1	no	NA	NA	NA	NA	NA
Lj5g3v2258440.1_Lotus_japonicus	2371	2456	0	0	0	35	0	182	0.0232321	0.842848	0.0141096	1	1	1	no	NA	NA	NA	NA	NA
Lj5g3v2258440.1_Lotus_japonicus	2594	3158	3	135	2	360	138	1078	0.0232321	0.842848	0.0141096	1	1.78e-07	1	no	325	362	(TGATTTT)n	Simple_repeat	Simple_repeat
Lj5g3v2258440.1_Lotus_japonicus	2594	3158	3	135	2	360	138	1078	0.0232321	0.842848	0.0141096	1	1.78e-07	1	no	372	412	(CTCT)n	Simple_repeat	Simple_repeat
Lj5g3v2258440.1_Lotus_japonicus	3218	3299	0	0	0	33	0	220	0.0232321	0.842848	0.0141096	1	1	1	no	NA	NA	NA	NA	NA
Lj5g3v2258440.1_Lotus_japonicus	4061	10642	0	51	7	495	72	2187	0.0232321	0.842848	0.0141096	1	0.998812	1	no	408	456	(AGAAAGA)n	Simple_repeat	Simple_repeat
Lj5g3v2258440.1_Lotus_japonicus	4061	10642	0	51	7	495	72	2187	0.0232321	0.842848	0.0141096	1	0.998812	1	no	414	457	(AGAA)n	Simple_repeat	Simple_repeat
Lj5g3v2258440.1_Lotus_japonicus	4061	10642	0	51	7	495	72	2187	0.0232321	0.842848	0.0141096	1	0.998812	1	no	835	879	(TTA)n	Simple_repeat	Simple_repeat
Lj5g3v2258440.1_Lotus_japonicus	4061	10642	0	51	7	495	72	2187	0.0232321	0.842848	0.0141096	1	0.998812	1	no	1395	1450	Copia-4_AIp-I	LTR	Copia
Lj5g3v2258440.1_Lotus_japonicus	4061	10642	0	51	7	495	72	2187	0.0232321	0.842848	0.0141096	1	0.998812	1	no	1574	1739	Copia-103_GM-I	LTR	Copia
Lj5g3v2258440.1_Lotus_japonicus	4061	10642	0	51	7	495	72	2187	0.0232321	0.842848	0.0141096	1	0.998812	1	no	1613	2034	SHACOP3_I_MT	LTR	Copia
Lj5g3v2258440.1_Lotus_japonicus	4061	10642	0	51	7	495	72	2187	0.0232321	0.842848	0.0141096	1	0.998812	1	no	1613	1960	SHACOP20_I_MT	LTR	Copia
Lj5g3v2258440.1_Lotus_japonicus	4061	10642	0	51	7	495	72	2187	0.0232321	0.842848	0.0141096	1	0.998812	1	no	2415	2526	Copia-24_BD-I	LTR	Copia
Lj5g3v2258440.1_Lotus_japonicus	4061	10642	0	51	7	495	72	2187	0.0232321	0.842848	0.0141096	1	0.998812	1	no	2449	2541	Copia-30_GM-I	LTR	Copia
Lj5g3v2258440.1_Lotus_japonicus	4061	10642	0	51	7	495	72	2187	0.0232321	0.842848	0.0141096	1	0.998812	1	no	2489	2556	Copia-75_Mad-I	LTR	Copia
Lj5g3v2258440.1_Lotus_japonicus	4061	10642	0	51	7	495	72	2187	0.0232321	0.842848	0.0141096	1	0.998812	1	no	2837	3252	Copia-40_AIp-I	LTR	Copia
Lj5g3v2258440.1_Lotus_japonicus	4061	10642	0	51	7	495	72	2187	0.0232321	0.842848	0.0141096	1	0.998812	1	no	2884	3246	COP4_I_MT	LTR	Copia
Lj5g3v2258440.1_Lotus_japonicus	4061	10642	0	51	7	495	72	2187	0.0232321	0.842848	0.0141096	1	0.998812	1	no	2887	3323	SHACOP20_I_MT	LTR	Copia
Lj5g3v2258440.1_Lotus_japonicus	4061	10642	0	51	7	495	72	2187	0.0232321	0.842848	0.0141096	1	0.998812	1	no	2888	3210	Copia-32_GM-I	LTR	Copia
Lj5g3v2258440.1_Lotus_japonicus	4061	10642	0	51	7	495	72	2187	0.0232321	0.842848	0.0141096	1	0.998812	1	no	2969	4280	Copia-80_GM-I	LTR	Copia
Lj5g3v2258440.1_Lotus_japonicus	4061	10642	0	51	7	495	72	2187	0.0232321	0.842848	0.0141096	1	0.998812	1	no	4532	6183	Copia-88_GM-I	LTR	Copia
Lj5g3v2258440.1_Lotus_japonicus	10971	11418	0	25	0	131	29	783	0.0232321	0.842848	0.0141096	1	1	1	no	NA	NA	NA	NA	NA
Lj5g3v2258440.1_Lotus_japonicus	11810	12464	0	29	3	160	33	1010	0.0232321	0.842848	0.0141096	1	1	1	no	NA	NA	NA	NA	NA
Lj5g3v2258440.1_Lotus_japonicus	12536	12645	0	0	0	35	0	180	0.0232321	0.842848	0.0141096	1	1	1	no	12	45	(TTCT)n	Simple_repeat	Simple_repeat
Lj5g3v2258440.1_Lotus_japonicus	12730	14585	6	380	27	877	413	4061	0.0232321	0.842848	0.0141096	1	2.2e-06	1	no	330	388	Gypsy-12_LVa-I	LTR	Gypsy
Lj5g3v2258440.1_Lotus_japonicus	12730	14585	6	380	27	877	413	4061	0.0232321	0.842848	0.0141096	1	2.2e-06	1	no	789	833	Copia-29_NN-I	LTR	Copia
Lj5g3v2258440.1_Lotus_japonicus	12730	14585	6	380	27	877	413	4061	0.0232321	0.842848	0.0141096	1	2.2e-06	1	no	1088	1357	Copia-88_GM-I	LTR	Copia
Lj5g3v2258440.1_Lotus_japonicus	14704	18555	81	689	223	1262	767	7205	0.0232321	0.842848	0.0141096	1.15e-15	5.56e-06	7.17e-26	after	488	535	(AACT)n	Simple_repeat	Simple_repeat
Lj5g3v2258440.1_Lotus_japonicus	14704	18555	81	689	223	1262	767	7205	0.0232321	0.842848	0.0141096	1.15e-15	5.56e-06	7.17e-26	after	908	980	(ATTTT)n	Simple_repeat	Simple_repeat
Lj5g3v2258440.1_Lotus_japonicus	14704	18555	81	689	223	1262	767	7205	0.0232321	0.842848	0.0141096	1.15e-15	5.56e-06	7.17e-26	after	1269	1352	hAT-5_TC	DNA	hAT-Ac
Lj5g3v2258440.1_Lotus_japonicus	14704	18555	81	689	223	1262	767	7205	0.0232321	0.842848	0.0141096	1.15e-15	5.56e-06	7.17e-26	after	1953	2026	RTE-1_Mad	LINE	RTE-BovB
Lj5g3v2258440.1_Lotus_japonicus	14704	18555	81	689	223	1262	767	7205	0.0232321	0.842848	0.0141096	1.15e-15	5.56e-06	7.17e-26	after	2731	2779	Au	SINE	tRNA-RTE
Lj5g3v2258440.1_Lotus_japonicus	14704	18555	81	689	223	1262	767	7205	0.0232321	0.842848	0.0141096	1.15e-15	5.56e-06	7.17e-26	after	2795	2936	Au	SINE	tRNA-RTE
Lj5g3v2258440.1_Lotus_japonicus	14704	18555	81	689	223	1262	767	7205	0.0232321	0.842848	0.0141096	1.15e-15	5.56e-06	7.17e-26	after	3499	3574	STOWAWAY17_SB	DNA	TcMar-Stowaway
Lj5g3v2258440.1_Lotus_japonicus	14704	18555	81	689	223	1262	767	7205	0.0232321	0.842848	0.0141096	1.15e-15	5.56e-06	7.17e-26	after	3508	3574	Mariner-N1_JC	DNA	TcMar-Stowaway
Lj5g3v2258440.1_Lotus_japonicus	14704	18555	81	689	223	1262	767	7205	0.0232321	0.842848	0.0141096	1.15e-15	5.56e-06	7.17e-26	after	3518	3583	Helitron-N134_OS	RC	Helitron
Lj5g3v2258440.1_Lotus_japonicus	18613	18864	0	1	3	126	55	580	0.0232321	0.842848	0.0141096	1	1	1	no	NA	NA	NA	NA	NA
LOC_Os02g01940.1_Oryza_sativa	65	670	0	0	0	154	161	596	0	0.290435	0.00153728	1	1	1	no	NA	NA	NA	NA	NA
LOC_Os02g01940.1_Oryza_sativa	720	807	0	0	0	27	11	67	0	0.290435	0.00153728	1	1	1	no	NA	NA	NA	NA	NA
LOC_Os02g01940.1_Oryza_sativa	953	1060	0	0	0	41	0	158	0	0.290435	0.00153728	1	1	1	no	NA	NA	NA	NA	NA
LOC_Os02g01940.1_Oryza_sativa	1196	1347	0	0	0	68	0	272	0	0.290435	0.00153728	1	1	1	no	NA	NA	NA	NA	NA
LOC_Os02g01940.1_Oryza_sativa	1446	1539	0	0	1	32	20	112	0	0.290435	0.00153728	1	1	1	no	NA	NA	NA	NA	NA
LOC_Os02g01940.1_Oryza_sativa	1671	1749	0	4	0	18	8	98	0	0.290435	0.00153728	1	1	1	no	NA	NA	NA	NA	NA
LOC_Os02g01940.1_Oryza_sativa	1812	1898	0	0	0	19	0	165	0	0.290435	0.00153728	1	1	1	no	NA	NA	NA	NA	NA
LOC_Os02g01940.1_Oryza_sativa	2654	2938	0	19	0	94	22	369	0	0.290435	0.00153728	1	1	1	no	NA	NA	NA	NA	NA
LOC_Os02g01940.1_Oryza_sativa	3024	3067	0	0	0	12	0	39	0	0.290435	0.00153728	1	1	1	no	NA	NA	NA	NA	NA
LOC_Os02g01940.1_Oryza_sativa	3396	5430	0	134	6	862	261	2807	0	0.290435	0.00153728	1	3.59e-14	1	no	796	1307	Gypsy-205_OS-I	LTR	Gypsy
LOC_Os02g01940.1_Oryza_sativa	6152	6233	0	0	0	48	0	165	0	0.290435	0.00153728	1	1	1	no	NA	NA	NA	NA	NA
LOC_Os02g01940.1_Oryza_sativa	6305	6379	0	0	0	40	0	66	0	0.290435	0.00153728	1	1	1	no	NA	NA	NA	NA	NA
LOC_Os02g01940.1_Oryza_sativa	6464	6609	0	0	0	63	0	159	0	0.290435	0.00153728	1	1	1	no	NA	NA	NA	NA	NA
LOC_Os02g01940.1_Oryza_sativa	6728	6878	0	0	1	73	13	316	0	0.290435	0.00153728	1	1	1	no	NA	NA	NA	NA	NA
LOC_Os02g01940.1_Oryza_sativa	6948	7723	0	10	2	399	79	1116	0	0.290435	0.00153728	1	1	1	no	NA	NA	NA	NA	NA
LOC_Os02g58210.2_Oryza_sativa	293	1082	0	2	5	190	186	801	0.00166113	0.12527	0.00249636	1	1	1	no	158	282	hAT-N3D_OS	DNA	hAT-Ac
LOC_Os02g58210.2_Oryza_sativa	293	1082	0	2	5	190	186	801	0.00166113	0.12527	0.00249636	1	1	1	no	451	712	STOWAWAY41_OS	DNA	TcMar-Stowaway
LOC_Os02g58210.2_Oryza_sativa	1201	1838	0	8	2	231	169	1228	0.00166113	0.12527	0.00249636	1	1	1	no	NA	NA	NA	NA	NA
LOC_Os02g58210.2_Oryza_sativa	1942	2043	0	9	0	10	15	57	0.00166113	0.12527	0.00249636	1	1	1	no	NA	NA	NA	NA	NA
LOC_Os02g58210.2_Oryza_sativa	2173	2423	0	0	0	47	0	414	0.00166113	0.12527	0.00249636	1	1	1	no	NA	NA	NA	NA	NA
LOC_Os02g58210.2_Oryza_sativa	2522	2652	0	0	1	58	0	206	0.00166113	0.12527	0.00249636	1	1	1	no	NA	NA	NA	NA	NA
LOC_Os02g58210.2_Oryza_sativa	2784	2853	1	0	1	52	0	137	0.00166113	0.12527	0.00249636	1	1	1	no	NA	NA	NA	NA	NA
LOC_Os02g58210.2_Oryza_sativa	2916	2996	0	0	0	34	0	98	0.00166113	0.12527	0.00249636	1	1	1	no	NA	NA	NA	NA	NA
LOC_Os02g58210.2_Oryza_sativa	3779	4159	1	24	3	157	40	707	0.00166113	0.12527	0.00249636	1	1	1	no	NA	NA	NA	NA	NA
LOC_Os02g58210.2_Oryza_sativa	4491	4707	0	15	0	125	36	387	0.00166113	0.12527	0.00249636	1	1	1	no	NA	NA	NA	NA	NA
LOC_Os02g58210.2_Oryza_sativa	4947	5035	0	0	0	11	0	137	0.00166113	0.12527	0.00249636	1	1	1	no	NA	NA	NA	NA	NA
LOC_Os02g58210.2_Oryza_sativa	5369	5475	0	0	0	109	0	196	0.00166113	0.12527	0.00249636	1	1	1	no	NA	NA	NA	NA	NA
LOC_Os02g58210.2_Oryza_sativa	5547	5641	0	0	0	47	0	155	0.00166113	0.12527	0.00249636	1	1	1	no	NA	NA	NA	NA	NA
LOC_Os02g58210.2_Oryza_sativa	5726	5849	0	0	0	72	0	166	0.00166113	0.12527	0.00249636	1	1	1	no	NA	NA	NA	NA	NA
LOC_Os02g58210.2_Oryza_sativa	5968	6044	0	0	0	38	9	72	0.00166113	0.12527	0.00249636	1	1	1	no	NA	NA	NA	NA	NA
LOC_Os02g58210.2_Oryza_sativa	6111	6195	0	0	0	23	8	46	0.00166113	0.12527	0.00249636	1	1	1	no	NA	NA	NA	NA	NA
LOC_Os03g31594.1_Oryza_sativa	406	1102	1	0	1	181	286	693	0.209649	0.722471	0.0518388	1	1	1	no	225	246	(T)n	Simple_repeat	Simple_repeat
LOC_Os03g31594.1_Oryza_sativa	1278	10005	700	1422	820	2318	1629	12429	0.209649	0.722471	0.0518388	1.05e-25	1.19e-48	4.53e-12	before	284	406	DS-RICE2N	DNA	hAT-Ac
LOC_Os03g31594.1_Oryza_sativa	1278	10005	700	1422	820	2318	1629	12429	0.209649	0.722471	0.0518388	1.05e-25	1.19e-48	4.53e-12	before	657	908	STOWAWAY40_OS	DNA	TcMar-Stowaway
LOC_Os03g31594.1_Oryza_sativa	1278	10005	700	1422	820	2318	1629	12429	0.209649	0.722471	0.0518388	1.05e-25	1.19e-48	4.53e-12	before	1359	1663	MuDR-31N2_OS	DNA	MULE-MuDR
LOC_Os03g31594.1_Oryza_sativa	1278	10005	700	1422	820	2318	1629	12429	0.209649	0.722471	0.0518388	1.05e-25	1.19e-48	4.53e-12	before	2156	2403	MuDR-N92_OS	DNA	MULE-MuDR
LOC_Os03g31594.1_Oryza_sativa	1278	10005	700	1422	820	2318	1629	12429	0.209649	0.722471	0.0518388	1.05e-25	1.19e-48	4.53e-12	before	2201	2451	MuDR-N285_OS	DNA	MULE-MuDR
LOC_Os03g31594.1_Oryza_sativa	1278	10005	700	1422	820	2318	1629	12429	0.209649	0.722471	0.0518388	1.05e-25	1.19e-48	4.53e-12	before	2502	2719	TYPEM	DNA	PIF-Harbinger
LOC_Os03g31594.1_Oryza_sativa	1278	10005	700	1422	820	2318	1629	12429	0.209649	0.722471	0.0518388	1.05e-25	1.19e-48	4.53e-12	before	3091	3294	Copia-64_SB-I	LTR	Copia
LOC_Os03g31594.1_Oryza_sativa	1278	10005	700	1422	820	2318	1629	12429	0.209649	0.722471	0.0518388	1.05e-25	1.19e-48	4.53e-12	before	3304	3663	Copia-64_SB-I	LTR	Copia
LOC_Os03g31594.1_Oryza_sativa	1278	10005	700	1422	820	2318	1629	12429	0.209649	0.722471	0.0518388	1.05e-25	1.19e-48	4.53e-12	before	3736	3973	Copia-68_OS-I	LTR	Copia
LOC_Os03g31594.1_Oryza_sativa	1278	10005	700	1422	820	2318	1629	12429	0.209649	0.722471	0.0518388	1.05e-25	1.19e-48	4.53e-12	before	3992	4253	Gypsy-11_OS-LTR	LTR	Gypsy
LOC_Os03g31594.1_Oryza_sativa	1278	10005	700	1422	820	2318	1629	12429	0.209649	0.722471	0.0518388	1.05e-25	1.19e-48	4.53e-12	before	4254	4345	Gypsy-11_OS-I	LTR	Gypsy
LOC_Os03g31594.1_Oryza_sativa	1278	10005	700	1422	820	2318	1629	12429	0.209649	0.722471	0.0518388	1.05e-25	1.19e-48	4.53e-12	before	4400	4502	ZM13-2_OS	DNA	PIF-Harbinger
LOC_Os03g31594.1_Oryza_sativa	1278	10005	700	1422	820	2318	1629	12429	0.209649	0.722471	0.0518388	1.05e-25	1.19e-48	4.53e-12	before	4430	4541	ZM13-1_OS	DNA	PIF-Harbinger
LOC_Os03g31594.1_Oryza_sativa	1278	10005	700	1422	820	2318	1629	12429	0.209649	0.722471	0.0518388	1.05e-25	1.19e-48	4.53e-12	before	4496	4606	EnSpm-16_OS	DNA	CMC-EnSpm
LOC_Os03g31594.1_Oryza_sativa	1278	10005	700	1422	820	2318	1629	12429	0.209649	0.722471	0.0518388	1.05e-25	1.19e-48	4.53e-12	before	4504	4624	PREM1A_ZM_LTR	LTR	Copia
LOC_Os03g31594.1_Oryza_sativa	1278	10005	700	1422	820	2318	1629	12429	0.209649	0.722471	0.0518388	1.05e-25	1.19e-48	4.53e-12	before	4508	4604	ZM13-2_OS	DNA	PIF-Harbinger
LOC_Os03g31594.1_Oryza_sativa	1278	10005	700	1422	820	2318	1629	12429	0.209649	0.722471	0.0518388	1.05e-25	1.19e-48	4.53e-12	before	4607	4654	TOURIST_ZM	DNA	PIF-Harbinger
LOC_Os03g31594.1_Oryza_sativa	1278	10005	700	1422	820	2318	1629	12429	0.209649	0.722471	0.0518388	1.05e-25	1.19e-48	4.53e-12	before	4704	4749	Gypsy-63_OS-I	LTR	Gypsy
LOC_Os03g31594.1_Oryza_sativa	1278	10005	700	1422	820	2318	1629	12429	0.209649	0.722471	0.0518388	1.05e-25	1.19e-48	4.53e-12	before	5318	5726	hAT-N105_OS	DNA	hAT-Ac
LOC_Os03g31594.1_Oryza_sativa	1278	10005	700	1422	820	2318	1629	12429	0.209649	0.722471	0.0518388	1.05e-25	1.19e-48	4.53e-12	before	5318	5453	JINHUA	DNA	hAT-Ac
LOC_Os03g31594.1_Oryza_sativa	1278	10005	700	1422	820	2318	1629	12429	0.209649	0.722471	0.0518388	1.05e-25	1.19e-48	4.53e-12	before	5336	5694	hAT-N104_OS	DNA	hAT-Ac
LOC_Os03g31594.1_Oryza_sativa	1278	10005	700	1422	820	2318	1629	12429	0.209649	0.722471	0.0518388	1.05e-25	1.19e-48	4.53e-12	before	5940	5994	(ACTTGTG)n	Simple_repeat	Simple_repeat
LOC_Os03g31594.1_Oryza_sativa	1278	10005	700	1422	820	2318	1629	12429	0.209649	0.722471	0.0518388	1.05e-25	1.19e-48	4.53e-12	before	6114	6300	hAT-N104_OS	DNA	hAT-Ac
LOC_Os03g31594.1_Oryza_sativa	1278	10005	700	1422	820	2318	1629	12429	0.209649	0.722471	0.0518388	1.05e-25	1.19e-48	4.53e-12	before	6490	6637	Copia-68_OS-I	LTR	Copia
LOC_Os03g31594.1_Oryza_sativa	1278	10005	700	1422	820	2318	1629	12429	0.209649	0.722471	0.0518388	1.05e-25	1.19e-48	4.53e-12	before	6645	6675	Copia-69_ZM-I	LTR	Copia
LOC_Os03g31594.1_Oryza_sativa	1278	10005	700	1422	820	2318	1629	12429	0.209649	0.722471	0.0518388	1.05e-25	1.19e-48	4.53e-12	before	6664	6827	RLG_scAle_1_2-I	LTR	Copia
LOC_Os03g31594.1_Oryza_sativa	1278	10005	700	1422	820	2318	1629	12429	0.209649	0.722471	0.0518388	1.05e-25	1.19e-48	4.53e-12	before	6701	7406	hAT-N74_OS	DNA	hAT-Ac
LOC_Os03g31594.1_Oryza_sativa	1278	10005	700	1422	820	2318	1629	12429	0.209649	0.722471	0.0518388	1.05e-25	1.19e-48	4.53e-12	before	7404	7596	Copia-68_OS-I	LTR	Copia
LOC_Os03g31594.1_Oryza_sativa	1278	10005	700	1422	820	2318	1629	12429	0.209649	0.722471	0.0518388	1.05e-25	1.19e-48	4.53e-12	before	7422	7620	Copia-16_Sit-I	LTR	Copia
LOC_Os03g31594.1_Oryza_sativa	1278	10005	700	1422	820	2318	1629	12429	0.209649	0.722471	0.0518388	1.05e-25	1.19e-48	4.53e-12	before	7639	7828	WANDERER_OS	DNA	PIF-Harbinger
LOC_Os03g31594.1_Oryza_sativa	1278	10005	700	1422	820	2318	1629	12429	0.209649	0.722471	0.0518388	1.05e-25	1.19e-48	4.53e-12	before	7639	7797	Harbinger-N9_OS	DNA	PIF-Harbinger
LOC_Os03g31594.1_Oryza_sativa	1278	10005	700	1422	820	2318	1629	12429	0.209649	0.722471	0.0518388	1.05e-25	1.19e-48	4.53e-12	before	7827	7949	Copia-64_SB-I	LTR	Copia
LOC_Os03g31594.1_Oryza_sativa	1278	10005	700	1422	820	2318	1629	12429	0.209649	0.722471	0.0518388	1.05e-25	1.19e-48	4.53e-12	before	7841	7949	Copia-68_OS-I	LTR	Copia
LOC_Os03g31594.1_Oryza_sativa	10130	10224	0	0	0	25	0	89	0.209649	0.722471	0.0518388	1	1	1	no	NA	NA	NA	NA	NA
LOC_Os03g31594.1_Oryza_sativa	10354	10589	0	0	0	68	0	544	0.209649	0.722471	0.0518388	1	1	1	no	167	220	EnSpm-N37_DR	DNA	CMC-EnSpm
LOC_Os03g31594.1_Oryza_sativa	10688	10802	0	0	1	51	0	166	0.209649	0.722471	0.0518388	1	1	1	no	NA	NA	NA	NA	NA
LOC_Os03g31594.1_Oryza_sativa	10934	11013	0	0	0	96	0	196	0.209649	0.722471	0.0518388	1	1	1	no	NA	NA	NA	NA	NA
LOC_Os03g31594.1_Oryza_sativa	11076	11160	0	0	0	39	0	157	0.209649	0.722471	0.0518388	1	1	1	no	NA	NA	NA	NA	NA
LOC_Os03g31594.1_Oryza_sativa	11937	12365	0	23	0	208	48	544	0.209649	0.722471	0.0518388	1	1	1	no	NA	NA	NA	NA	NA
LOC_Os03g31594.1_Oryza_sativa	12697	12895	1	3	1	89	7	317	0.209649	0.722471	0.0518388	1	1	1	no	NA	NA	NA	NA	NA
LOC_Os03g31594.1_Oryza_sativa	13102	13201	1	0	1	40	0	121	0.209649	0.722471	0.0518388	1	1	1	no	NA	NA	NA	NA	NA
LOC_Os03g31594.1_Oryza_sativa	13547	13636	0	0	1	35	0	146	0.209649	0.722471	0.0518388	1	1	1	no	NA	NA	NA	NA	NA
LOC_Os03g31594.1_Oryza_sativa	13708	13811	0	0	0	57	9	147	0.209649	0.722471	0.0518388	1	1	1	no	NA	NA	NA	NA	NA
LOC_Os03g31594.1_Oryza_sativa	13896	14065	1	2	0	68	6	123	0.209649	0.722471	0.0518388	1	1	1	no	NA	NA	NA	NA	NA
LOC_Os03g31594.1_Oryza_sativa	14184	14283	0	0	1	44	22	122	0.209649	0.722471	0.0518388	1	1	1	no	NA	NA	NA	NA	NA
LOC_Os03g31594.1_Oryza_sativa	14347	14442	0	0	0	39	0	140	0.209649	0.722471	0.0518388	1	1	1	no	NA	NA	NA	NA	NA
Manes.11G102400.2_Manihot_esculenta	756	845	0	0	0	43	0	127	0.269003	0.720307	0.0170709	1	1	1	no	NA	NA	NA	NA	NA
Manes.11G102400.2_Manihot_esculenta	960	1906	1	3	1	276	69	1046	0.269003	0.720307	0.0170709	1	1	1	no	NA	NA	NA	NA	NA
Manes.11G102400.2_Manihot_esculenta	2002	2082	0	0	0	28	0	92	0.269003	0.720307	0.0170709	1	1	1	no	NA	NA	NA	NA	NA
Manes.11G102400.2_Manihot_esculenta	2226	2570	48	34	3	126	52	558	0.269003	0.720307	0.0170709	0.00399326	0.887516	1	before	NA	NA	NA	NA	NA
Manes.11G102400.2_Manihot_esculenta	3342	5080	220	276	30	474	342	1770	0.269003	0.720307	0.0170709	8.73e-20	0.000139479	0.54063	before	NA	NA	NA	NA	NA
Manes.11G102400.2_Manihot_esculenta	5079	5246	0	0	0	69	16	175	0.269003	0.720307	0.0170709	1	1	1	no	NA	NA	NA	NA	NA
Manes.11G102400.2_Manihot_esculenta	5390	8013	20	47	11	634	322	2851	0.269003	0.720307	0.0170709	1	1	1	no	2053	2116	(ATTT)n	Simple_repeat	Simple_repeat
Manes.11G102400.2_Manihot_esculenta	9292	9382	0	0	0	8	0	68	0.269003	0.720307	0.0170709	1	1	1	no	44	87	(TTGTTT)n	Simple_repeat	Simple_repeat
Manes.11G102400.2_Manihot_esculenta	9497	10786	2	24	8	421	69	1994	0.269003	0.720307	0.0170709	1	1	1	no	384	525	EnSpm-N33_DR	DNA	CMC-EnSpm
Manes.11G102400.2_Manihot_esculenta	9497	10786	2	24	8	421	69	1994	0.269003	0.720307	0.0170709	1	1	1	no	425	525	CryptonH-6_HM	DNA	Crypton-H
Manes.11G102400.2_Manihot_esculenta	9497	10786	2	24	8	421	69	1994	0.269003	0.720307	0.0170709	1	1	1	no	453	531	EnSpm-N40B_DR	DNA	CMC-EnSpm
Manes.11G102400.2_Manihot_esculenta	9497	10786	2	24	8	421	69	1994	0.269003	0.720307	0.0170709	1	1	1	no	464	590	DNA7-N1_DR	DNA	Zisupton
Manes.11G102400.2_Manihot_esculenta	9497	10786	2	24	8	421	69	1994	0.269003	0.720307	0.0170709	1	1	1	no	465	674	Ginger1-6_HM	DNA	Ginger-1
Manes.11G102400.2_Manihot_esculenta	9497	10786	2	24	8	421	69	1994	0.269003	0.720307	0.0170709	1	1	1	no	465	609	EnSpm-1_HM	DNA	CMC-EnSpm
Manes.11G102400.2_Manihot_esculenta	9497	10786	2	24	8	421	69	1994	0.269003	0.720307	0.0170709	1	1	1	no	465	555	DNA-N38_DR	DNA	unknown
Manes.11G102400.2_Manihot_esculenta	9497	10786	2	24	8	421	69	1994	0.269003	0.720307	0.0170709	1	1	1	no	613	674	Chapaev-3_HM	DNA	CMC-Chapaev
Manes.11G102400.2_Manihot_esculenta	9497	10786	2	24	8	421	69	1994	0.269003	0.720307	0.0170709	1	1	1	no	628	711	Kiri-17_HMM	LINE	L2
Manes.11G102400.2_Manihot_esculenta	10882	10992	0	0	1	34	12	223	0.269003	0.720307	0.0170709	1	1	1	no	NA	NA	NA	NA	NA
Manes.11G102400.2_Manihot_esculenta	11136	11818	4	25	5	412	64	1474	0.269003	0.720307	0.0170709	1	1	1	no	379	409	(TATTCC)n	Simple_repeat	Simple_repeat
Manes.11G102400.2_Manihot_esculenta	11881	11999	0	1	0	17	2	232	0.269003	0.720307	0.0170709	1	1	1	no	NA	NA	NA	NA	NA
Manes.11G102400.2_Manihot_esculenta	12716	15469	96	287	39	810	390	5227	0.269003	0.720307	0.0170709	1	0.266161	1	no	926	990	(TATCT)n	Simple_repeat	Simple_repeat
Manes.11G102400.2_Manihot_esculenta	12716	15469	96	287	39	810	390	5227	0.269003	0.720307	0.0170709	1	0.266161	1	no	938	984	(TATCTTT)n	Simple_repeat	Simple_repeat
Manes.11G102400.2_Manihot_esculenta	12716	15469	96	287	39	810	390	5227	0.269003	0.720307	0.0170709	1	0.266161	1	no	943	987	(TTTATC)n	Simple_repeat	Simple_repeat
Manes.11G102400.2_Manihot_esculenta	12716	15469	96	287	39	810	390	5227	0.269003	0.720307	0.0170709	1	0.266161	1	no	1746	1769	(CT)n	Simple_repeat	Simple_repeat
Manes.11G102400.2_Manihot_esculenta	15798	17613	15	86	23	685	159	4025	0.269003	0.720307	0.0170709	1	1	1	no	628	683	(AAATAA)n	Simple_repeat	Simple_repeat
Manes.11G102400.2_Manihot_esculenta	15798	17613	15	86	23	685	159	4025	0.269003	0.720307	0.0170709	1	1	1	no	907	933	(TTTTA)n	Simple_repeat	Simple_repeat
Manes.11G102400.2_Manihot_esculenta	15798	17613	15	86	23	685	159	4025	0.269003	0.720307	0.0170709	1	1	1	no	1300	1348	Copia-75_ST-I	LTR	Copia
Manes.11G102400.2_Manihot_esculenta	17904	17999	1	0	0	59	0	190	0.269003	0.720307	0.0170709	1	1	1	no	NA	NA	NA	NA	NA
Manes.11G102400.2_Manihot_esculenta	18204	18674	0	40	3	176	63	1061	0.269003	0.720307	0.0170709	1	0.947541	1	no	NA	NA	NA	NA	NA
Manes.11G102400.2_Manihot_esculenta	18746	18850	0	0	1	51	0	173	0.269003	0.720307	0.0170709	1	1	1	no	NA	NA	NA	NA	NA
Manes.11G102400.2_Manihot_esculenta	18935	19346	1	16	7	186	16	831	0.269003	0.720307	0.0170709	1	1	1	no	NA	NA	NA	NA	NA
Manes.11G102400.2_Manihot_esculenta	19465	26790	856	832	351	1359	947	10600	0.269003	0.720307	0.0170709	6.87e-170	4.91e-32	7.71e-30	after	1505	1552	Copia-87_VV-I	LTR	Copia
Manes.11G102400.2_Manihot_esculenta	19465	26790	856	832	351	1359	947	10600	0.269003	0.720307	0.0170709	6.87e-170	4.91e-32	7.71e-30	after	1513	3161	Copia-58_NS-I	LTR	Copia
Manes.11G102400.2_Manihot_esculenta	19465	26790	856	832	351	1359	947	10600	0.269003	0.720307	0.0170709	6.87e-170	4.91e-32	7.71e-30	after	3221	4552	Copia-58_NS-I	LTR	Copia
Manes.11G102400.2_Manihot_esculenta	19465	26790	856	832	351	1359	947	10600	0.269003	0.720307	0.0170709	6.87e-170	4.91e-32	7.71e-30	after	4943	4972	Copia-35_NN-I	LTR	Copia
Manes.11G102400.2_Manihot_esculenta	19465	26790	856	832	351	1359	947	10600	0.269003	0.720307	0.0170709	6.87e-170	4.91e-32	7.71e-30	after	5570	5674	Gypsy-72-LTR_ZM	LTR	Gypsy
Manes.11G102400.2_Manihot_esculenta	19465	26790	856	832	351	1359	947	10600	0.269003	0.720307	0.0170709	6.87e-170	4.91e-32	7.71e-30	after	5583	5682	Copia-77_ALY-I	LTR	Copia
Manes.11G102400.2_Manihot_esculenta	19465	26790	856	832	351	1359	947	10600	0.269003	0.720307	0.0170709	6.87e-170	4.91e-32	7.71e-30	after	5595	5682	Copia-77_ALY-I	LTR	Copia
Manes.11G102400.2_Manihot_esculenta	19465	26790	856	832	351	1359	947	10600	0.269003	0.720307	0.0170709	6.87e-170	4.91e-32	7.71e-30	after	5813	6391	Copia-29_JC-I	LTR	Copia
Manes.11G102400.2_Manihot_esculenta	19465	26790	856	832	351	1359	947	10600	0.269003	0.720307	0.0170709	6.87e-170	4.91e-32	7.71e-30	after	6534	6575	(AAAAAAG)n	Simple_repeat	Simple_repeat
Manes.11G102400.2_Manihot_esculenta	19465	26790	856	832	351	1359	947	10600	0.269003	0.720307	0.0170709	6.87e-170	4.91e-32	7.71e-30	after	6671	7049	RTE-1_PD	LINE	RTE-BovB
Manes.11G102400.2_Manihot_esculenta	26851	30700	354	242	130	447	258	3504	0.269003	0.720307	0.0170709	2.89e-117	6.38e-19	1.41e-15	after	465	515	Copia-31_JC-I	LTR	Copia
Manes.11G102400.2_Manihot_esculenta	26851	30700	354	242	130	447	258	3504	0.269003	0.720307	0.0170709	2.89e-117	6.38e-19	1.41e-15	after	516	1164	Copia-8_CP-I	LTR	Copia
Manes.11G102400.2_Manihot_esculenta	26851	30700	354	242	130	447	258	3504	0.269003	0.720307	0.0170709	2.89e-117	6.38e-19	1.41e-15	after	1186	2552	Copia-58_NS-I	LTR	Copia
Manes.11G102400.2_Manihot_esculenta	26851	30700	354	242	130	447	258	3504	0.269003	0.720307	0.0170709	2.89e-117	6.38e-19	1.41e-15	after	2630	2689	Sola2-5_LMi	DNA	Sola-2
Manes.11G102400.2_Manihot_esculenta	26851	30700	354	242	130	447	258	3504	0.269003	0.720307	0.0170709	2.89e-117	6.38e-19	1.41e-15	after	3155	3234	(AATCA)n	Simple_repeat	Simple_repeat
Manes.11G102400.2_Manihot_esculenta	26851	30700	354	242	130	447	258	3504	0.269003	0.720307	0.0170709	2.89e-117	6.38e-19	1.41e-15	after	3270	3444	Copia-8_CP-I	LTR	Copia
Manes.11G102400.2_Manihot_esculenta	26851	30700	354	242	130	447	258	3504	0.269003	0.720307	0.0170709	2.89e-117	6.38e-19	1.41e-15	after	3443	3827	Copia-76_ST-I	LTR	Copia
Manes.11G102400.2_Manihot_esculenta	26851	30700	354	242	130	447	258	3504	0.269003	0.720307	0.0170709	2.89e-117	6.38e-19	1.41e-15	after	3443	3712	Copia-15_CP-I	LTR	Copia
Manes.11G102400.2_Manihot_esculenta	30699	40368	884	1095	264	2986	1395	15153	0.269003	0.720307	0.0170709	0.000515216	2.03e-08	0.377623	after	1	241	Copia-57B_NS-I	LTR	Copia
Manes.11G102400.2_Manihot_esculenta	30699	40368	884	1095	264	2986	1395	15153	0.269003	0.720307	0.0170709	0.000515216	2.03e-08	0.377623	after	198	262	Copia-87_VV-I	LTR	Copia
Manes.11G102400.2_Manihot_esculenta	30699	40368	884	1095	264	2986	1395	15153	0.269003	0.720307	0.0170709	0.000515216	2.03e-08	0.377623	after	415	504	Copia-24_JC-I	LTR	Copia
Manes.11G102400.2_Manihot_esculenta	30699	40368	884	1095	264	2986	1395	15153	0.269003	0.720307	0.0170709	0.000515216	2.03e-08	0.377623	after	502	1997	Copia-25_JC-I	LTR	Copia
Manes.11G102400.2_Manihot_esculenta	30699	40368	884	1095	264	2986	1395	15153	0.269003	0.720307	0.0170709	0.000515216	2.03e-08	0.377623	after	2002	2155	Gypsy-3_NN-I	LTR	Gypsy
Manes.11G102400.2_Manihot_esculenta	30699	40368	884	1095	264	2986	1395	15153	0.269003	0.720307	0.0170709	0.000515216	2.03e-08	0.377623	after	2003	2133	Gypsy-48_SB-I	LTR	Gypsy
Manes.11G102400.2_Manihot_esculenta	30699	40368	884	1095	264	2986	1395	15153	0.269003	0.720307	0.0170709	0.000515216	2.03e-08	0.377623	after	2360	2765	Gypsy-137_ZM-I	LTR	Gypsy
Manes.11G102400.2_Manihot_esculenta	30699	40368	884	1095	264	2986	1395	15153	0.269003	0.720307	0.0170709	0.000515216	2.03e-08	0.377623	after	2363	2632	Gypsy5-ZM_I	LTR	Gypsy
Manes.11G102400.2_Manihot_esculenta	30699	40368	884	1095	264	2986	1395	15153	0.269003	0.720307	0.0170709	0.000515216	2.03e-08	0.377623	after	2430	2629	Gypsy17-ZM_I	LTR	Gypsy
Manes.11G102400.2_Manihot_esculenta	30699	40368	884	1095	264	2986	1395	15153	0.269003	0.720307	0.0170709	0.000515216	2.03e-08	0.377623	after	2431	2840	Gypsy2-ZM_I	LTR	Gypsy
Manes.11G102400.2_Manihot_esculenta	30699	40368	884	1095	264	2986	1395	15153	0.269003	0.720307	0.0170709	0.000515216	2.03e-08	0.377623	after	2788	2854	Gypsy23-ZM_I	LTR	Gypsy
Manes.11G102400.2_Manihot_esculenta	30699	40368	884	1095	264	2986	1395	15153	0.269003	0.720307	0.0170709	0.000515216	2.03e-08	0.377623	after	2952	3071	Copia-25_JC-I	LTR	Copia
Manes.11G102400.2_Manihot_esculenta	30699	40368	884	1095	264	2986	1395	15153	0.269003	0.720307	0.0170709	0.000515216	2.03e-08	0.377623	after	3547	3571	(A)n	Simple_repeat	Simple_repeat
Manes.11G102400.2_Manihot_esculenta	30699	40368	884	1095	264	2986	1395	15153	0.269003	0.720307	0.0170709	0.000515216	2.03e-08	0.377623	after	3977	4253	Copia-45_JC-I	LTR	Copia
Manes.11G102400.2_Manihot_esculenta	30699	40368	884	1095	264	2986	1395	15153	0.269003	0.720307	0.0170709	0.000515216	2.03e-08	0.377623	after	4022	4269	Copia-17_PX-I	LTR	Copia
Manes.11G102400.2_Manihot_esculenta	30699	40368	884	1095	264	2986	1395	15153	0.269003	0.720307	0.0170709	0.000515216	2.03e-08	0.377623	after	4043	4250	Copia-10_Pru-I	LTR	Copia
Manes.11G102400.2_Manihot_esculenta	30699	40368	884	1095	264	2986	1395	15153	0.269003	0.720307	0.0170709	0.000515216	2.03e-08	0.377623	after	4325	4384	(GATTGT)n	Simple_repeat	Simple_repeat
Manes.11G102400.2_Manihot_esculenta	30699	40368	884	1095	264	2986	1395	15153	0.269003	0.720307	0.0170709	0.000515216	2.03e-08	0.377623	after	4914	7146	Copia-94_VV-I	LTR	Copia
Manes.11G102400.2_Manihot_esculenta	30699	40368	884	1095	264	2986	1395	15153	0.269003	0.720307	0.0170709	0.000515216	2.03e-08	0.377623	after	8732	8866	hAT-N3_STu	DNA	hAT-Ac
Manes.11G102400.2_Manihot_esculenta	30699	40368	884	1095	264	2986	1395	15153	0.269003	0.720307	0.0170709	0.000515216	2.03e-08	0.377623	after	8753	8872	hAT-N3_NS	DNA	hAT-Ac
Manes.14G044400.1_Manihot_esculenta	1425	1524	0	0	0	57	15	155	0.0382186	0.640924	0.00342425	1	1	1	no	59	96	(TTTCTGG)n	Simple_repeat	Simple_repeat
Manes.14G044400.1_Manihot_esculenta	1639	3428	6	78	6	532	184	3819	0.0382186	0.640924	0.00342425	1	1	1	no	26	47	(T)n	Simple_repeat	Simple_repeat
Manes.14G044400.1_Manihot_esculenta	1639	3428	6	78	6	532	184	3819	0.0382186	0.640924	0.00342425	1	1	1	no	433	475	(TA)n	Simple_repeat	Simple_repeat
Manes.14G044400.1_Manihot_esculenta	1639	3428	6	78	6	532	184	3819	0.0382186	0.640924	0.00342425	1	1	1	no	1357	1381	(T)n	Simple_repeat	Simple_repeat
Manes.14G044400.1_Manihot_esculenta	3524	3642	0	0	0	43	31	305	0.0382186	0.640924	0.00342425	1	1	1	no	NA	NA	NA	NA	NA
Manes.14G044400.1_Manihot_esculenta	3786	4476	1	58	4	336	77	1464	0.0382186	0.640924	0.00342425	1	0.0241104	1	no	497	534	ISL2EU-1_DR	DNA	PIF-ISL2EU
Manes.14G044400.1_Manihot_esculenta	4539	4670	0	11	2	25	14	163	0.0382186	0.640924	0.00342425	1	1	1	no	75	113	(TTCT)n	Simple_repeat	Simple_repeat
Manes.14G044400.1_Manihot_esculenta	5387	6487	1	103	8	488	138	2565	0.0382186	0.640924	0.00342425	1	0.00540172	1	no	NA	NA	NA	NA	NA
Manes.14G044400.1_Manihot_esculenta	6816	11922	109	318	44	925	391	9075	0.0382186	0.640924	0.00342425	1.2e-24	6e-14	0.0164668	within	957	1126	TEMPINDAS	DNA	hAT-Ac
Manes.14G044400.1_Manihot_esculenta	6816	11922	109	318	44	925	391	9075	0.0382186	0.640924	0.00342425	1.2e-24	6e-14	0.0164668	within	957	1096	hAT-16_OS	DNA	hAT-Ac
Manes.14G044400.1_Manihot_esculenta	6816	11922	109	318	44	925	391	9075	0.0382186	0.640924	0.00342425	1.2e-24	6e-14	0.0164668	within	957	1062	hAT-N14D_OS	DNA	hAT-Ac
Manes.14G044400.1_Manihot_esculenta	6816	11922	109	318	44	925	391	9075	0.0382186	0.640924	0.00342425	1.2e-24	6e-14	0.0164668	within	982	1128	ZhATN1_ZM	DNA	hAT-Ac
Manes.14G044400.1_Manihot_esculenta	6816	11922	109	318	44	925	391	9075	0.0382186	0.640924	0.00342425	1.2e-24	6e-14	0.0164668	within	1073	1172	TEMPINDAS-N1_OS	DNA	hAT-Ac
Manes.14G044400.1_Manihot_esculenta	6816	11922	109	318	44	925	391	9075	0.0382186	0.640924	0.00342425	1.2e-24	6e-14	0.0164668	within	1075	1154	TEMPINDAS-N1_SB	DNA	hAT-Ac
Manes.14G044400.1_Manihot_esculenta	6816	11922	109	318	44	925	391	9075	0.0382186	0.640924	0.00342425	1.2e-24	6e-14	0.0164668	within	2016	2143	hAT-N14D_OS	DNA	hAT-Ac
Manes.14G044400.1_Manihot_esculenta	6816	11922	109	318	44	925	391	9075	0.0382186	0.640924	0.00342425	1.2e-24	6e-14	0.0164668	within	2121	2149	hAT-N86C_OS	DNA	hAT-Ac
Manes.14G044400.1_Manihot_esculenta	6816	11922	109	318	44	925	391	9075	0.0382186	0.640924	0.00342425	1.2e-24	6e-14	0.0164668	within	2150	2181	(GAGCTC)n	Simple_repeat	Simple_repeat
Manes.14G044400.1_Manihot_esculenta	6816	11922	109	318	44	925	391	9075	0.0382186	0.640924	0.00342425	1.2e-24	6e-14	0.0164668	within	2182	2253	hAT-N86C_OS	DNA	hAT-Ac
Manes.14G044400.1_Manihot_esculenta	6816	11922	109	318	44	925	391	9075	0.0382186	0.640924	0.00342425	1.2e-24	6e-14	0.0164668	within	2882	2900	(CTT)n	Simple_repeat	Simple_repeat
Manes.14G044400.1_Manihot_esculenta	6816	11922	109	318	44	925	391	9075	0.0382186	0.640924	0.00342425	1.2e-24	6e-14	0.0164668	within	3622	3800	EnSpm-1_HV	DNA	CMC-EnSpm
Manes.14G044400.1_Manihot_esculenta	12248	12627	0	67	0	97	72	929	0.0382186	0.640924	0.00342425	1	1.09e-08	1	no	NA	NA	NA	NA	NA
Manes.14G044400.1_Manihot_esculenta	12699	12802	0	0	1	32	0	159	0.0382186	0.640924	0.00342425	1	1	1	no	NA	NA	NA	NA	NA
Manes.14G044400.1_Manihot_esculenta	12887	13293	0	6	6	70	19	1270	0.0382186	0.640924	0.00342425	1	1	1	no	NA	NA	NA	NA	NA
Manes.14G044400.1_Manihot_esculenta	13412	14737	2	116	12	270	192	2983	0.0382186	0.640924	0.00342425	1	0.871832	1	no	NA	NA	NA	NA	NA
Manes.14G044400.1_Manihot_esculenta	14798	15782	2	48	3	291	123	2228	0.0382186	0.640924	0.00342425	1	1	1	no	NA	NA	NA	NA	NA
MD06G1012500_Malus_domestica	449	1318	0	5	2	528	563	946	0.00135318	0.249304	0.00269955	1	1	1	no	9	47	(AGAGGA)n	Simple_repeat	Simple_repeat
MD06G1012500_Malus_domestica	449	1318	0	5	2	528	563	946	0.00135318	0.249304	0.00269955	1	1	1	no	271	300	(AGG)n	Simple_repeat	Simple_repeat
MD06G1012500_Malus_domestica	1433	1889	0	0	2	208	87	887	0.00135318	0.249304	0.00269955	1	1	1	no	415	455	(ATTT)n	Simple_repeat	Simple_repeat
MD06G1012500_Malus_domestica	1991	2103	0	0	1	78	0	287	0.00135318	0.249304	0.00269955	1	1	1	no	NA	NA	NA	NA	NA
MD06G1012500_Malus_domestica	2241	2756	0	5	7	225	36	1122	0.00135318	0.249304	0.00269955	1	1	1	no	165	188	(T)n	Simple_repeat	Simple_repeat
MD06G1012500_Malus_domestica	2241	2756	0	5	7	225	36	1122	0.00135318	0.249304	0.00269955	1	1	1	no	189	216	(G)n	Simple_repeat	Simple_repeat
MD06G1012500_Malus_domestica	2819	2918	0	0	1	98	27	314	0.00135318	0.249304	0.00269955	1	1	1	no	NA	NA	NA	NA	NA
MD06G1012500_Malus_domestica	3641	4609	1	61	7	545	160	2374	0.00135318	0.249304	0.00269955	1	0.000153168	1	no	NA	NA	NA	NA	NA
MD06G1012500_Malus_domestica	4938	5144	0	0	4	81	0	484	0.00135318	0.249304	0.00269955	1	1	1	no	NA	NA	NA	NA	NA
MD06G1012500_Malus_domestica	5578	5886	1	41	0	178	74	1077	0.00135318	0.249304	0.00269955	1	2.19e-08	1	no	NA	NA	NA	NA	NA
MD06G1012500_Malus_domestica	5958	6233	0	13	1	66	40	680	0.00135318	0.249304	0.00269955	1	1	1	no	NA	NA	NA	NA	NA
MD06G1012500_Malus_domestica	6318	6982	0	33	6	252	35	1868	0.00135318	0.249304	0.00269955	1	4.23e-18	1	no	NA	NA	NA	NA	NA
MD06G1012500_Malus_domestica	7101	7668	0	101	2	123	157	1024	0.00135318	0.249304	0.00269955	1	2.66e-25	1	no	NA	NA	NA	NA	NA
MD06G1012500_Malus_domestica	7720	8649	2	99	4	574	257	2643	0.00135318	0.249304	0.00269955	1	1.05e-06	1	no	NA	NA	NA	NA	NA
Medtr1g114070.1_Medicago_truncatula	647	746	0	0	1	87	0	226	0.138963	0.564266	0.0402539	1	1	1	no	NA	NA	NA	NA	NA
Medtr1g114070.1_Medicago_truncatula	861	1057	1	22	0	77	59	717	0.138963	0.564266	0.0402539	1	1	1	no	NA	NA	NA	NA	NA
Medtr1g114070.1_Medicago_truncatula	1156	1243	0	33	1	68	34	371	0.138963	0.564266	0.0402539	1	9.68e-08	1	no	NA	NA	NA	NA	NA
Medtr1g114070.1_Medicago_truncatula	1381	1462	1	1	1	33	15	62	0.138963	0.564266	0.0402539	1	1	1	no	NA	NA	NA	NA	NA
Medtr1g114070.1_Medicago_truncatula	1525	1609	0	0	1	5	0	25	0.138963	0.564266	0.0402539	1	1	1	no	NA	NA	NA	NA	NA
Medtr1g114070.1_Medicago_truncatula	2347	3323	3	67	51	566	164	3021	0.138963	0.564266	0.0402539	1	0.999978	1	no	103	225	COPMET_I	LTR	Copia
Medtr1g114070.1_Medicago_truncatula	3652	4148	1	13	4	179	54	1067	0.138963	0.564266	0.0402539	1	1	1	no	NA	NA	NA	NA	NA
Medtr1g114070.1_Medicago_truncatula	4447	4891	0	0	3	226	56	937	0.138963	0.564266	0.0402539	1	1	1	no	NA	NA	NA	NA	NA
Medtr1g114070.1_Medicago_truncatula	4963	5063	0	0	0	0	25	362	0.138963	0.564266	0.0402539	1	1	1	no	NA	NA	NA	NA	NA
Medtr1g114070.1_Medicago_truncatula	5148	9183	303	441	430	582	552	3761	0.138963	0.564266	0.0402539	5.54e-105	3e-31	5.48e-81	within	387	542	COPMET_I	LTR	Copia
Medtr1g114070.1_Medicago_truncatula	5148	9183	303	441	430	582	552	3761	0.138963	0.564266	0.0402539	5.54e-105	3e-31	5.48e-81	within	401	539	COPMET_I	LTR	Copia
Medtr1g114070.1_Medicago_truncatula	5148	9183	303	441	430	582	552	3761	0.138963	0.564266	0.0402539	5.54e-105	3e-31	5.48e-81	within	563	892	COPMET_I	LTR	Copia
Medtr1g114070.1_Medicago_truncatula	5148	9183	303	441	430	582	552	3761	0.138963	0.564266	0.0402539	5.54e-105	3e-31	5.48e-81	within	745	916	COPMET_I	LTR	Copia
Medtr1g114070.1_Medicago_truncatula	5148	9183	303	441	430	582	552	3761	0.138963	0.564266	0.0402539	5.54e-105	3e-31	5.48e-81	within	940	1245	COPMET_I	LTR	Copia
Medtr1g114070.1_Medicago_truncatula	5148	9183	303	441	430	582	552	3761	0.138963	0.564266	0.0402539	5.54e-105	3e-31	5.48e-81	within	1784	1849	MuSHAN_MT	DNA	MULE-MuDR
Medtr1g114070.1_Medicago_truncatula	5148	9183	303	441	430	582	552	3761	0.138963	0.564266	0.0402539	5.54e-105	3e-31	5.48e-81	within	2072	2150	COP_LTR_MT	LTR	Copia
Medtr1g114070.1_Medicago_truncatula	5148	9183	303	441	430	582	552	3761	0.138963	0.564266	0.0402539	5.54e-105	3e-31	5.48e-81	within	2301	2370	COP_LTR_MT	LTR	Copia
Medtr1g114070.1_Medicago_truncatula	5148	9183	303	441	430	582	552	3761	0.138963	0.564266	0.0402539	5.54e-105	3e-31	5.48e-81	within	2535	2685	MuSHAN_MT	DNA	MULE-MuDR
Medtr1g114070.1_Medicago_truncatula	5148	9183	303	441	430	582	552	3761	0.138963	0.564266	0.0402539	5.54e-105	3e-31	5.48e-81	within	2653	2757	Copia-2_GM-I	LTR	Copia
Medtr1g114070.1_Medicago_truncatula	5148	9183	303	441	430	582	552	3761	0.138963	0.564266	0.0402539	5.54e-105	3e-31	5.48e-81	within	2878	2980	SHAMUDRA_MT	DNA	MULE-MuDR
Medtr1g114070.1_Medicago_truncatula	5148	9183	303	441	430	582	552	3761	0.138963	0.564266	0.0402539	5.54e-105	3e-31	5.48e-81	within	2955	3087	SHAMUDRA3_MT	DNA	MULE-MuDR
Medtr1g114070.1_Medicago_truncatula	5148	9183	303	441	430	582	552	3761	0.138963	0.564266	0.0402539	5.54e-105	3e-31	5.48e-81	within	2980	3258	SHAMUDRA2_MT	DNA	MULE-MuDR
Medtr1g114070.1_Medicago_truncatula	5148	9183	303	441	430	582	552	3761	0.138963	0.564266	0.0402539	5.54e-105	3e-31	5.48e-81	within	3536	3801	SHAMUDRA2_MT	DNA	MULE-MuDR
Medtr1g114070.1_Medicago_truncatula	5148	9183	303	441	430	582	552	3761	0.138963	0.564266	0.0402539	5.54e-105	3e-31	5.48e-81	within	3594	3848	SHAMUDRA_MT	DNA	MULE-MuDR
Medtr1g114070.1_Medicago_truncatula	9302	9883	2	42	6	268	64	1008	0.138963	0.564266	0.0402539	1	0.0862438	1	no	NA	NA	NA	NA	NA
Medtr1g114070.1_Medicago_truncatula	9941	10152	0	0	2	101	25	610	0.138963	0.564266	0.0402539	1	1	1	no	NA	NA	NA	NA	NA
Medtr1g114070.1_Medicago_truncatula	10173	10281	0	0	1	46	49	279	0.138963	0.564266	0.0402539	1	1	1	no	NA	NA	NA	NA	NA
Medtr1g114130.1_Medicago_truncatula	953	1074	0	0	0	0	0	0	0.286874	0.502203	0.0530986	1	1	1	no	NA	NA	NA	NA	NA
Medtr1g114130.1_Medicago_truncatula	1189	1374	0	0	0	0	0	0	0.286874	0.502203	0.0530986	1	1	1	no	NA	NA	NA	NA	NA
Medtr1g114130.1_Medicago_truncatula	1473	1558	0	0	0	0	0	0	0.286874	0.502203	0.0530986	1	1	1	no	NA	NA	NA	NA	NA
Medtr1g114130.1_Medicago_truncatula	1696	1982	0	0	0	0	0	7	0.286874	0.502203	0.0530986	1	1	1	no	NA	NA	NA	NA	NA
Medtr1g114130.1_Medicago_truncatula	2045	2128	0	0	0	0	0	0	0.286874	0.502203	0.0530986	1	1	1	no	NA	NA	NA	NA	NA
Medtr1g114130.1_Medicago_truncatula	2866	3785	0	0	0	0	0	0	0.286874	0.502203	0.0530986	1	1	1	no	65	140	(TTCATT)n	Simple_repeat	Simple_repeat
Medtr1g114130.1_Medicago_truncatula	4114	4498	0	0	0	0	0	0	0.286874	0.502203	0.0530986	1	1	1	no	NA	NA	NA	NA	NA
Medtr1g114130.1_Medicago_truncatula	4833	7066	422	178	362	752	254	3569	0.286874	0.502203	0.0530986	1.76e-55	1.05e-10	7.19e-31	within	230	262	(TA)n	Simple_repeat	Simple_repeat
Medtr1g114130.1_Medicago_truncatula	4833	7066	422	178	362	752	254	3569	0.286874	0.502203	0.0530986	1.76e-55	1.05e-10	7.19e-31	within	947	1007	(AATT)n	Simple_repeat	Simple_repeat
Medtr1g114130.1_Medicago_truncatula	4833	7066	422	178	362	752	254	3569	0.286874	0.502203	0.0530986	1.76e-55	1.05e-10	7.19e-31	within	1426	1529	COPMET_I	LTR	Copia
Medtr1g114130.1_Medicago_truncatula	7138	7244	0	0	1	33	16	189	0.286874	0.502203	0.0530986	1	1	1	no	NA	NA	NA	NA	NA
Medtr1g114130.1_Medicago_truncatula	7329	7726	0	68	6	112	133	1159	0.286874	0.502203	0.0530986	1	0.451285	1	no	NA	NA	NA	NA	NA
Medtr1g114130.1_Medicago_truncatula	7845	8757	1	0	6	538	177	1922	0.286874	0.502203	0.0530986	1	1	1	no	525	576	(TTTATTT)n	Simple_repeat	Simple_repeat
Medtr1g114130.1_Medicago_truncatula	8920	9017	1	96	8	43	101	367	0.286874	0.502203	0.0530986	1	4.91e-23	1	no	NA	NA	NA	NA	NA
Medtr1g114150.1_Medicago_truncatula	1160	1281	0	0	3	61	0	279	0.132724	0.728324	0.0205092	1	1	1	no	NA	NA	NA	NA	NA
Medtr1g114150.1_Medicago_truncatula	1396	1615	0	43	0	108	70	497	0.132724	0.728324	0.0205092	1	0.986522	1	no	NA	NA	NA	NA	NA
Medtr1g114150.1_Medicago_truncatula	1714	1826	0	0	0	2	0	0	0.132724	0.728324	0.0205092	1	1	1	no	14	42	(C)n	Simple_repeat	Simple_repeat
Medtr1g114150.1_Medicago_truncatula	1964	2071	0	0	0	18	13	213	0.132724	0.728324	0.0205092	1	1	1	no	NA	NA	NA	NA	NA
Medtr1g114150.1_Medicago_truncatula	2134	2213	0	0	0	29	0	104	0.132724	0.728324	0.0205092	1	1	1	no	NA	NA	NA	NA	NA
Medtr1g114150.1_Medicago_truncatula	2942	3715	3	85	8	181	115	1073	0.132724	0.728324	0.0205092	1	0.444365	1	no	483	516	Gypsy-99_OS-I	LTR	Gypsy
Medtr1g114150.1_Medicago_truncatula	4044	4567	0	75	3	87	79	692	0.132724	0.728324	0.0205092	1	4.47e-07	1	no	NA	NA	NA	NA	NA
Medtr1g114150.1_Medicago_truncatula	4899	10429	292	795	349	1210	1095	11071	0.132724	0.728324	0.0205092	1.69e-24	0.58306	1.92e-14	within	71	131	MtPH-M-2-IIa	DNA	PIF-Harbinger
Medtr1g114150.1_Medicago_truncatula	4899	10429	292	795	349	1210	1095	11071	0.132724	0.728324	0.0205092	1.69e-24	0.58306	1.92e-14	within	366	409	(ATTTC)n	Simple_repeat	Simple_repeat
Medtr1g114150.1_Medicago_truncatula	4899	10429	292	795	349	1210	1095	11071	0.132724	0.728324	0.0205092	1.69e-24	0.58306	1.92e-14	within	490	561	(AATT)n	Simple_repeat	Simple_repeat
Medtr1g114150.1_Medicago_truncatula	4899	10429	292	795	349	1210	1095	11071	0.132724	0.728324	0.0205092	1.69e-24	0.58306	1.92e-14	within	584	613	(TTAAAA)n	Simple_repeat	Simple_repeat
Medtr1g114150.1_Medicago_truncatula	4899	10429	292	795	349	1210	1095	11071	0.132724	0.728324	0.0205092	1.69e-24	0.58306	1.92e-14	within	736	778	(TC)n	Simple_repeat	Simple_repeat
Medtr1g114150.1_Medicago_truncatula	4899	10429	292	795	349	1210	1095	11071	0.132724	0.728324	0.0205092	1.69e-24	0.58306	1.92e-14	within	1470	1489	(TC)n	Simple_repeat	Simple_repeat
Medtr1g114150.1_Medicago_truncatula	4899	10429	292	795	349	1210	1095	11071	0.132724	0.728324	0.0205092	1.69e-24	0.58306	1.92e-14	within	2078	2247	hAT-6_PTr	DNA	hAT-Tag1
Medtr1g114150.1_Medicago_truncatula	4899	10429	292	795	349	1210	1095	11071	0.132724	0.728324	0.0205092	1.69e-24	0.58306	1.92e-14	within	2436	2481	Tad1-41_BG	LINE	Tad1
Medtr1g114150.1_Medicago_truncatula	4899	10429	292	795	349	1210	1095	11071	0.132724	0.728324	0.0205092	1.69e-24	0.58306	1.92e-14	within	2580	2635	hAT-6_PTr	DNA	hAT-Tag1
Medtr1g114150.1_Medicago_truncatula	4899	10429	292	795	349	1210	1095	11071	0.132724	0.728324	0.0205092	1.69e-24	0.58306	1.92e-14	within	2825	2909	TrepLINE1	LINE	L1
Medtr1g114150.1_Medicago_truncatula	4899	10429	292	795	349	1210	1095	11071	0.132724	0.728324	0.0205092	1.69e-24	0.58306	1.92e-14	within	3335	3389	(GAT)n	Simple_repeat	Simple_repeat
Medtr1g114150.1_Medicago_truncatula	4899	10429	292	795	349	1210	1095	11071	0.132724	0.728324	0.0205092	1.69e-24	0.58306	1.92e-14	within	3432	3534	SHALINE12_MT	LINE	L1
Medtr1g114150.1_Medicago_truncatula	4899	10429	292	795	349	1210	1095	11071	0.132724	0.728324	0.0205092	1.69e-24	0.58306	1.92e-14	within	4958	5051	HAT3_MT	DNA	hAT-Ac
Medtr1g114150.1_Medicago_truncatula	10501	10590	0	40	4	29	41	173	0.132724	0.728324	0.0205092	1	3.69e-05	1	no	NA	NA	NA	NA	NA
Medtr1g114150.1_Medicago_truncatula	10675	11708	10	224	6	190	278	2430	0.132724	0.728324	0.0205092	1	0.00174503	1	no	NA	NA	NA	NA	NA
Medtr1g114150.1_Medicago_truncatula	11827	12518	0	61	2	266	76	1312	0.132724	0.728324	0.0205092	1	0.0892338	1	no	NA	NA	NA	NA	NA
Medtr1g114150.1_Medicago_truncatula	12576	12773	0	63	2	117	136	538	0.132724	0.728324	0.0205092	1	1	1	no	NA	NA	NA	NA	NA
Medtr5g047620.1_Medicago_truncatula	413	607	1	0	1	20	0	379	0.0382452	0.832138	0.0367396	1	1	1	no	NA	NA	NA	NA	NA
Medtr5g047620.1_Medicago_truncatula	745	1392	23	81	181	56	124	1181	0.0382452	0.832138	0.0367396	1	1	2.14e-58	no	69	238	MITE_MS	DNA	unknown
Medtr5g047620.1_Medicago_truncatula	745	1392	23	81	181	56	124	1181	0.0382452	0.832138	0.0367396	1	1	2.14e-58	no	252	313	SHAMUDRA_MT	DNA	MULE-MuDR
Medtr5g047620.1_Medicago_truncatula	745	1392	23	81	181	56	124	1181	0.0382452	0.832138	0.0367396	1	1	2.14e-58	no	253	324	SHAMUDRA3_MT	DNA	MULE-MuDR
Medtr5g047620.1_Medicago_truncatula	745	1392	23	81	181	56	124	1181	0.0382452	0.832138	0.0367396	1	1	2.14e-58	no	372	461	SHAMUDRA_MT	DNA	MULE-MuDR
Medtr5g047620.1_Medicago_truncatula	745	1392	23	81	181	56	124	1181	0.0382452	0.832138	0.0367396	1	1	2.14e-58	no	540	631	(TTTTA)n	Simple_repeat	Simple_repeat
Medtr5g047620.1_Medicago_truncatula	1458	1554	1	0	1	48	0	200	0.0382452	0.832138	0.0367396	1	1	1	no	NA	NA	NA	NA	NA
Medtr5g047620.1_Medicago_truncatula	2292	2425	4	3	0	18	3	43	0.0382452	0.832138	0.0367396	1	1	1	no	NA	NA	NA	NA	NA
Medtr5g047620.1_Medicago_truncatula	2742	3154	0	19	1	37	21	517	0.0382452	0.832138	0.0367396	1	1	1	no	NA	NA	NA	NA	NA
Medtr5g047620.1_Medicago_truncatula	3531	3687	1	40	1	82	63	318	0.0382452	0.832138	0.0367396	1	0.999956	1	no	NA	NA	NA	NA	NA
Medtr5g047620.1_Medicago_truncatula	3759	3857	1	51	0	66	52	271	0.0382452	0.832138	0.0367396	1	0.000813689	1	no	NA	NA	NA	NA	NA
Medtr5g047620.1_Medicago_truncatula	3942	4516	0	179	17	153	183	1230	0.0382452	0.832138	0.0367396	1	2.09e-10	1	no	NA	NA	NA	NA	NA
Medtr5g047620.1_Medicago_truncatula	4635	5226	1	183	4	388	213	1206	0.0382452	0.832138	0.0367396	1	0.167938	1	no	NA	NA	NA	NA	NA
Medtr5g047620.1_Medicago_truncatula	5284	5455	2	24	9	21	38	507	0.0382452	0.832138	0.0367396	1	1	1	no	NA	NA	NA	NA	NA
Medtr5g065200.1_Medicago_truncatula	469	701	11	30	16	63	77	267	0.0126502	0.797695	0.00702247	1	1	1	no	23	47	(TTA)n	Simple_repeat	Simple_repeat
Medtr5g065200.1_Medicago_truncatula	816	894	0	0	0	0	0	211	0.0126502	0.797695	0.00702247	1	1	1	no	NA	NA	NA	NA	NA
Medtr5g065200.1_Medicago_truncatula	993	1087	0	14	0	23	14	125	0.0126502	0.797695	0.00702247	1	1	1	no	NA	NA	NA	NA	NA
Medtr5g065200.1_Medicago_truncatula	1228	1501	2	163	5	150	165	735	0.0126502	0.797695	0.00702247	1	5.8e-14	1	no	NA	NA	NA	NA	NA
Medtr5g065200.1_Medicago_truncatula	1564	1647	0	0	2	13	9	246	0.0126502	0.797695	0.00702247	1	1	1	no	NA	NA	NA	NA	NA
Medtr5g065200.1_Medicago_truncatula	2385	2642	0	82	1	108	85	682	0.0126502	0.797695	0.00702247	1	8.44e-06	1	no	NA	NA	NA	NA	NA
Medtr5g065200.1_Medicago_truncatula	2971	3537	0	27	4	162	45	999	0.0126502	0.797695	0.00702247	1	1	1	no	48	85	(ATGTTT)n	Simple_repeat	Simple_repeat
Medtr5g065200.1_Medicago_truncatula	2971	3537	0	27	4	162	45	999	0.0126502	0.797695	0.00702247	1	1	1	no	534	551	(T)n	Simple_repeat	Simple_repeat
Medtr5g065200.1_Medicago_truncatula	3818	5040	5	257	15	658	298	2552	0.0126502	0.797695	0.00702247	1	0.00242139	1	no	NA	NA	NA	NA	NA
Medtr5g065200.1_Medicago_truncatula	5112	5214	0	0	0	25	9	255	0.0126502	0.797695	0.00702247	1	1	1	no	NA	NA	NA	NA	NA
Medtr5g065200.1_Medicago_truncatula	5299	6490	1	50	14	167	59	1566	0.0126502	0.797695	0.00702247	1	0.218601	1	no	128	159	(ATAAAA)n	Simple_repeat	Simple_repeat
Medtr5g065200.1_Medicago_truncatula	6609	7030	1	0	3	212	20	906	0.0126502	0.797695	0.00702247	1	1	1	no	NA	NA	NA	NA	NA
Migut.A00947.1_Mimulus_guttatus	454	988	107	117	156	255	148	891	0.188291	0.922589	0.0588448	1.55e-17	1	8.01e-34	before	191	363	DNA9-3_FV	DNA	unknown
Migut.A00947.1_Mimulus_guttatus	1100	1216	3	85	0	84	88	218	0.188291	0.922589	0.0588448	1	0.0834462	1	no	NA	NA	NA	NA	NA
Migut.A00947.1_Mimulus_guttatus	1315	1402	0	13	2	12	13	196	0.188291	0.922589	0.0588448	1	1	1	no	NA	NA	NA	NA	NA
Migut.A00947.1_Mimulus_guttatus	1555	1991	7	124	3	135	131	402	0.188291	0.922589	0.0588448	1	0.196933	1	no	271	401	hAT-1_JC	DNA	hAT-Ac
Migut.A00947.1_Mimulus_guttatus	1555	1991	7	124	3	135	131	402	0.188291	0.922589	0.0588448	1	0.196933	1	no	286	401	hAT-6_JC	DNA	hAT-Ac
Migut.A00947.1_Mimulus_guttatus	2054	2147	0	33	0	13	35	69	0.188291	0.922589	0.0588448	1	0.484337	1	no	NA	NA	NA	NA	NA
Migut.A00947.1_Mimulus_guttatus	2846	2959	0	55	0	24	56	93	0.188291	0.922589	0.0588448	1	0.0625517	1	no	17	37	(TATT)n	Simple_repeat	Simple_repeat
Migut.A00947.1_Mimulus_guttatus	3288	3427	0	61	0	3	68	320	0.188291	0.922589	0.0588448	1	0.845855	1	no	NA	NA	NA	NA	NA
Migut.A00947.1_Mimulus_guttatus	3735	3839	0	20	0	3	20	57	0.188291	0.922589	0.0588448	1	1	1	no	NA	NA	NA	NA	NA
Migut.A00947.1_Mimulus_guttatus	3911	4004	0	13	0	5	13	44	0.188291	0.922589	0.0588448	1	1	1	no	NA	NA	NA	NA	NA
Migut.A00947.1_Mimulus_guttatus	4089	4413	0	66	0	26	72	123	0.188291	0.922589	0.0588448	1	0.677298	1	no	40	50	Merlin-1_DR	DNA	Merlin
Migut.A00947.1_Mimulus_guttatus	4089	4413	0	66	0	26	72	123	0.188291	0.922589	0.0588448	1	0.677298	1	no	51	149	(TA)n	Simple_repeat	Simple_repeat
Migut.A00947.1_Mimulus_guttatus	4089	4413	0	66	0	26	72	123	0.188291	0.922589	0.0588448	1	0.677298	1	no	150	211	DNA9-5_DR	DNA	unknown
Migut.A00947.1_Mimulus_guttatus	4532	4744	2	140	2	72	144	357	0.188291	0.922589	0.0588448	1	0.011202	1	no	NA	NA	NA	NA	NA
Migut.H00950.2_Mimulus_guttatus	44	921	3	126	6	323	413	843	0.0258144	0.793231	0.00425351	1	1	1	no	NA	NA	NA	NA	NA
Migut.H00950.2_Mimulus_guttatus	1033	1531	26	107	5	211	108	746	0.0258144	0.793231	0.00425351	1	3.98e-10	1	no	NA	NA	NA	NA	NA
Migut.H00950.2_Mimulus_guttatus	1630	1758	0	21	1	47	22	311	0.0258144	0.793231	0.00425351	1	1	1	no	NA	NA	NA	NA	NA
Migut.H00950.2_Mimulus_guttatus	1896	2203	0	120	1	127	121	748	0.0258144	0.793231	0.00425351	1	2.19e-11	1	no	NA	NA	NA	NA	NA
Migut.H00950.2_Mimulus_guttatus	2266	2371	0	0	1	22	0	154	0.0258144	0.793231	0.00425351	1	1	1	no	NA	NA	NA	NA	NA
Migut.H00950.2_Mimulus_guttatus	3076	4140	3	399	4	392	415	1928	0.0258144	0.793231	0.00425351	1	2.63e-23	1	no	NA	NA	NA	NA	NA
Migut.H00950.2_Mimulus_guttatus	4469	4560	0	24	0	5	27	106	0.0258144	0.793231	0.00425351	1	1	1	no	43	90	(TTGTTT)n	Simple_repeat	Simple_repeat
Migut.H00950.2_Mimulus_guttatus	4889	5125	1	32	0	62	33	278	0.0258144	0.793231	0.00425351	1	0.00459778	1	no	141	178	(TTTA)n	Simple_repeat	Simple_repeat
Migut.H00950.2_Mimulus_guttatus	5197	5302	1	77	1	60	79	160	0.0258144	0.793231	0.00425351	1	2.61e-06	1	no	NA	NA	NA	NA	NA
Migut.H00950.2_Mimulus_guttatus	5387	5511	1	36	1	55	38	223	0.0258144	0.793231	0.00425351	1	0.00882301	1	no	NA	NA	NA	NA	NA
Migut.H00950.2_Mimulus_guttatus	5630	6077	5	242	4	174	253	913	0.0258144	0.793231	0.00425351	1	8.78e-14	1	no	16	39	(T)n	Simple_repeat	Simple_repeat
Migut.H00950.2_Mimulus_guttatus	6076	6397	2	105	6	149	116	643	0.0258144	0.793231	0.00425351	1	0.00101801	1	no	NA	NA	NA	NA	NA
Migut.K01183.1_Mimulus_guttatus	253	771	1	47	2	203	232	760	0.151066	0.829702	0.038038	1	1	1	no	NA	NA	NA	NA	NA
Migut.K01183.1_Mimulus_guttatus	895	1463	2	226	3	250	240	1154	0.151066	0.829702	0.038038	1	1.9e-07	1	no	NA	NA	NA	NA	NA
Migut.K01183.1_Mimulus_guttatus	1562	1653	0	22	0	78	22	244	0.151066	0.829702	0.038038	1	1	1	no	NA	NA	NA	NA	NA
Migut.K01183.1_Mimulus_guttatus	1791	2219	5	74	5	244	79	915	0.151066	0.829702	0.038038	1	0.00460593	1	no	NA	NA	NA	NA	NA
Migut.K01183.1_Mimulus_guttatus	2282	2359	0	0	0	17	0	183	0.151066	0.829702	0.038038	1	1	1	no	NA	NA	NA	NA	NA
Migut.K01183.1_Mimulus_guttatus	3094	3314	0	82	2	22	84	424	0.151066	0.829702	0.038038	1	2.55e-05	1	no	NA	NA	NA	NA	NA
Migut.K01183.1_Mimulus_guttatus	3691	3943	0	18	2	110	18	413	0.151066	0.829702	0.038038	1	1	1	no	NA	NA	NA	NA	NA
Migut.K01183.1_Mimulus_guttatus	4230	5114	3	258	8	479	267	2057	0.151066	0.829702	0.038038	1	2.89e-12	1	no	137	180	Mariner-4_HMi	DNA	TcMar-Tc1
Migut.K01183.1_Mimulus_guttatus	5186	5268	1	19	0	57	20	142	0.151066	0.829702	0.038038	1	1	1	no	NA	NA	NA	NA	NA
Migut.K01183.1_Mimulus_guttatus	5353	10334	473	1248	349	1487	1345	10029	0.151066	0.829702	0.038038	1.18e-58	2.57e-26	0.958924	within	959	1498	Copia-24_ECa-I	LTR	Copia
Migut.K01183.1_Mimulus_guttatus	5353	10334	473	1248	349	1487	1345	10029	0.151066	0.829702	0.038038	1.18e-58	2.57e-26	0.958924	within	1532	1601	Copia-24_ECa-I	LTR	Copia
Migut.K01183.1_Mimulus_guttatus	5353	10334	473	1248	349	1487	1345	10029	0.151066	0.829702	0.038038	1.18e-58	2.57e-26	0.958924	within	2056	2110	(TA)n	Simple_repeat	Simple_repeat
Migut.K01183.1_Mimulus_guttatus	5353	10334	473	1248	349	1487	1345	10029	0.151066	0.829702	0.038038	1.18e-58	2.57e-26	0.958924	within	2182	2219	(CGTGTC)n	Simple_repeat	Simple_repeat
Migut.K01183.1_Mimulus_guttatus	5353	10334	473	1248	349	1487	1345	10029	0.151066	0.829702	0.038038	1.18e-58	2.57e-26	0.958924	within	2997	3133	Copia-7_CP-I	LTR	Copia
Migut.K01183.1_Mimulus_guttatus	5353	10334	473	1248	349	1487	1345	10029	0.151066	0.829702	0.038038	1.18e-58	2.57e-26	0.958924	within	3597	4333	Copia-83_MN-I	LTR	Copia
Migut.K01183.1_Mimulus_guttatus	5353	10334	473	1248	349	1487	1345	10029	0.151066	0.829702	0.038038	1.18e-58	2.57e-26	0.958924	within	3659	4311	Copia-24_ECa-I	LTR	Copia
Migut.K01183.1_Mimulus_guttatus	5353	10334	473	1248	349	1487	1345	10029	0.151066	0.829702	0.038038	1.18e-58	2.57e-26	0.958924	within	4344	4400	Copia-22_ATr-I	LTR	Copia
Migut.K01183.1_Mimulus_guttatus	5353	10334	473	1248	349	1487	1345	10029	0.151066	0.829702	0.038038	1.18e-58	2.57e-26	0.958924	within	4353	4684	Copia-24_ECa-I	LTR	Copia
Migut.K01183.1_Mimulus_guttatus	10453	11431	24	271	344	328	405	2143	0.151066	0.829702	0.038038	1	1	5.89e-111	no	6	25	(T)n	Simple_repeat	Simple_repeat
Migut.K01183.1_Mimulus_guttatus	10453	11431	24	271	344	328	405	2143	0.151066	0.829702	0.038038	1	1	5.89e-111	no	322	364	(AAGAC)n	Simple_repeat	Simple_repeat
Migut.K01183.1_Mimulus_guttatus	10453	11431	24	271	344	328	405	2143	0.151066	0.829702	0.038038	1	1	5.89e-111	no	488	551	Copia-44_MN-I	LTR	Copia
Migut.K01183.1_Mimulus_guttatus	11492	11630	1	20	0	101	42	333	0.151066	0.829702	0.038038	1	1	1	no	NA	NA	NA	NA	NA
Migut.K01225.1_Mimulus_guttatus	115	424	0	0	0	0	0	0	0.826667	0.972477	0.14527	1	1	1	no	95	126	Gypsy-27_OD-I	LTR	Gypsy
Migut.K01225.1_Mimulus_guttatus	523	677	9	30	13	16	30	86	0.826667	0.972477	0.14527	1	0.432893	1	no	NA	NA	NA	NA	NA
Migut.K01225.1_Mimulus_guttatus	818	2150	15	51	21	20	53	181	0.826667	0.972477	0.14527	1	0.821039	1	no	523	592	(GTTGGT)n	Simple_repeat	Simple_repeat
Migut.K01225.1_Mimulus_guttatus	2213	2296	0	0	0	0	0	0	0.826667	0.972477	0.14527	1	1	1	no	NA	NA	NA	NA	NA
Migut.K01225.1_Mimulus_guttatus	3046	4300	12	14	23	12	15	157	0.826667	0.972477	0.14527	1	1	1	no	575	617	(TTC)n	Simple_repeat	Simple_repeat
Migut.K01225.1_Mimulus_guttatus	4643	4938	0	0	0	0	0	0	0.826667	0.972477	0.14527	1	1	1	no	NA	NA	NA	NA	NA
Migut.K01225.1_Mimulus_guttatus	5187	5430	0	0	0	0	0	0	0.826667	0.972477	0.14527	1	1	1	no	NA	NA	NA	NA	NA
Migut.K01225.1_Mimulus_guttatus	5502	5581	21	11	26	22	11	123	0.826667	0.972477	0.14527	1	1	1	no	NA	NA	NA	NA	NA
Migut.K01225.1_Mimulus_guttatus	5666	5762	5	0	3	5	0	45	0.826667	0.972477	0.14527	1	1	1	no	NA	NA	NA	NA	NA
Migut.K01225.1_Mimulus_guttatus	0	0	0	0	0	0	0	0	0.826667	0.972477	0.14527	1	1	1	no	NA	NA	NA	NA	NA
Pahal.1G006000.1_Panicum_hallii	267	1414	1	76	5	973	970	3090	0.00159236	0.32593	0.0026046	1	1	1	no	NA	NA	NA	NA	NA
Pahal.1G006000.1_Panicum_hallii	1464	1550	0	22	0	15	26	315	0.00159236	0.32593	0.0026046	1	1	1	no	NA	NA	NA	NA	NA
Pahal.1G006000.1_Panicum_hallii	1702	2085	1	94	6	266	120	1581	0.00159236	0.32593	0.0026046	1	1.06e-24	1	no	NA	NA	NA	NA	NA
Pahal.1G006000.1_Panicum_hallii	2221	2433	0	17	1	215	25	642	0.00159236	0.32593	0.0026046	1	1	1	no	NA	NA	NA	NA	NA
Pahal.1G006000.1_Panicum_hallii	2616	2703	0	28	3	86	28	389	0.00159236	0.32593	0.0026046	1	1	1	no	NA	NA	NA	NA	NA
Pahal.1G006000.1_Panicum_hallii	2835	2941	0	44	1	92	45	386	0.00159236	0.32593	0.0026046	1	1.16e-20	1	no	NA	NA	NA	NA	NA
Pahal.1G006000.1_Panicum_hallii	3004	3076	0	19	0	44	19	311	0.00159236	0.32593	0.0026046	1	1	1	no	NA	NA	NA	NA	NA
Pahal.1G006000.1_Panicum_hallii	3832	4264	0	47	8	244	58	1431	0.00159236	0.32593	0.0026046	1	4.37e-14	1	no	NA	NA	NA	NA	NA
Pahal.1G006000.1_Panicum_hallii	4593	4936	3	118	2	386	125	1267	0.00159236	0.32593	0.0026046	1	1.84e-48	1	no	NA	NA	NA	NA	NA
Pahal.1G006000.1_Panicum_hallii	5565	5653	0	0	1	101	0	407	0.00159236	0.32593	0.0026046	1	1	1	no	NA	NA	NA	NA	NA
Pahal.1G006000.1_Panicum_hallii	5728	5812	0	29	1	116	36	417	0.00159236	0.32593	0.0026046	1	1	1	no	NA	NA	NA	NA	NA
Pahal.1G006000.1_Panicum_hallii	5897	5993	0	9	0	176	44	315	0.00159236	0.32593	0.0026046	1	1	1	no	NA	NA	NA	NA	NA
Pahal.1G006000.1_Panicum_hallii	6112	6349	0	38	3	286	85	906	0.00159236	0.32593	0.0026046	1	0.0130943	1	no	NA	NA	NA	NA	NA
Pahal.1G006000.1_Panicum_hallii	6419	6585	0	2	0	140	85	445	0.00159236	0.32593	0.0026046	1	1	1	no	NA	NA	NA	NA	NA
Pahal.1G457700.1_Panicum_hallii	416	957	0	1	3	422	367	1443	0.00288288	0.467757	0.0021476	1	1	1	no	NA	NA	NA	NA	NA
Pahal.1G457700.1_Panicum_hallii	1115	1596	4	41	5	529	129	2192	0.00288288	0.467757	0.0021476	1	0.999808	1	no	NA	NA	NA	NA	NA
Pahal.1G457700.1_Panicum_hallii	1775	1863	1	109	0	81	127	317	0.00288288	0.467757	0.0021476	1	4.81e-20	1	no	NA	NA	NA	NA	NA
Pahal.1G457700.1_Panicum_hallii	1993	2290	1	25	4	324	28	1387	0.00288288	0.467757	0.0021476	1	1	1	no	NA	NA	NA	NA	NA
Pahal.1G457700.1_Panicum_hallii	2389	2496	0	61	2	67	67	496	0.00288288	0.467757	0.0021476	1	1.84e-14	1	no	NA	NA	NA	NA	NA
Pahal.1G457700.1_Panicum_hallii	2628	2702	0	0	1	119	0	238	0.00288288	0.467757	0.0021476	1	1	1	no	NA	NA	NA	NA	NA
Pahal.1G457700.1_Panicum_hallii	2765	2846	0	59	2	56	61	215	0.00288288	0.467757	0.0021476	1	1.81e-17	1	no	NA	NA	NA	NA	NA
Pahal.1G457700.1_Panicum_hallii	3632	3991	0	69	1	238	77	1077	0.00288288	0.467757	0.0021476	1	2.56e-15	1	no	NA	NA	NA	NA	NA
Pahal.1G457700.1_Panicum_hallii	4323	4584	1	0	0	272	30	1049	0.00288288	0.467757	0.0021476	1	1	1	no	NA	NA	NA	NA	NA
Pahal.1G457700.1_Panicum_hallii	4821	4909	0	0	0	39	0	273	0.00288288	0.467757	0.0021476	1	1	1	no	NA	NA	NA	NA	NA
Pahal.1G457700.1_Panicum_hallii	5366	5455	0	31	0	71	38	176	0.00288288	0.467757	0.0021476	1	1.11e-05	1	no	NA	NA	NA	NA	NA
Pahal.1G457700.1_Panicum_hallii	5527	5630	0	6	1	125	21	349	0.00288288	0.467757	0.0021476	1	1	1	no	NA	NA	NA	NA	NA
Pahal.1G457700.1_Panicum_hallii	5715	5825	0	69	2	185	78	393	0.00288288	0.467757	0.0021476	1	1.2e-14	1	no	NA	NA	NA	NA	NA
Pahal.1G457700.1_Panicum_hallii	5944	6045	0	18	1	144	24	429	0.00288288	0.467757	0.0021476	1	1	1	no	NA	NA	NA	NA	NA
Pahal.1G457700.1_Panicum_hallii	6115	6241	1	26	0	103	54	210	0.00288288	0.467757	0.0021476	1	1	1	no	NA	NA	NA	NA	NA
Pahal.9G172500.1_Panicum_hallii	42	871	1	1	4	503	484	2220	0.00430464	0.30901	0.0020846	1	1	1	no	NA	NA	NA	NA	NA
Pahal.9G172500.1_Panicum_hallii	1014	1568	1	91	6	509	207	2278	0.00430464	0.30901	0.0020846	1	5.21e-05	1	no	NA	NA	NA	NA	NA
Pahal.9G172500.1_Panicum_hallii	1708	1797	1	0	1	68	0	306	0.00430464	0.30901	0.0020846	1	1	1	no	NA	NA	NA	NA	NA
Pahal.9G172500.1_Panicum_hallii	1927	2227	3	0	2	248	0	939	0.00430464	0.30901	0.0020846	1	1	1	no	NA	NA	NA	NA	NA
Pahal.9G172500.1_Panicum_hallii	2326	2451	0	0	2	28	0	546	0.00430464	0.30901	0.0020846	1	1	1	no	NA	NA	NA	NA	NA
Pahal.9G172500.1_Panicum_hallii	2583	2660	2	24	0	97	54	201	0.00430464	0.30901	0.0020846	1	1	1	no	NA	NA	NA	NA	NA
Pahal.9G172500.1_Panicum_hallii	2723	2814	0	63	0	112	70	392	0.00430464	0.30901	0.0020846	1	7e-25	1	no	NA	NA	NA	NA	NA
Pahal.9G172500.1_Panicum_hallii	3591	3985	1	61	2	232	64	1287	0.00430464	0.30901	0.0020846	1	1.09e-27	1	no	NA	NA	NA	NA	NA
Pahal.9G172500.1_Panicum_hallii	4317	4600	1	92	5	213	104	811	0.00430464	0.30901	0.0020846	1	2.6e-34	1	no	NA	NA	NA	NA	NA
Pahal.9G172500.1_Panicum_hallii	4798	4905	0	0	0	169	0	404	0.00430464	0.30901	0.0020846	1	1	1	no	NA	NA	NA	NA	NA
Pahal.9G172500.1_Panicum_hallii	5209	5290	0	0	1	97	0	235	0.00430464	0.30901	0.0020846	1	1	1	no	NA	NA	NA	NA	NA
Pahal.9G172500.1_Panicum_hallii	5362	5445	0	1	1	69	23	299	0.00430464	0.30901	0.0020846	1	1	1	no	NA	NA	NA	NA	NA
Pahal.9G172500.1_Panicum_hallii	5530	5626	1	24	0	110	55	311	0.00430464	0.30901	0.0020846	1	1	1	no	NA	NA	NA	NA	NA
Pahal.9G172500.1_Panicum_hallii	5745	5823	0	26	0	34	62	304	0.00430464	0.30901	0.0020846	1	1	1	no	NA	NA	NA	NA	NA
Pahal.9G172500.1_Panicum_hallii	5887	6265	2	32	0	531	220	980	0.00430464	0.30901	0.0020846	1	1	1	no	NA	NA	NA	NA	NA
Pavir.1KG552900.3_Panicum_virgatum	372	740	0	0	2	166	199	575	0.0102389	0.25	0.00502054	1	1	1	no	NA	NA	NA	NA	NA
Pavir.1KG552900.3_Panicum_virgatum	886	1368	5	6	7	87	16	333	0.0102389	0.25	0.00502054	1	1	1	no	NA	NA	NA	NA	NA
Pavir.1KG552900.3_Panicum_virgatum	1538	1627	0	6	0	11	8	33	0.0102389	0.25	0.00502054	1	1	1	no	NA	NA	NA	NA	NA
Pavir.1KG552900.3_Panicum_virgatum	1757	2056	0	23	0	59	27	363	0.0102389	0.25	0.00502054	1	1	1	no	NA	NA	NA	NA	NA
Pavir.1KG552900.3_Panicum_virgatum	2155	2261	0	10	0	7	14	76	0.0102389	0.25	0.00502054	1	1	1	no	NA	NA	NA	NA	NA
Pavir.1KG552900.3_Panicum_virgatum	2532	2613	0	0	0	22	0	79	0.0102389	0.25	0.00502054	1	1	1	no	NA	NA	NA	NA	NA
Pavir.1KG552900.3_Panicum_virgatum	3387	3661	0	8	0	53	8	230	0.0102389	0.25	0.00502054	1	1	1	no	NA	NA	NA	NA	NA
Pavir.1KG552900.3_Panicum_virgatum	3993	4254	0	5	1	49	10	118	0.0102389	0.25	0.00502054	1	1	1	no	NA	NA	NA	NA	NA
Pavir.1KG552900.3_Panicum_virgatum	4491	4579	0	4	0	6	4	53	0.0102389	0.25	0.00502054	1	1	1	no	NA	NA	NA	NA	NA
Pavir.1KG552900.3_Panicum_virgatum	5036	5126	0	0	0	9	0	15	0.0102389	0.25	0.00502054	1	1	1	no	NA	NA	NA	NA	NA
Pavir.1KG552900.3_Panicum_virgatum	5198	5298	0	10	0	15	13	95	0.0102389	0.25	0.00502054	1	1	1	no	NA	NA	NA	NA	NA
Pavir.1KG552900.3_Panicum_virgatum	5383	5492	1	6	0	39	10	109	0.0102389	0.25	0.00502054	1	1	1	no	NA	NA	NA	NA	NA
Pavir.1KG552900.3_Panicum_virgatum	5611	5692	0	0	1	21	0	68	0.0102389	0.25	0.00502054	1	1	1	no	NA	NA	NA	NA	NA
Pavir.1KG552900.3_Panicum_virgatum	5759	5856	0	2	0	42	11	44	0.0102389	0.25	0.00502054	1	1	1	no	NA	NA	NA	NA	NA
Pavir.1NG547800.2_Panicum_virgatum	554	656	0	0	0	45	66	213	0.355597	0.835535	0.0341521	1	1	1	no	NA	NA	NA	NA	NA
Pavir.1NG547800.2_Panicum_virgatum	734	1464	14	48	20	225	154	771	0.355597	0.835535	0.0341521	1	1	1	no	153	438	Helitron-N133_OS	RC	Helitron
Pavir.1NG547800.2_Panicum_virgatum	734	1464	14	48	20	225	154	771	0.355597	0.835535	0.0341521	1	1	1	no	208	454	Harbinger-N2_OS	DNA	PIF-Harbinger
Pavir.1NG547800.2_Panicum_virgatum	1616	2107	0	3	1	79	12	370	0.355597	0.835535	0.0341521	1	1	1	no	NA	NA	NA	NA	NA
Pavir.1NG547800.2_Panicum_virgatum	2289	2377	0	17	0	5	18	64	0.355597	0.835535	0.0341521	1	1	1	no	NA	NA	NA	NA	NA
Pavir.1NG547800.2_Panicum_virgatum	2507	2808	0	3	0	29	3	141	0.355597	0.835535	0.0341521	1	1	1	no	NA	NA	NA	NA	NA
Pavir.1NG547800.2_Panicum_virgatum	2907	3014	0	3	0	8	3	79	0.355597	0.835535	0.0341521	1	1	1	no	NA	NA	NA	NA	NA
Pavir.1NG547800.2_Panicum_virgatum	3146	3222	1	0	0	33	0	74	0.355597	0.835535	0.0341521	1	1	1	no	NA	NA	NA	NA	NA
Pavir.1NG547800.2_Panicum_virgatum	3285	3368	0	0	0	25	0	54	0.355597	0.835535	0.0341521	1	1	1	no	NA	NA	NA	NA	NA
Pavir.1NG547800.2_Panicum_virgatum	4151	4508	1	7	5	83	11	488	0.355597	0.835535	0.0341521	1	1	1	no	NA	NA	NA	NA	NA
Pavir.1NG547800.2_Panicum_virgatum	4837	5098	1	6	1	65	27	211	0.355597	0.835535	0.0341521	1	1	1	no	NA	NA	NA	NA	NA
Pavir.1NG547800.2_Panicum_virgatum	5332	5420	0	0	2	14	0	118	0.355597	0.835535	0.0341521	1	1	1	no	NA	NA	NA	NA	NA
Pavir.1NG547800.2_Panicum_virgatum	5676	8493	739	1862	170	1275	1933	2892	0.355597	0.835535	0.0341521	1.61e-59	9.12e-71	2e-11	within	168	221	LTR-11B_OS-LTR	LTR	unknown
Pavir.1NG547800.2_Panicum_virgatum	5676	8493	739	1862	170	1275	1933	2892	0.355597	0.835535	0.0341521	1.61e-59	9.12e-71	2e-11	within	303	516	Copia19-ZM_I	LTR	Copia
Pavir.1NG547800.2_Panicum_virgatum	5676	8493	739	1862	170	1275	1933	2892	0.355597	0.835535	0.0341521	1.61e-59	9.12e-71	2e-11	within	382	973	LTR-11_OS-I	LTR	unknown
Pavir.1NG547800.2_Panicum_virgatum	5676	8493	739	1862	170	1275	1933	2892	0.355597	0.835535	0.0341521	1.61e-59	9.12e-71	2e-11	within	1484	1620	LTR-11B_OS-I	LTR	unknown
Pavir.1NG547800.2_Panicum_virgatum	5676	8493	739	1862	170	1275	1933	2892	0.355597	0.835535	0.0341521	1.61e-59	9.12e-71	2e-11	within	1507	1587	LTR-11_OS-I	LTR	unknown
Pavir.1NG547800.2_Panicum_virgatum	5676	8493	739	1862	170	1275	1933	2892	0.355597	0.835535	0.0341521	1.61e-59	9.12e-71	2e-11	within	2503	2585	LTR-11B_OS-LTR	LTR	unknown
Pavir.1NG547800.2_Panicum_virgatum	8565	8664	0	0	1	32	21	114	0.355597	0.835535	0.0341521	1	1	1	no	NA	NA	NA	NA	NA
Pavir.1NG547800.2_Panicum_virgatum	8734	8859	0	0	0	55	33	141	0.355597	0.835535	0.0341521	1	1	1	no	NA	NA	NA	NA	NA
Pavir.1NG547800.2_Panicum_virgatum	8978	9083	0	4	2	51	23	160	0.355597	0.835535	0.0341521	1	1	1	no	NA	NA	NA	NA	NA
Pavir.1NG547800.2_Panicum_virgatum	9150	9250	0	8	1	102	43	54	0.355597	0.835535	0.0341521	1	1	1	no	NA	NA	NA	NA	NA
PGSC0003DMT400035505_Solanum_tuberosum	980	1068	4	0	5	206	32	338	0.0268328	0.344508	0.0259989	1	1	1	no	NA	NA	NA	NA	NA
PGSC0003DMT400035505_Solanum_tuberosum	1180	2168	15	145	88	805	390	3701	0.0268328	0.344508	0.0259989	1	0.140099	0.815436	no	NA	NA	NA	NA	NA
PGSC0003DMT400035505_Solanum_tuberosum	2267	2378	5	23	8	158	32	503	0.0268328	0.344508	0.0259989	1	1	1	no	NA	NA	NA	NA	NA
PGSC0003DMT400035505_Solanum_tuberosum	2519	3148	12	81	88	682	165	3705	0.0268328	0.344508	0.0259989	1	7.57e-05	0.81824	no	NA	NA	NA	NA	NA
PGSC0003DMT400035505_Solanum_tuberosum	3211	3297	2	0	12	112	0	479	0.0268328	0.344508	0.0259989	1	1	1	no	NA	NA	NA	NA	NA
PGSC0003DMT400035505_Solanum_tuberosum	3406	3531	2	1	17	85	27	470	0.0268328	0.344508	0.0259989	1	1	1	no	NA	NA	NA	NA	NA
PGSC0003DMT400035505_Solanum_tuberosum	4018	4869	17	52	93	994	255	4046	0.0268328	0.344508	0.0259989	1	1	0.896839	no	NA	NA	NA	NA	NA
PGSC0003DMT400035505_Solanum_tuberosum	5198	5422	6	0	20	204	80	1043	0.0268328	0.344508	0.0259989	1	1	1	no	NA	NA	NA	NA	NA
PGSC0003DMT400035505_Solanum_tuberosum	5817	7201	49	181	188	881	421	5644	0.0268328	0.344508	0.0259989	2.32e-06	0.000169847	0.000511417	within	494	591	L1-14_STu	LINE	L1
PGSC0003DMT400035505_Solanum_tuberosum	5817	7201	49	181	188	881	421	5644	0.0268328	0.344508	0.0259989	2.32e-06	0.000169847	0.000511417	within	785	937	EnSpm-1_STu	DNA	CMC-EnSpm
PGSC0003DMT400035505_Solanum_tuberosum	5817	7201	49	181	188	881	421	5644	0.0268328	0.344508	0.0259989	2.32e-06	0.000169847	0.000511417	within	808	1039	SINE2-1_STu	SINE	tRNA
PGSC0003DMT400035505_Solanum_tuberosum	7273	7343	0	0	10	47	0	418	0.0268328	0.344508	0.0259989	1	1	1	no	NA	NA	NA	NA	NA
Potri.005G082901.1_Populus_trichocarpa	3080	3164	0	0	0	54	24	43	0.00307377	0.00268096	0.00360845	1	1	1	no	NA	NA	NA	NA	NA
Potri.005G082901.1_Populus_trichocarpa	3279	3879	0	0	9	234	261	2344	0.00307377	0.00268096	0.00360845	1	1	1	no	183	235	(TATGCT)n	Simple_repeat	Simple_repeat
Potri.005G082901.1_Populus_trichocarpa	3978	4076	1	0	1	54	17	221	0.00307377	0.00268096	0.00360845	1	1	1	no	NA	NA	NA	NA	NA
Potri.005G082901.1_Populus_trichocarpa	4217	4775	0	0	10	288	51	1863	0.00307377	0.00268096	0.00360845	1	1	1	no	NA	NA	NA	NA	NA
Potri.005G082901.1_Populus_trichocarpa	4838	4929	0	0	0	43	19	229	0.00307377	0.00268096	0.00360845	1	1	1	no	NA	NA	NA	NA	NA
Potri.005G082901.1_Populus_trichocarpa	5679	6403	2	3	8	464	200	1993	0.00307377	0.00268096	0.00360845	1	1	1	no	NA	NA	NA	NA	NA
Potri.005G082901.1_Populus_trichocarpa	6732	7532	2	0	11	721	64	2333	0.00307377	0.00268096	0.00360845	1	1	1	no	NA	NA	NA	NA	NA
Potri.005G082901.1_Populus_trichocarpa	7694	7792	0	0	2	111	26	260	0.00307377	0.00268096	0.00360845	1	1	1	no	NA	NA	NA	NA	NA
Potri.005G082901.1_Populus_trichocarpa	8000	8467	2	0	7	303	131	1440	0.00307377	0.00268096	0.00360845	1	1	1	no	NA	NA	NA	NA	NA
Potri.005G082901.1_Populus_trichocarpa	8539	8633	0	0	0	105	0	222	0.00307377	0.00268096	0.00360845	1	1	1	no	NA	NA	NA	NA	NA
Potri.005G082901.1_Populus_trichocarpa	8718	9219	1	0	5	459	21	1676	0.00307377	0.00268096	0.00360845	1	1	1	no	NA	NA	NA	NA	NA
Potri.005G082901.1_Populus_trichocarpa	9338	10169	1	0	5	590	98	2680	0.00307377	0.00268096	0.00360845	1	1	1	no	NA	NA	NA	NA	NA
Potri.005G082901.1_Populus_trichocarpa	10230	10845	3	0	5	478	207	2155	0.00307377	0.00268096	0.00360845	1	1	1	no	NA	NA	NA	NA	NA
Potri.005G091200.2_Populus_trichocarpa	88	1260	2	1	1	663	523	939	0.00461277	0.308346	0.00257798	1	1	1	no	127	154	(AAAG)n	Simple_repeat	Simple_repeat
Potri.005G091200.2_Populus_trichocarpa	88	1260	2	1	1	663	523	939	0.00461277	0.308346	0.00257798	1	1	1	no	162	210	(GAG)n	Simple_repeat	Simple_repeat
Potri.005G091200.2_Populus_trichocarpa	1375	1896	0	16	4	299	54	1574	0.00461277	0.308346	0.00257798	1	1	1	no	NA	NA	NA	NA	NA
Potri.005G091200.2_Populus_trichocarpa	1995	2096	0	23	0	44	58	336	0.00461277	0.308346	0.00257798	1	1	1	no	NA	NA	NA	NA	NA
Potri.005G091200.2_Populus_trichocarpa	2237	2800	1	15	2	241	46	1922	0.00461277	0.308346	0.00257798	1	1	1	no	NA	NA	NA	NA	NA
Potri.005G091200.2_Populus_trichocarpa	2863	2940	0	23	1	46	26	185	0.00461277	0.308346	0.00257798	1	1	1	no	NA	NA	NA	NA	NA
Potri.005G091200.2_Populus_trichocarpa	3684	3870	2	0	0	143	0	580	0.00461277	0.308346	0.00257798	1	1	1	no	NA	NA	NA	NA	NA
Potri.005G091200.2_Populus_trichocarpa	4199	4852	4	136	9	677	192	2017	0.00461277	0.308346	0.00257798	1	5.82e-30	1	no	NA	NA	NA	NA	NA
Potri.005G091200.2_Populus_trichocarpa	5053	5145	1	16	0	92	17	119	0.00461277	0.308346	0.00257798	1	1	1	no	NA	NA	NA	NA	NA
Potri.005G091200.2_Populus_trichocarpa	5353	5613	0	32	1	174	54	709	0.00461277	0.308346	0.00257798	1	1.47e-05	1	no	NA	NA	NA	NA	NA
Potri.005G091200.2_Populus_trichocarpa	5685	5778	1	0	0	53	0	345	0.00461277	0.308346	0.00257798	1	1	1	no	NA	NA	NA	NA	NA
Potri.005G091200.2_Populus_trichocarpa	5863	6579	2	92	6	622	143	1807	0.00461277	0.308346	0.00257798	1	1.77e-16	1	no	234	253	(T)n	Simple_repeat	Simple_repeat
Potri.005G091200.2_Populus_trichocarpa	6698	7550	6	45	12	375	96	2917	0.00461277	0.308346	0.00257798	1	0.000709475	1	no	542	571	(TA)n	Simple_repeat	Simple_repeat
Potri.005G091200.2_Populus_trichocarpa	7611	8361	0	0	4	690	85	2066	0.00461277	0.308346	0.00257798	1	1	1	no	NA	NA	NA	NA	NA
Sevir.1G006300.1_Setaria_viridis	129	798	2	23	5	568	540	1423	0.00401768	0.500806	0.00263081	1	1	1	no	62	99	(CGC)n	Simple_repeat	Simple_repeat
Sevir.1G006300.1_Setaria_viridis	854	1123	2	109	3	177	133	960	0.00401768	0.500806	0.00263081	1	2.23e-14	1	no	NA	NA	NA	NA	NA
Sevir.1G006300.1_Setaria_viridis	1173	1264	1	0	0	34	0	239	0.00401768	0.500806	0.00263081	1	1	1	no	NA	NA	NA	NA	NA
Sevir.1G006300.1_Setaria_viridis	1416	1808	1	33	3	170	36	992	0.00401768	0.500806	0.00263081	1	1.19e-07	1	no	NA	NA	NA	NA	NA
Sevir.1G006300.1_Setaria_viridis	1944	2157	1	21	2	140	27	688	0.00401768	0.500806	0.00263081	1	1	1	no	NA	NA	NA	NA	NA
Sevir.1G006300.1_Setaria_viridis	2289	2380	1	0	0	48	0	373	0.00401768	0.500806	0.00263081	1	1	1	no	NA	NA	NA	NA	NA
Sevir.1G006300.1_Setaria_viridis	2512	2616	0	0	0	47	0	228	0.00401768	0.500806	0.00263081	1	1	1	no	NA	NA	NA	NA	NA
Sevir.1G006300.1_Setaria_viridis	2679	2759	0	0	1	17	0	127	0.00401768	0.500806	0.00263081	1	1	1	no	NA	NA	NA	NA	NA
Sevir.1G006300.1_Setaria_viridis	3521	3993	0	115	5	267	130	1225	0.00401768	0.500806	0.00263081	1	1.67e-20	1	no	NA	NA	NA	NA	NA
Sevir.1G006300.1_Setaria_viridis	4322	4728	0	104	2	356	110	1417	0.00401768	0.500806	0.00263081	1	2.05e-24	1	no	NA	NA	NA	NA	NA
Sevir.1G006300.1_Setaria_viridis	5354	5442	0	29	1	77	31	213	0.00401768	0.500806	0.00263081	1	1	1	no	NA	NA	NA	NA	NA
Sevir.1G006300.1_Setaria_viridis	5514	5599	0	41	1	48	46	323	0.00401768	0.500806	0.00263081	1	2.34e-08	1	no	NA	NA	NA	NA	NA
Sevir.1G006300.1_Setaria_viridis	5684	5796	1	0	1	200	0	479	0.00401768	0.500806	0.00263081	1	1	1	no	NA	NA	NA	NA	NA
Sevir.1G006300.1_Setaria_viridis	5915	6127	0	108	2	151	114	697	0.00401768	0.500806	0.00263081	1	1.6e-25	1	no	NA	NA	NA	NA	NA
Sevir.1G006300.1_Setaria_viridis	6197	6534	1	38	1	189	73	879	0.00401768	0.500806	0.00263081	1	0.412937	1	no	151	211	(GGAGAG)n	Simple_repeat	Simple_repeat
Sevir.9G171300.4_Setaria_viridis	137	805	1	0	3	480	417	1995	0.00350877	0.477523	0.00198165	1	1	1	no	NA	NA	NA	NA	NA
Sevir.9G171300.4_Setaria_viridis	1178	1270	0	0	1	95	0	417	0.00350877	0.477523	0.00198165	1	1	1	no	NA	NA	NA	NA	NA
Sevir.9G171300.4_Setaria_viridis	1402	1496	0	0	0	71	0	284	0.00350877	0.477523	0.00198165	1	1	1	no	NA	NA	NA	NA	NA
Sevir.9G171300.4_Setaria_viridis	1559	1640	0	17	0	41	22	292	0.00350877	0.477523	0.00198165	1	1	1	no	NA	NA	NA	NA	NA
Sevir.9G171300.4_Setaria_viridis	2393	3118	3	148	4	522	204	2189	0.00350877	0.477523	0.00198165	1	5.57e-13	1	no	NA	NA	NA	NA	NA
Sevir.9G171300.4_Setaria_viridis	3447	4032	1	82	4	395	94	2230	0.00350877	0.477523	0.00198165	1	1.08e-15	1	no	NA	NA	NA	NA	NA
Sevir.9G171300.4_Setaria_viridis	4478	4562	0	0	1	43	0	364	0.00350877	0.477523	0.00198165	1	1	1	no	NA	NA	NA	NA	NA
Sevir.9G171300.4_Setaria_viridis	4634	4746	0	60	3	97	89	405	0.00350877	0.477523	0.00198165	1	0.000141602	1	no	NA	NA	NA	NA	NA
Sevir.9G171300.4_Setaria_viridis	4831	4943	2	18	0	74	20	324	0.00350877	0.477523	0.00198165	1	1	1	no	NA	NA	NA	NA	NA
Sevir.9G171300.4_Setaria_viridis	5065	5562	1	80	6	185	111	1959	0.00350877	0.477523	0.00198165	1	1.73e-07	1	no	96	344	STOWAWAY14_SB	DNA	TcMar-Stowaway
Sevir.9G171300.4_Setaria_viridis	5065	5562	1	80	6	185	111	1959	0.00350877	0.477523	0.00198165	1	1.73e-07	1	no	248	375	hAT-N7B_OS	DNA	hAT-Tip100
Sevir.9G171300.4_Setaria_viridis	5632	6742	2	158	5	847	222	3166	0.00350877	0.477523	0.00198165	1	1.29e-12	1	no	334	505	STOWAWAY45_OS	DNA	TcMar-Stowaway
Sevir.9G171300.4_Setaria_viridis	5632	6742	2	158	5	847	222	3166	0.00350877	0.477523	0.00198165	1	1.29e-12	1	no	369	504	STOWAWAY20_SB	DNA	TcMar-Stowaway
Sevir.9G173600.1_Setaria_viridis	35	2201	4	137	11	1509	1224	5789	0.00304794	0.220252	0.002165	1	1	1	no	1657	1933	Copia-77_SB-I	LTR	Copia
Sevir.9G173600.1_Setaria_viridis	2380	2469	0	0	0	31	0	190	0.00304794	0.220252	0.002165	1	1	1	no	NA	NA	NA	NA	NA
Sevir.9G173600.1_Setaria_viridis	2599	2880	0	72	1	188	76	878	0.00304794	0.220252	0.002165	1	2.36e-42	1	no	NA	NA	NA	NA	NA
Sevir.9G173600.1_Setaria_viridis	2979	3112	0	22	1	49	24	518	0.00304794	0.220252	0.002165	1	1	1	no	NA	NA	NA	NA	NA
Sevir.9G173600.1_Setaria_viridis	3244	3323	0	15	0	59	15	133	0.00304794	0.220252	0.002165	1	1	1	no	NA	NA	NA	NA	NA
Sevir.9G173600.1_Setaria_viridis	3386	3468	0	14	4	70	14	176	0.00304794	0.220252	0.002165	1	1	1	no	NA	NA	NA	NA	NA
Sevir.9G173600.1_Setaria_viridis	4251	4674	1	45	3	272	46	1383	0.00304794	0.220252	0.002165	1	9.74e-29	1	no	NA	NA	NA	NA	NA
Sevir.9G173600.1_Setaria_viridis	5006	5296	0	51	0	190	54	971	0.00304794	0.220252	0.002165	1	3.68e-30	1	no	NA	NA	NA	NA	NA
Sevir.9G173600.1_Setaria_viridis	5503	5592	1	0	0	129	0	308	0.00304794	0.220252	0.002165	1	1	1	no	NA	NA	NA	NA	NA
Sevir.9G173600.1_Setaria_viridis	5803	5883	0	0	1	77	0	245	0.00304794	0.220252	0.002165	1	1	1	no	NA	NA	NA	NA	NA
Sevir.9G173600.1_Setaria_viridis	5955	6039	1	27	1	152	28	296	0.00304794	0.220252	0.002165	1	1	1	no	NA	NA	NA	NA	NA
Sevir.9G173600.1_Setaria_viridis	6124	6227	1	0	1	96	30	346	0.00304794	0.220252	0.002165	1	1	1	no	NA	NA	NA	NA	NA
Sevir.9G173600.1_Setaria_viridis	6346	6442	1	0	1	185	0	256	0.00304794	0.220252	0.002165	1	1	1	no	NA	NA	NA	NA	NA
Sevir.9G173600.1_Setaria_viridis	6506	6927	2	2	4	602	237	1444	0.00304794	0.220252	0.002165	1	1	1	no	169	213	(AAGCTG)n	Simple_repeat	Simple_repeat
Sobic.001G175000.1_Sorghum_bicolor	59	1109	0	1	6	525	775	1974	0.0027653	0.0746382	0.00400372	1	1	1	no	NA	NA	NA	NA	NA
Sobic.001G175000.1_Sorghum_bicolor	1255	1873	1	64	8	471	169	2460	0.0027653	0.0746382	0.00400372	1	7.68e-29	1	no	NA	NA	NA	NA	NA
Sobic.001G175000.1_Sorghum_bicolor	2034	2114	1	0	0	17	0	156	0.0027653	0.0746382	0.00400372	1	1	1	no	NA	NA	NA	NA	NA
Sobic.001G175000.1_Sorghum_bicolor	2244	2507	0	0	5	156	0	810	0.0027653	0.0746382	0.00400372	1	1	1	no	NA	NA	NA	NA	NA
Sobic.001G175000.1_Sorghum_bicolor	2606	2736	0	0	0	55	0	277	0.0027653	0.0746382	0.00400372	1	1	1	no	NA	NA	NA	NA	NA
Sobic.001G175000.1_Sorghum_bicolor	2868	2943	0	0	1	125	0	334	0.0027653	0.0746382	0.00400372	1	1	1	no	NA	NA	NA	NA	NA
Sobic.001G175000.1_Sorghum_bicolor	3006	3089	1	22	0	131	29	296	0.0027653	0.0746382	0.00400372	1	1	1	no	NA	NA	NA	NA	NA
Sobic.001G175000.1_Sorghum_bicolor	3830	4297	1	0	5	258	28	1498	0.0027653	0.0746382	0.00400372	1	1	1	no	NA	NA	NA	NA	NA
Sobic.001G175000.1_Sorghum_bicolor	4629	4909	0	10	5	380	61	919	0.0027653	0.0746382	0.00400372	1	1	1	no	NA	NA	NA	NA	NA
Sobic.001G175000.1_Sorghum_bicolor	5328	5398	1	0	2	68	0	201	0.0027653	0.0746382	0.00400372	1	1	1	no	NA	NA	NA	NA	NA
Sobic.001G175000.1_Sorghum_bicolor	5470	5554	0	0	2	103	0	353	0.0027653	0.0746382	0.00400372	1	1	1	no	NA	NA	NA	NA	NA
Sobic.001G175000.1_Sorghum_bicolor	5639	5733	1	0	3	155	47	281	0.0027653	0.0746382	0.00400372	1	1	1	no	NA	NA	NA	NA	NA
Sobic.001G175000.1_Sorghum_bicolor	5852	5944	0	0	0	85	25	238	0.0027653	0.0746382	0.00400372	1	1	1	no	NA	NA	NA	NA	NA
Sobic.001G175000.1_Sorghum_bicolor	6008	6382	2	1	6	364	179	943	0.0027653	0.0746382	0.00400372	1	1	1	no	NA	NA	NA	NA	NA
Sobic.004G006600.7_Sorghum_bicolor	788	1636	1	34	3	471	391	1761	0.030202	0.634533	0.0115229	1	1	1	no	5	46	(GCCGCG)n	Simple_repeat	Simple_repeat
Sobic.004G006600.7_Sorghum_bicolor	1758	1850	0	0	0	26	0	213	0.030202	0.634533	0.0115229	1	1	1	no	NA	NA	NA	NA	NA
Sobic.004G006600.7_Sorghum_bicolor	1996	2366	0	133	3	292	168	972	0.030202	0.634533	0.0115229	1	7.85e-06	1	no	NA	NA	NA	NA	NA
Sobic.004G006600.7_Sorghum_bicolor	2499	2706	1	0	4	148	0	724	0.030202	0.634533	0.0115229	1	1	1	no	NA	NA	NA	NA	NA
Sobic.004G006600.7_Sorghum_bicolor	2892	2978	1	17	2	104	20	252	0.030202	0.634533	0.0115229	1	1	1	no	NA	NA	NA	NA	NA
Sobic.004G006600.7_Sorghum_bicolor	3110	3217	1	28	0	70	29	451	0.030202	0.634533	0.0115229	1	1	1	no	NA	NA	NA	NA	NA
Sobic.004G006600.7_Sorghum_bicolor	3280	3360	0	58	4	73	63	270	0.030202	0.634533	0.0115229	1	1.86e-07	1	no	NA	NA	NA	NA	NA
Sobic.004G006600.7_Sorghum_bicolor	4095	4199	0	18	0	57	21	227	0.030202	0.634533	0.0115229	1	1	1	no	NA	NA	NA	NA	NA
Sobic.004G006600.7_Sorghum_bicolor	4528	5270	1	250	12	668	270	2091	0.030202	0.634533	0.0115229	1	7.29e-29	1	no	268	345	Harbinger-N43_OS	DNA	PIF-Harbinger
Sobic.004G006600.7_Sorghum_bicolor	4528	5270	1	250	12	668	270	2091	0.030202	0.634533	0.0115229	1	7.29e-29	1	no	356	569	Harbinger-N43_OS	DNA	PIF-Harbinger
Sobic.004G006600.7_Sorghum_bicolor	5968	6071	0	0	3	126	0	431	0.030202	0.634533	0.0115229	1	1	1	no	NA	NA	NA	NA	NA
Sobic.004G006600.7_Sorghum_bicolor	6143	6223	1	0	2	24	0	334	0.030202	0.634533	0.0115229	1	1	1	no	NA	NA	NA	NA	NA
Sobic.004G006600.7_Sorghum_bicolor	6308	6415	0	59	0	222	68	298	0.030202	0.634533	0.0115229	1	1.69e-05	1	no	NA	NA	NA	NA	NA
Sobic.004G006600.7_Sorghum_bicolor	6534	6737	0	46	1	161	63	556	0.030202	0.634533	0.0115229	1	0.0719657	1	no	NA	NA	NA	NA	NA
Sobic.004G006600.7_Sorghum_bicolor	6813	7654	4	117	13	851	129	3005	0.030202	0.634533	0.0115229	1	1.39e-12	1	no	462	548	Gypsy-1_AC-I	LTR	Gypsy
Sobic.004G006600.7_Sorghum_bicolor	6813	7654	4	117	13	851	129	3005	0.030202	0.634533	0.0115229	1	1.39e-12	1	no	473	556	hAT-1001f_Croc	DNA	hAT-Tip100
Sobic.004G006600.7_Sorghum_bicolor	7653	10717	153	721	203	2104	1112	10111	0.030202	0.634533	0.0115229	2.19e-22	0.176852	1.82e-13	after	1334	1375	TDR8C	DNA	unknown
Sobic.004G006600.7_Sorghum_bicolor	7653	10717	153	721	203	2104	1112	10111	0.030202	0.634533	0.0115229	2.19e-22	0.176852	1.82e-13	after	1519	1671	STOWAWAY1_SB	DNA	TcMar-Stowaway
Sobic.004G006600.7_Sorghum_bicolor	7653	10717	153	721	203	2104	1112	10111	0.030202	0.634533	0.0115229	2.19e-22	0.176852	1.82e-13	after	1710	1801	STOWAWAY1_SB	DNA	TcMar-Stowaway
Sobic.004G006600.7_Sorghum_bicolor	7653	10717	153	721	203	2104	1112	10111	0.030202	0.634533	0.0115229	2.19e-22	0.176852	1.82e-13	after	2056	2154	RLG_scTat_2_1-I	LTR	Gypsy
Sobic.004G006600.7_Sorghum_bicolor	7653	10717	153	721	203	2104	1112	10111	0.030202	0.634533	0.0115229	2.19e-22	0.176852	1.82e-13	after	2139	2220	RLG_scTat_2_1-I	LTR	Gypsy
Sobic.004G006600.7_Sorghum_bicolor	7653	10717	153	721	203	2104	1112	10111	0.030202	0.634533	0.0115229	2.19e-22	0.176852	1.82e-13	after	2225	2299	LTR-1_SBi	LTR	Gypsy
Sobic.004G006600.7_Sorghum_bicolor	7653	10717	153	721	203	2104	1112	10111	0.030202	0.634533	0.0115229	2.19e-22	0.176852	1.82e-13	after	2300	2503	SORHA1	DNA	PIF-Harbinger
Sobic.004G006600.7_Sorghum_bicolor	7653	10717	153	721	203	2104	1112	10111	0.030202	0.634533	0.0115229	2.19e-22	0.176852	1.82e-13	after	2486	2590	Gypsy-126_SBi-I	LTR	Gypsy
Sobic.004G006600.7_Sorghum_bicolor	7653	10717	153	721	203	2104	1112	10111	0.030202	0.634533	0.0115229	2.19e-22	0.176852	1.82e-13	after	2511	2645	LTR-1_SBi	LTR	Gypsy
Sobic.004G006600.7_Sorghum_bicolor	7653	10717	153	721	203	2104	1112	10111	0.030202	0.634533	0.0115229	2.19e-22	0.176852	1.82e-13	after	2661	2921	Gypsy-126_SBi-LTR	LTR	Gypsy
Sobic.004G006600.7_Sorghum_bicolor	7653	10717	153	721	203	2104	1112	10111	0.030202	0.634533	0.0115229	2.19e-22	0.176852	1.82e-13	after	2922	2955	(TA)n	Simple_repeat	Simple_repeat
Sobic.004G006600.7_Sorghum_bicolor	7653	10717	153	721	203	2104	1112	10111	0.030202	0.634533	0.0115229	2.19e-22	0.176852	1.82e-13	after	2956	3034	Gypsy-126_SBi-LTR	LTR	Gypsy
Sobic.004G355200.1_Sorghum_bicolor	404	721	2	0	3	316	214	816	0.00414541	0.670857	0.00421614	1	1	1	no	NA	NA	NA	NA	NA
Sobic.004G355200.1_Sorghum_bicolor	888	1189	0	28	3	168	46	861	0.00414541	0.670857	0.00421614	1	1	1	no	226	255	(TTTA)n	Simple_repeat	Simple_repeat
Sobic.004G355200.1_Sorghum_bicolor	1287	2491	6	292	18	988	325	3942	0.00414541	0.670857	0.00421614	1	6.09e-22	1	no	NA	NA	NA	NA	NA
Sobic.004G355200.1_Sorghum_bicolor	2667	2762	0	0	0	54	0	184	0.00414541	0.670857	0.00421614	1	1	1	no	NA	NA	NA	NA	NA
Sobic.004G355200.1_Sorghum_bicolor	2892	3192	0	79	1	211	85	968	0.00414541	0.670857	0.00421614	1	1.31e-08	1	no	NA	NA	NA	NA	NA
Sobic.004G355200.1_Sorghum_bicolor	3291	3425	0	0	0	104	0	501	0.00414541	0.670857	0.00421614	1	1	1	no	NA	NA	NA	NA	NA
Sobic.004G355200.1_Sorghum_bicolor	3557	3649	3	0	2	263	0	212	0.00414541	0.670857	0.00421614	1	1	1	no	NA	NA	NA	NA	NA
Sobic.004G355200.1_Sorghum_bicolor	3712	3790	0	0	1	113	0	310	0.00414541	0.670857	0.00421614	1	1	1	no	NA	NA	NA	NA	NA
Sobic.004G355200.1_Sorghum_bicolor	4558	4914	0	38	7	280	40	1020	0.00414541	0.670857	0.00421614	1	2.42e-05	1	no	NA	NA	NA	NA	NA
Sobic.004G355200.1_Sorghum_bicolor	5246	5501	2	68	4	189	72	872	0.00414541	0.670857	0.00421614	1	2.22e-08	1	no	NA	NA	NA	NA	NA
Sobic.004G355200.1_Sorghum_bicolor	5738	5817	0	20	1	80	22	277	0.00414541	0.670857	0.00421614	1	1	1	no	NA	NA	NA	NA	NA
Sobic.004G355200.1_Sorghum_bicolor	6271	6360	0	20	2	95	23	304	0.00414541	0.670857	0.00421614	1	1	1	no	NA	NA	NA	NA	NA
Sobic.004G355200.1_Sorghum_bicolor	6432	6518	0	0	1	78	0	327	0.00414541	0.670857	0.00421614	1	1	1	no	NA	NA	NA	NA	NA
Sobic.004G355200.1_Sorghum_bicolor	6603	6717	0	0	3	58	0	629	0.00414541	0.670857	0.00421614	1	1	1	no	NA	NA	NA	NA	NA
Sobic.004G355200.1_Sorghum_bicolor	6836	6919	0	0	1	46	0	191	0.00414541	0.670857	0.00421614	1	1	1	no	NA	NA	NA	NA	NA
Sobic.004G355200.1_Sorghum_bicolor	6986	7059	0	42	2	93	48	208	0.00414541	0.670857	0.00421614	1	0.00111291	1	no	NA	NA	NA	NA	NA
Solyc02g082400.3.1_Solanum_lycopersicum	711	790	0	0	0	60	14	115	0.00888192	0.797965	0.00191612	1	1	1	no	NA	NA	NA	NA	NA
Solyc02g082400.3.1_Solanum_lycopersicum	902	1456	0	25	1	280	105	773	0.00888192	0.797965	0.00191612	1	1	1	no	NA	NA	NA	NA	NA
Solyc02g082400.3.1_Solanum_lycopersicum	1555	1666	0	2	0	38	5	130	0.00888192	0.797965	0.00191612	1	1	1	no	NA	NA	NA	NA	NA
Solyc02g082400.3.1_Solanum_lycopersicum	1807	2450	4	41	2	169	43	800	0.00888192	0.797965	0.00191612	1	0.00425594	1	no	NA	NA	NA	NA	NA
Solyc02g082400.3.1_Solanum_lycopersicum	2513	2599	0	0	0	26	0	233	0.00888192	0.797965	0.00191612	1	1	1	no	NA	NA	NA	NA	NA
Solyc02g082400.3.1_Solanum_lycopersicum	2708	2833	0	5	0	20	7	107	0.00888192	0.797965	0.00191612	1	1	1	no	NA	NA	NA	NA	NA
Solyc02g082400.3.1_Solanum_lycopersicum	3320	4249	7	107	4	401	112	1671	0.00888192	0.797965	0.00191612	1	1.78e-06	1	no	NA	NA	NA	NA	NA
Solyc02g082400.3.1_Solanum_lycopersicum	4578	4802	0	5	0	16	5	96	0.00888192	0.797965	0.00191612	1	1	1	no	NA	NA	NA	NA	NA
Solyc02g082400.3.1_Solanum_lycopersicum	5197	6473	4	113	8	292	122	2122	0.00888192	0.797965	0.00191612	1	8.17e-05	1	no	693	926	SINE2-1_STu	SINE	tRNA
Solyc02g082400.3.1_Solanum_lycopersicum	6545	6615	0	0	3	19	0	184	0.00888192	0.797965	0.00191612	1	1	1	no	NA	NA	NA	NA	NA
Solyc02g082400.3.1_Solanum_lycopersicum	6700	7429	0	45	0	211	47	1195	0.00888192	0.797965	0.00191612	1	0.0020328	1	no	NA	NA	NA	NA	NA
Solyc02g082400.3.1_Solanum_lycopersicum	7548	8825	2	195	0	298	200	1676	0.00888192	0.797965	0.00191612	1	7.3e-14	1	no	NA	NA	NA	NA	NA
Solyc02g082400.3.1_Solanum_lycopersicum	8886	9213	0	11	0	84	28	292	0.00888192	0.797965	0.00191612	1	1	1	no	NA	NA	NA	NA	NA
Solyc04g049140.3.1_Solanum_lycopersicum	347	1211	0	0	0	187	90	853	0.619242	0.900644	0.0949799	1	1	1	no	368	469	Polinton-7_NVi	DNA	Maverick
Solyc04g049140.3.1_Solanum_lycopersicum	1326	1631	7	25	4	105	37	570	0.619242	0.900644	0.0949799	1	1	1	no	NA	NA	NA	NA	NA
Solyc04g049140.3.1_Solanum_lycopersicum	1730	1831	50	0	36	55	0	264	0.619242	0.900644	0.0949799	1.29e-06	1	0.0179094	before	NA	NA	NA	NA	NA
Solyc04g049140.3.1_Solanum_lycopersicum	1972	2331	184	36	116	188	37	799	0.619242	0.900644	0.0949799	5.53e-33	0.1058	3.6e-06	before	NA	NA	NA	NA	NA
Solyc04g049140.3.1_Solanum_lycopersicum	2394	2478	25	0	47	27	0	247	0.619242	0.900644	0.0949799	1	1	3.43e-06	no	NA	NA	NA	NA	NA
Solyc04g049140.3.1_Solanum_lycopersicum	3309	5147	636	196	434	658	197	3319	0.619242	0.900644	0.0949799	1.65e-101	2.53e-08	1.28e-11	before	1081	1119	(TTTTA)n	Simple_repeat	Simple_repeat
Solyc04g049140.3.1_Solanum_lycopersicum	5476	5890	208	34	122	220	35	805	0.619242	0.900644	0.0949799	1.03e-29	0.124767	2.26e-07	within	NA	NA	NA	NA	NA
Solyc04g049140.3.1_Solanum_lycopersicum	6453	9295	406	342	504	441	357	4678	0.619242	0.900644	0.0949799	6.64e-48	4.65e-05	0.00185114	within	66	82	(TG)n	Simple_repeat	Simple_repeat
Solyc04g049140.3.1_Solanum_lycopersicum	6453	9295	406	342	504	441	357	4678	0.619242	0.900644	0.0949799	6.64e-48	4.65e-05	0.00185114	within	291	519	SONATA2	DNA	TcMar-Stowaway
Solyc04g049140.3.1_Solanum_lycopersicum	6453	9295	406	342	504	441	357	4678	0.619242	0.900644	0.0949799	6.64e-48	4.65e-05	0.00185114	within	665	764	RTE-1_STu	LINE	RTE-BovB
Solyc04g049140.3.1_Solanum_lycopersicum	6453	9295	406	342	504	441	357	4678	0.619242	0.900644	0.0949799	6.64e-48	4.65e-05	0.00185114	within	1287	1501	SINE2-1_STu	SINE	tRNA
Solyc04g049140.3.1_Solanum_lycopersicum	6453	9295	406	342	504	441	357	4678	0.619242	0.900644	0.0949799	6.64e-48	4.65e-05	0.00185114	within	1506	1670	L1-15_STu	LINE	L1
Solyc04g049140.3.1_Solanum_lycopersicum	6453	9295	406	342	504	441	357	4678	0.619242	0.900644	0.0949799	6.64e-48	4.65e-05	0.00185114	within	1702	1826	RTE-3_NS	LINE	RTE-BovB
Solyc04g049140.3.1_Solanum_lycopersicum	6453	9295	406	342	504	441	357	4678	0.619242	0.900644	0.0949799	6.64e-48	4.65e-05	0.00185114	within	1719	1818	TS	SINE	tRNA-RTE
Solyc04g049140.3.1_Solanum_lycopersicum	6453	9295	406	342	504	441	357	4678	0.619242	0.900644	0.0949799	6.64e-48	4.65e-05	0.00185114	within	2078	2510	RTE-1_STu	LINE	RTE-BovB
Solyc04g049140.3.1_Solanum_lycopersicum	6453	9295	406	342	504	441	357	4678	0.619242	0.900644	0.0949799	6.64e-48	4.65e-05	0.00185114	within	2608	2783	SINE2-2_STu	SINE	tRNA
Solyc04g049140.3.1_Solanum_lycopersicum	9367	9469	47	0	14	47	0	195	0.619242	0.900644	0.0949799	1.65e-10	1	1	within	NA	NA	NA	NA	NA
Solyc04g049140.3.1_Solanum_lycopersicum	9554	17571	866	918	1244	1566	954	13275	0.619242	0.900644	0.0949799	1	5.87e-13	0.695286	no	6	55	hAT-N48C_DR	DNA	hAT-Ac
Solyc04g049140.3.1_Solanum_lycopersicum	9554	17571	866	918	1244	1566	954	13275	0.619242	0.900644	0.0949799	1	5.87e-13	0.695286	no	20	59	Ginger1-2_DR	DNA	Ginger-1
Solyc04g049140.3.1_Solanum_lycopersicum	9554	17571	866	918	1244	1566	954	13275	0.619242	0.900644	0.0949799	1	5.87e-13	0.695286	no	2381	2468	SONATA1	DNA	TcMar-Stowaway
Solyc04g049140.3.1_Solanum_lycopersicum	9554	17571	866	918	1244	1566	954	13275	0.619242	0.900644	0.0949799	1	5.87e-13	0.695286	no	2494	4388	L1-3_STu	LINE	L1
Solyc04g049140.3.1_Solanum_lycopersicum	9554	17571	866	918	1244	1566	954	13275	0.619242	0.900644	0.0949799	1	5.87e-13	0.695286	no	4374	4453	SONATA1	DNA	TcMar-Stowaway
Solyc04g049140.3.1_Solanum_lycopersicum	9554	17571	866	918	1244	1566	954	13275	0.619242	0.900644	0.0949799	1	5.87e-13	0.695286	no	4383	4453	SONATA3	DNA	TcMar-Stowaway
Solyc04g049140.3.1_Solanum_lycopersicum	9554	17571	866	918	1244	1566	954	13275	0.619242	0.900644	0.0949799	1	5.87e-13	0.695286	no	7495	7520	(AAATT)n	Simple_repeat	Simple_repeat
Solyc04g049140.3.1_Solanum_lycopersicum	17690	18163	1	23	1	102	23	424	0.619242	0.900644	0.0949799	1	1	1	no	NA	NA	NA	NA	NA
Solyc04g049140.3.1_Solanum_lycopersicum	18224	18930	3	103	0	333	132	1124	0.619242	0.900644	0.0949799	1	0.999987	1	no	NA	NA	NA	NA	NA
Thecc1EG007714t2_Theobroma_cacao	565	1734	1	0	4	315	352	1304	0.0021692	0.419983	0.00375006	1	1	1	no	NA	NA	NA	NA	NA
Thecc1EG007714t2_Theobroma_cacao	1849	2190	0	0	3	110	17	663	0.0021692	0.419983	0.00375006	1	1	1	no	NA	NA	NA	NA	NA
Thecc1EG007714t2_Theobroma_cacao	2289	2385	0	0	0	21	8	69	0.0021692	0.419983	0.00375006	1	1	1	no	NA	NA	NA	NA	NA
Thecc1EG007714t2_Theobroma_cacao	2529	3293	0	49	3	357	58	1849	0.0021692	0.419983	0.00375006	1	3.13e-11	1	no	NA	NA	NA	NA	NA
Thecc1EG007714t2_Theobroma_cacao	3356	3468	0	0	0	70	0	363	0.0021692	0.419983	0.00375006	1	1	1	no	NA	NA	NA	NA	NA
Thecc1EG007714t2_Theobroma_cacao	4221	4690	0	0	4	314	0	1438	0.0021692	0.419983	0.00375006	1	1	1	no	NA	NA	NA	NA	NA
Thecc1EG007714t2_Theobroma_cacao	5019	8832	2	295	40	1015	450	8405	0.0021692	0.419983	0.00375006	1	6.86e-24	0.0810028	no	178	233	BEL-74_DR-I	LTR	unknown
Thecc1EG007714t2_Theobroma_cacao	5019	8832	2	295	40	1015	450	8405	0.0021692	0.419983	0.00375006	1	6.86e-24	0.0810028	no	402	451	Gypsy-5_DSe-I	LTR	Gypsy
Thecc1EG007714t2_Theobroma_cacao	5019	8832	2	295	40	1015	450	8405	0.0021692	0.419983	0.00375006	1	6.86e-24	0.0810028	no	954	2338	Copia-11_TC-I	LTR	Copia
Thecc1EG007714t2_Theobroma_cacao	5019	8832	2	295	40	1015	450	8405	0.0021692	0.419983	0.00375006	1	6.86e-24	0.0810028	no	2527	2560	(A)n	Simple_repeat	Simple_repeat
Thecc1EG007714t2_Theobroma_cacao	9332	10089	2	43	9	321	74	1956	0.0021692	0.419983	0.00375006	1	0.00379115	1	no	NA	NA	NA	NA	NA
Thecc1EG007714t2_Theobroma_cacao	10161	10250	0	0	2	44	0	326	0.0021692	0.419983	0.00375006	1	1	1	no	NA	NA	NA	NA	NA
Thecc1EG007714t2_Theobroma_cacao	10335	11295	2	85	11	277	150	2416	0.0021692	0.419983	0.00375006	1	0.000208334	1	no	242	312	IS3EU-1_DR	DNA	IS3EU
Thecc1EG007714t2_Theobroma_cacao	11414	12122	0	9	1	366	19	1344	0.0021692	0.419983	0.00375006	1	1	1	no	NA	NA	NA	NA	NA
Thecc1EG007714t2_Theobroma_cacao	12183	12999	1	15	6	478	53	2000	0.0021692	0.419983	0.00375006	1	1	1	no	NA	NA	NA	NA	NA
Thecc1EG033453t2_Theobroma_cacao	838	941	0	1	0	35	18	170	0.00207987	0.732297	0.00334448	1	1	1	no	NA	NA	NA	NA	NA
Thecc1EG033453t2_Theobroma_cacao	1044	1705	0	33	6	205	38	1464	0.00207987	0.732297	0.00334448	1	0.036904	1	no	432	458	(TTTAC)n	Simple_repeat	Simple_repeat
Thecc1EG033453t2_Theobroma_cacao	1804	1905	0	0	0	39	0	257	0.00207987	0.732297	0.00334448	1	1	1	no	NA	NA	NA	NA	NA
Thecc1EG033453t2_Theobroma_cacao	2049	2589	0	38	3	145	40	1013	0.00207987	0.732297	0.00334448	1	0.000463627	1	no	438	466	(T)n	Simple_repeat	Simple_repeat
Thecc1EG033453t2_Theobroma_cacao	2652	2761	0	28	2	42	28	208	0.00207987	0.732297	0.00334448	1	1	1	no	NA	NA	NA	NA	NA
Thecc1EG033453t2_Theobroma_cacao	3514	4523	1	58	8	462	67	2726	0.00207987	0.732297	0.00334448	1	0.006995	1	no	NA	NA	NA	NA	NA
Thecc1EG033453t2_Theobroma_cacao	4852	5823	2	44	10	437	82	2594	0.00207987	0.732297	0.00334448	1	0.999955	1	no	NA	NA	NA	NA	NA
Thecc1EG033453t2_Theobroma_cacao	6134	6906	0	43	8	363	53	1852	0.00207987	0.732297	0.00334448	1	0.124296	1	no	95	127	(TGT)n	Simple_repeat	Simple_repeat
Thecc1EG033453t2_Theobroma_cacao	6978	7063	1	19	1	44	21	195	0.00207987	0.732297	0.00334448	1	1	1	no	NA	NA	NA	NA	NA
Thecc1EG033453t2_Theobroma_cacao	7148	7376	1	14	1	131	14	520	0.00207987	0.732297	0.00334448	1	1	1	no	NA	NA	NA	NA	NA
Thecc1EG033453t2_Theobroma_cacao	7495	8092	0	56	4	203	96	1388	0.00207987	0.732297	0.00334448	1	0.999463	1	no	NA	NA	NA	NA	NA
Thecc1EG033453t2_Theobroma_cacao	8153	8684	0	90	2	298	122	1068	0.00207987	0.732297	0.00334448	1	0.49332	1	no	NA	NA	NA	NA	NA
Thecc1EG033531t1_Theobroma_cacao	199	27422	1228	1909	787	2581	2624	35188	0.327559	0.711396	0.0188983	5.81e-55	0.0353157	1.82e-06	before	12	131	Gypsy-12_TC-I	LTR	Gypsy
Thecc1EG033531t1_Theobroma_cacao	199	27422	1228	1909	787	2581	2624	35188	0.327559	0.711396	0.0188983	5.81e-55	0.0353157	1.82e-06	before	30	119	Gypsy-15_TC-LTR	LTR	Gypsy
Thecc1EG033531t1_Theobroma_cacao	199	27422	1228	1909	787	2581	2624	35188	0.327559	0.711396	0.0188983	5.81e-55	0.0353157	1.82e-06	before	107	573	Gypsy-11_TC-I	LTR	Gypsy
Thecc1EG033531t1_Theobroma_cacao	199	27422	1228	1909	787	2581	2624	35188	0.327559	0.711396	0.0188983	5.81e-55	0.0353157	1.82e-06	before	891	1076	Gypsy-9_TC-I	LTR	Gypsy
Thecc1EG033531t1_Theobroma_cacao	199	27422	1228	1909	787	2581	2624	35188	0.327559	0.711396	0.0188983	5.81e-55	0.0353157	1.82e-06	before	1238	1372	Gypsy-9_TC-I	LTR	Gypsy
Thecc1EG033531t1_Theobroma_cacao	199	27422	1228	1909	787	2581	2624	35188	0.327559	0.711396	0.0188983	5.81e-55	0.0353157	1.82e-06	before	1369	2202	Gypsy-6_TC-I	LTR	Gypsy
Thecc1EG033531t1_Theobroma_cacao	199	27422	1228	1909	787	2581	2624	35188	0.327559	0.711396	0.0188983	5.81e-55	0.0353157	1.82e-06	before	2203	4757	Gypsy-8_TC-LTR	LTR	Gypsy
Thecc1EG033531t1_Theobroma_cacao	199	27422	1228	1909	787	2581	2624	35188	0.327559	0.711396	0.0188983	5.81e-55	0.0353157	1.82e-06	before	4700	5016	Gypsy-15_TC-LTR	LTR	Gypsy
Thecc1EG033531t1_Theobroma_cacao	199	27422	1228	1909	787	2581	2624	35188	0.327559	0.711396	0.0188983	5.81e-55	0.0353157	1.82e-06	before	5013	5978	Gypsy-6_TC-I	LTR	Gypsy
Thecc1EG033531t1_Theobroma_cacao	199	27422	1228	1909	787	2581	2624	35188	0.327559	0.711396	0.0188983	5.81e-55	0.0353157	1.82e-06	before	6127	6470	Gypsy-4_AIp-I	LTR	Gypsy
Thecc1EG033531t1_Theobroma_cacao	199	27422	1228	1909	787	2581	2624	35188	0.327559	0.711396	0.0188983	5.81e-55	0.0353157	1.82e-06	before	6127	6428	Gypsy-18_MN-I	LTR	Gypsy
Thecc1EG033531t1_Theobroma_cacao	199	27422	1228	1909	787	2581	2624	35188	0.327559	0.711396	0.0188983	5.81e-55	0.0353157	1.82e-06	before	6187	6462	Gypsy-7_TC-I	LTR	Gypsy
Thecc1EG033531t1_Theobroma_cacao	199	27422	1228	1909	787	2581	2624	35188	0.327559	0.711396	0.0188983	5.81e-55	0.0353157	1.82e-06	before	6528	6746	Gypsy-6_TC-I	LTR	Gypsy
Thecc1EG033531t1_Theobroma_cacao	199	27422	1228	1909	787	2581	2624	35188	0.327559	0.711396	0.0188983	5.81e-55	0.0353157	1.82e-06	before	6536	6652	Gypsy-34_GR-I	LTR	Gypsy
Thecc1EG033531t1_Theobroma_cacao	199	27422	1228	1909	787	2581	2624	35188	0.327559	0.711396	0.0188983	5.81e-55	0.0353157	1.82e-06	before	6581	7928	Gypsy-7_TC-I	LTR	Gypsy
Thecc1EG033531t1_Theobroma_cacao	199	27422	1228	1909	787	2581	2624	35188	0.327559	0.711396	0.0188983	5.81e-55	0.0353157	1.82e-06	before	6738	7928	Gypsy-6_TC-I	LTR	Gypsy
Thecc1EG033531t1_Theobroma_cacao	199	27422	1228	1909	787	2581	2624	35188	0.327559	0.711396	0.0188983	5.81e-55	0.0353157	1.82e-06	before	7879	7941	Gypsy-42_AIp-I	LTR	Gypsy
Thecc1EG033531t1_Theobroma_cacao	199	27422	1228	1909	787	2581	2624	35188	0.327559	0.711396	0.0188983	5.81e-55	0.0353157	1.82e-06	before	7891	7954	Gypsy-5_ECa-I	LTR	Gypsy
Thecc1EG033531t1_Theobroma_cacao	199	27422	1228	1909	787	2581	2624	35188	0.327559	0.711396	0.0188983	5.81e-55	0.0353157	1.82e-06	before	7928	8409	Copia-35_TC-I	LTR	Copia
Thecc1EG033531t1_Theobroma_cacao	199	27422	1228	1909	787	2581	2624	35188	0.327559	0.711396	0.0188983	5.81e-55	0.0353157	1.82e-06	before	8212	8364	Gypsy-14_TC-LTR	LTR	Gypsy
Thecc1EG033531t1_Theobroma_cacao	199	27422	1228	1909	787	2581	2624	35188	0.327559	0.711396	0.0188983	5.81e-55	0.0353157	1.82e-06	before	8269	8378	Gypsy-6_TC-I	LTR	Gypsy
Thecc1EG033531t1_Theobroma_cacao	199	27422	1228	1909	787	2581	2624	35188	0.327559	0.711396	0.0188983	5.81e-55	0.0353157	1.82e-06	before	8832	9477	Gypsy-7_TC-I	LTR	Gypsy
Thecc1EG033531t1_Theobroma_cacao	199	27422	1228	1909	787	2581	2624	35188	0.327559	0.711396	0.0188983	5.81e-55	0.0353157	1.82e-06	before	12040	12152	L1-56_NN	LINE	L1
Thecc1EG033531t1_Theobroma_cacao	199	27422	1228	1909	787	2581	2624	35188	0.327559	0.711396	0.0188983	5.81e-55	0.0353157	1.82e-06	before	12453	12507	Gypsy-8_MLP-I	LTR	Gypsy
Thecc1EG033531t1_Theobroma_cacao	199	27422	1228	1909	787	2581	2624	35188	0.327559	0.711396	0.0188983	5.81e-55	0.0353157	1.82e-06	before	13537	13705	Copia-14_GR-LTR	LTR	Copia
Thecc1EG033531t1_Theobroma_cacao	199	27422	1228	1909	787	2581	2624	35188	0.327559	0.711396	0.0188983	5.81e-55	0.0353157	1.82e-06	before	13764	14995	Copia-19_AIp-I	LTR	Copia
Thecc1EG033531t1_Theobroma_cacao	199	27422	1228	1909	787	2581	2624	35188	0.327559	0.711396	0.0188983	5.81e-55	0.0353157	1.82e-06	before	14993	15688	Gypsy-14_TC-LTR	LTR	Gypsy
Thecc1EG033531t1_Theobroma_cacao	199	27422	1228	1909	787	2581	2624	35188	0.327559	0.711396	0.0188983	5.81e-55	0.0353157	1.82e-06	before	15672	16150	Gypsy-14_TC-LTR	LTR	Gypsy
Thecc1EG033531t1_Theobroma_cacao	199	27422	1228	1909	787	2581	2624	35188	0.327559	0.711396	0.0188983	5.81e-55	0.0353157	1.82e-06	before	16151	17335	Gypsy-14a_TC-LTR	LTR	Gypsy
Thecc1EG033531t1_Theobroma_cacao	199	27422	1228	1909	787	2581	2624	35188	0.327559	0.711396	0.0188983	5.81e-55	0.0353157	1.82e-06	before	17336	17388	(TG)n	Simple_repeat	Simple_repeat
Thecc1EG033531t1_Theobroma_cacao	199	27422	1228	1909	787	2581	2624	35188	0.327559	0.711396	0.0188983	5.81e-55	0.0353157	1.82e-06	before	17389	18967	Gypsy-14a_TC-LTR	LTR	Gypsy
Thecc1EG033531t1_Theobroma_cacao	199	27422	1228	1909	787	2581	2624	35188	0.327559	0.711396	0.0188983	5.81e-55	0.0353157	1.82e-06	before	19515	19577	(AAG)n	Simple_repeat	Simple_repeat
Thecc1EG033531t1_Theobroma_cacao	199	27422	1228	1909	787	2581	2624	35188	0.327559	0.711396	0.0188983	5.81e-55	0.0353157	1.82e-06	before	19525	19579	(GAAAA)n	Simple_repeat	Simple_repeat
Thecc1EG033531t1_Theobroma_cacao	199	27422	1228	1909	787	2581	2624	35188	0.327559	0.711396	0.0188983	5.81e-55	0.0353157	1.82e-06	before	19946	20287	Gypsy-15_TC-LTR	LTR	Gypsy
Thecc1EG033531t1_Theobroma_cacao	199	27422	1228	1909	787	2581	2624	35188	0.327559	0.711396	0.0188983	5.81e-55	0.0353157	1.82e-06	before	20289	23515	Copia-14_GR-I	LTR	Copia
Thecc1EG033531t1_Theobroma_cacao	199	27422	1228	1909	787	2581	2624	35188	0.327559	0.711396	0.0188983	5.81e-55	0.0353157	1.82e-06	before	23946	23989	(AAATAA)n	Simple_repeat	Simple_repeat
Thecc1EG033531t1_Theobroma_cacao	199	27422	1228	1909	787	2581	2624	35188	0.327559	0.711396	0.0188983	5.81e-55	0.0353157	1.82e-06	before	24119	24270	Copia-14_GR-LTR	LTR	Copia
Thecc1EG033531t1_Theobroma_cacao	199	27422	1228	1909	787	2581	2624	35188	0.327559	0.711396	0.0188983	5.81e-55	0.0353157	1.82e-06	before	24138	24293	Copia-19_AIp-LTR	LTR	Copia
Thecc1EG033531t1_Theobroma_cacao	199	27422	1228	1909	787	2581	2624	35188	0.327559	0.711396	0.0188983	5.81e-55	0.0353157	1.82e-06	before	24815	24875	MUMETRAV	DNA	MULE-MuDR
Thecc1EG033531t1_Theobroma_cacao	199	27422	1228	1909	787	2581	2624	35188	0.327559	0.711396	0.0188983	5.81e-55	0.0353157	1.82e-06	before	26263	26353	(TTTT)n	Simple_repeat	Simple_repeat
Thecc1EG033531t1_Theobroma_cacao	199	27422	1228	1909	787	2581	2624	35188	0.327559	0.711396	0.0188983	5.81e-55	0.0353157	1.82e-06	before	26672	26701	(ATTA)n	Simple_repeat	Simple_repeat
Thecc1EG033531t1_Theobroma_cacao	199	27422	1228	1909	787	2581	2624	35188	0.327559	0.711396	0.0188983	5.81e-55	0.0353157	1.82e-06	before	26900	26948	(TTAT)n	Simple_repeat	Simple_repeat
Thecc1EG033531t1_Theobroma_cacao	28335	28410	0	0	1	23	0	74	0.327559	0.711396	0.0188983	1	1	1	no	NA	NA	NA	NA	NA
Thecc1EG033531t1_Theobroma_cacao	28496	28618	0	0	2	16	39	370	0.327559	0.711396	0.0188983	1	1	1	no	NA	NA	NA	NA	NA
Thecc1EG033531t1_Theobroma_cacao	28736	28910	0	0	1	35	22	383	0.327559	0.711396	0.0188983	1	1	1	no	NA	NA	NA	NA	NA
Thecc1EG033531t1_Theobroma_cacao	29009	29114	0	0	2	0	0	164	0.327559	0.711396	0.0188983	1	1	1	no	26	66	(TTCTTTT)n	Simple_repeat	Simple_repeat
Thecc1EG033531t1_Theobroma_cacao	29255	29659	0	54	2	219	77	1240	0.327559	0.711396	0.0188983	1	0.631911	1	no	NA	NA	NA	NA	NA
Thecc1EG033531t1_Theobroma_cacao	29722	29821	0	16	2	50	17	219	0.327559	0.711396	0.0188983	1	1	1	no	NA	NA	NA	NA	NA
Thecc1EG033531t1_Theobroma_cacao	30553	30696	0	21	0	17	28	154	0.327559	0.711396	0.0188983	1	1	1	no	NA	NA	NA	NA	NA
Thecc1EG033531t1_Theobroma_cacao	31025	31218	0	3	0	59	5	454	0.327559	0.711396	0.0188983	1	1	1	no	NA	NA	NA	NA	NA
Thecc1EG033531t1_Theobroma_cacao	31803	32040	0	13	2	31	15	425	0.327559	0.711396	0.0188983	1	1	1	no	NA	NA	NA	NA	NA
Thecc1EG033531t1_Theobroma_cacao	32248	32490	0	10	1	52	14	491	0.327559	0.711396	0.0188983	1	1	1	no	NA	NA	NA	NA	NA
Thecc1EG033531t1_Theobroma_cacao	32562	32643	0	0	0	39	0	212	0.327559	0.711396	0.0188983	1	1	1	no	NA	NA	NA	NA	NA
Thecc1EG033531t1_Theobroma_cacao	32728	33673	1	58	5	454	72	2120	0.327559	0.711396	0.0188983	1	0.0473436	1	no	198	237	(TTTTTAC)n	Simple_repeat	Simple_repeat
Thecc1EG033531t1_Theobroma_cacao	33792	34305	0	26	4	176	53	1314	0.327559	0.711396	0.0188983	1	1	1	no	NA	NA	NA	NA	NA
Thhalv10020080m_Eutrema_salsugineum	305	559	0	1	0	64	141	529	0.000988142	0.00356295	0.00383099	1	1	1	no	28	83	(GAA)n	Simple_repeat	Simple_repeat
Thhalv10020080m_Eutrema_salsugineum	677	1027	0	0	2	409	194	1438	0.000988142	0.00356295	0.00383099	1	1	1	no	NA	NA	NA	NA	NA
Thhalv10020080m_Eutrema_salsugineum	1126	1201	0	0	4	36	35	456	0.000988142	0.00356295	0.00383099	1	1	1	no	NA	NA	NA	NA	NA
Thhalv10020080m_Eutrema_salsugineum	1339	1559	0	1	1	245	65	782	0.000988142	0.00356295	0.00383099	1	1	1	no	NA	NA	NA	NA	NA
Thhalv10020080m_Eutrema_salsugineum	1622	1716	0	0	4	81	21	414	0.000988142	0.00356295	0.00383099	1	1	1	no	NA	NA	NA	NA	NA
Thhalv10020080m_Eutrema_salsugineum	2457	2855	0	1	7	297	134	1957	0.000988142	0.00356295	0.00383099	1	1	1	no	NA	NA	NA	NA	NA
Thhalv10020080m_Eutrema_salsugineum	3184	3588	1	0	11	524	154	1560	0.000988142	0.00356295	0.00383099	1	1	1	no	NA	NA	NA	NA	NA
Thhalv10020080m_Eutrema_salsugineum	3893	4020	0	0	0	107	23	504	0.000988142	0.00356295	0.00383099	1	1	1	no	NA	NA	NA	NA	NA
Thhalv10020080m_Eutrema_salsugineum	4092	4181	0	0	3	86	44	555	0.000988142	0.00356295	0.00383099	1	1	1	no	NA	NA	NA	NA	NA
Thhalv10020080m_Eutrema_salsugineum	4266	4358	1	0	2	61	0	336	0.000988142	0.00356295	0.00383099	1	1	1	no	NA	NA	NA	NA	NA
Thhalv10020080m_Eutrema_salsugineum	4477	4574	0	0	0	114	31	344	0.000988142	0.00356295	0.00383099	1	1	1	no	NA	NA	NA	NA	NA
Tp3g06550_Thellungiella_parvula	623	737	0	0	0	36	26	230	0.00206825	0.0308219	0.00198983	1	1	1	no	NA	NA	NA	NA	NA
Tp3g06550_Thellungiella_parvula	837	1152	0	1	0	204	74	732	0.00206825	0.0308219	0.00198983	1	1	1	no	NA	NA	NA	NA	NA
Tp3g06550_Thellungiella_parvula	1251	1339	0	0	0	22	28	297	0.00206825	0.0308219	0.00198983	1	1	1	no	NA	NA	NA	NA	NA
Tp3g06550_Thellungiella_parvula	1477	1721	0	0	0	104	57	566	0.00206825	0.0308219	0.00198983	1	1	1	no	NA	NA	NA	NA	NA
Tp3g06550_Thellungiella_parvula	1784	1883	0	0	1	72	7	248	0.00206825	0.0308219	0.00198983	1	1	1	no	NA	NA	NA	NA	NA
Tp3g06550_Thellungiella_parvula	2597	3101	0	0	2	244	45	1214	0.00206825	0.0308219	0.00198983	1	1	1	no	NA	NA	NA	NA	NA
Tp3g06550_Thellungiella_parvula	3430	5249	3	26	14	876	503	4099	0.00206825	0.0308219	0.00198983	1	1	1	no	958	1008	ATCopia16I	LTR	Copia
Tp3g06550_Thellungiella_parvula	3430	5249	3	26	14	876	503	4099	0.00206825	0.0308219	0.00198983	1	1	1	no	1167	1201	Copia-75_ST-I	LTR	Copia
Tp3g06550_Thellungiella_parvula	3430	5249	3	26	14	876	503	4099	0.00206825	0.0308219	0.00198983	1	1	1	no	1171	1207	Copia-51_VV-I	LTR	Copia
Tp3g06550_Thellungiella_parvula	3430	5249	3	26	14	876	503	4099	0.00206825	0.0308219	0.00198983	1	1	1	no	1209	1265	Copia-11_LSa-I	LTR	Copia
Tp3g06550_Thellungiella_parvula	3430	5249	3	26	14	876	503	4099	0.00206825	0.0308219	0.00198983	1	1	1	no	1293	1325	Copia-9_ST-I	LTR	Copia
Tp3g06550_Thellungiella_parvula	3430	5249	3	26	14	876	503	4099	0.00206825	0.0308219	0.00198983	1	1	1	no	1390	1464	Copia-54_ALY-I	LTR	Copia
Tp3g06550_Thellungiella_parvula	5551	5714	0	0	0	60	16	349	0.00206825	0.0308219	0.00198983	1	1	1	no	NA	NA	NA	NA	NA
Tp3g06550_Thellungiella_parvula	5786	5869	0	0	1	41	29	254	0.00206825	0.0308219	0.00198983	1	1	1	no	NA	NA	NA	NA	NA
Tp3g06550_Thellungiella_parvula	5954	6051	0	0	0	44	38	265	0.00206825	0.0308219	0.00198983	1	1	1	no	NA	NA	NA	NA	NA
Tp3g06550_Thellungiella_parvula	6170	6271	1	0	0	91	0	257	0.00206825	0.0308219	0.00198983	1	1	1	no	NA	NA	NA	NA	NA
Tp3g06550_Thellungiella_parvula	6335	6435	0	0	0	119	0	321	0.00206825	0.0308219	0.00198983	1	1	1	no	NA	NA	NA	NA	NA
Tp3g06550_Thellungiella_parvula	137	6502	0	0	0	21	53	214	0.00206825	0.0308219	0.00198983	1	1	1	no	351	395	(GAA)n	Simple_repeat	Simple_repeat
Tp3g06550_Thellungiella_parvula	137	6502	0	0	0	21	53	214	0.00206825	0.0308219	0.00198983	1	1	1	no	4251	4301	ATCopia16I	LTR	Copia
Tp3g06550_Thellungiella_parvula	137	6502	0	0	0	21	53	214	0.00206825	0.0308219	0.00198983	1	1	1	no	4460	4494	Copia-75_ST-I	LTR	Copia
Tp3g06550_Thellungiella_parvula	137	6502	0	0	0	21	53	214	0.00206825	0.0308219	0.00198983	1	1	1	no	4464	4500	Copia-51_VV-I	LTR	Copia
Tp3g06550_Thellungiella_parvula	137	6502	0	0	0	21	53	214	0.00206825	0.0308219	0.00198983	1	1	1	no	4502	4558	Copia-11_LSa-I	LTR	Copia
Tp3g06550_Thellungiella_parvula	137	6502	0	0	0	21	53	214	0.00206825	0.0308219	0.00198983	1	1	1	no	4586	4618	Copia-9_ST-I	LTR	Copia
Tp3g06550_Thellungiella_parvula	137	6502	0	0	0	21	53	214	0.00206825	0.0308219	0.00198983	1	1	1	no	4683	4757	Copia-54_ALY-I	LTR	Copia
Tp3g06550_Thellungiella_parvula	137	6502	0	0	0	21	53	214	0.00206825	0.0308219	0.00198983	1	1	1	no	5187	5239	LTR-1_GA-I	LTR	ERV1
VIT_210s0042g00830.1_Vitis_vinifera	1436	1530	0	0	0	52	0	317	0.045805	0.851372	0.00807815	1	1	1	no	NA	NA	NA	NA	NA
VIT_210s0042g00830.1_Vitis_vinifera	1645	1921	1	13	1	142	54	564	0.045805	0.851372	0.00807815	1	1	1	no	NA	NA	NA	NA	NA
VIT_210s0042g00830.1_Vitis_vinifera	2020	2099	0	0	1	78	0	220	0.045805	0.851372	0.00807815	1	1	1	no	NA	NA	NA	NA	NA
VIT_210s0042g00830.1_Vitis_vinifera	2249	2565	2	0	1	133	0	846	0.045805	0.851372	0.00807815	1	1	1	no	NA	NA	NA	NA	NA
VIT_210s0042g00830.1_Vitis_vinifera	2628	2732	0	0	1	67	0	240	0.045805	0.851372	0.00807815	1	1	1	no	NA	NA	NA	NA	NA
VIT_210s0042g00830.1_Vitis_vinifera	3488	3916	1	53	3	209	65	1205	0.045805	0.851372	0.00807815	1	0.839674	1	no	NA	NA	NA	NA	NA
VIT_210s0042g00830.1_Vitis_vinifera	4245	5079	4	130	12	570	149	2479	0.045805	0.851372	0.00807815	1	0.276966	1	no	541	565	(ATTTT)n	Simple_repeat	Simple_repeat
VIT_210s0042g00830.1_Vitis_vinifera	4245	5079	4	130	12	570	149	2479	0.045805	0.851372	0.00807815	1	0.276966	1	no	542	563	(T)n	Simple_repeat	Simple_repeat
VIT_210s0042g00830.1_Vitis_vinifera	5483	5994	1	24	5	376	37	1708	0.045805	0.851372	0.00807815	1	1	1	no	NA	NA	NA	NA	NA
VIT_210s0042g00830.1_Vitis_vinifera	6066	6150	2	22	0	94	24	211	0.045805	0.851372	0.00807815	1	1	1	no	NA	NA	NA	NA	NA
VIT_210s0042g00830.1_Vitis_vinifera	6235	12447	185	647	221	1283	708	18565	0.045805	0.851372	0.00807815	2.53e-42	4.01e-07	3.05e-08	within	1835	1862	(AT)n	Simple_repeat	Simple_repeat
VIT_210s0042g00830.1_Vitis_vinifera	6235	12447	185	647	221	1283	708	18565	0.045805	0.851372	0.00807815	2.53e-42	4.01e-07	3.05e-08	within	2266	2415	VIHAT3	DNA	hAT-Tag1
VIT_210s0042g00830.1_Vitis_vinifera	6235	12447	185	647	221	1283	708	18565	0.045805	0.851372	0.00807815	2.53e-42	4.01e-07	3.05e-08	within	3027	3578	VLINE4_VV	LINE	L1
VIT_210s0042g00830.1_Vitis_vinifera	6235	12447	185	647	221	1283	708	18565	0.045805	0.851372	0.00807815	2.53e-42	4.01e-07	3.05e-08	within	3051	3425	VLINE9_VV	LINE	L1
VIT_210s0042g00830.1_Vitis_vinifera	6235	12447	185	647	221	1283	708	18565	0.045805	0.851372	0.00807815	2.53e-42	4.01e-07	3.05e-08	within	3942	4000	(AAATAA)n	Simple_repeat	Simple_repeat
VIT_210s0042g00830.1_Vitis_vinifera	6235	12447	185	647	221	1283	708	18565	0.045805	0.851372	0.00807815	2.53e-42	4.01e-07	3.05e-08	within	5684	5771	Gypsy-22_MN-LTR	LTR	Gypsy
VIT_210s0042g00830.1_Vitis_vinifera	6235	12447	185	647	221	1283	708	18565	0.045805	0.851372	0.00807815	2.53e-42	4.01e-07	3.05e-08	within	6112	6142	(TTTC)n	Simple_repeat	Simple_repeat
VIT_210s0042g00830.1_Vitis_vinifera	12566	13276	2	111	9	571	135	2096	0.045805	0.851372	0.00807815	1	0.857788	1	no	NA	NA	NA	NA	NA
VIT_210s0042g00830.1_Vitis_vinifera	13328	14572	4	117	4	835	140	3487	0.045805	0.851372	0.00807815	1	0.744083	1	no	NA	NA	NA	NA	NA
Zm00001d033158_T002_Zea_mays	532	1789	5	20	7	541	345	2697	0.00268528	0.18871	0.00298236	1	1	1	no	88	119	(CT)n	Simple_repeat	Simple_repeat
Zm00001d033158_T002_Zea_mays	1941	2197	0	10	1	105	18	637	0.00268528	0.18871	0.00298236	1	1	1	no	NA	NA	NA	NA	NA
Zm00001d033158_T002_Zea_mays	2376	2455	0	0	1	27	0	116	0.00268528	0.18871	0.00298236	1	1	1	no	NA	NA	NA	NA	NA
Zm00001d033158_T002_Zea_mays	2582	2869	0	19	0	104	45	766	0.00268528	0.18871	0.00298236	1	1	1	no	253	288	Helitron-6_ALy	RC	Helitron
Zm00001d033158_T002_Zea_mays	2968	3105	0	0	0	38	0	171	0.00268528	0.18871	0.00298236	1	1	1	no	NA	NA	NA	NA	NA
Zm00001d033158_T002_Zea_mays	3237	3307	0	0	0	74	0	123	0.00268528	0.18871	0.00298236	1	1	1	no	NA	NA	NA	NA	NA
Zm00001d033158_T002_Zea_mays	3370	3452	0	24	0	150	32	111	0.00268528	0.18871	0.00298236	1	1	1	no	NA	NA	NA	NA	NA
Zm00001d033158_T002_Zea_mays	4232	4605	0	20	1	267	53	1300	0.00268528	0.18871	0.00298236	1	1	1	no	NA	NA	NA	NA	NA
Zm00001d033158_T002_Zea_mays	4634	4682	0	0	0	42	0	89	0.00268528	0.18871	0.00298236	1	1	1	no	NA	NA	NA	NA	NA
Zm00001d033158_T002_Zea_mays	5014	5306	0	16	1	187	20	658	0.00268528	0.18871	0.00298236	1	1	1	no	NA	NA	NA	NA	NA
Zm00001d033158_T002_Zea_mays	5501	5608	0	0	0	40	0	250	0.00268528	0.18871	0.00298236	1	1	1	no	NA	NA	NA	NA	NA
Zm00001d033158_T002_Zea_mays	5843	5913	0	0	2	57	0	162	0.00268528	0.18871	0.00298236	1	1	1	no	NA	NA	NA	NA	NA
Zm00001d033158_T002_Zea_mays	5985	6068	0	0	4	8	0	151	0.00268528	0.18871	0.00298236	1	1	1	no	NA	NA	NA	NA	NA
Zm00001d033158_T002_Zea_mays	6153	6250	0	8	4	59	31	161	0.00268528	0.18871	0.00298236	1	1	1	no	NA	NA	NA	NA	NA
Zm00001d033158_T002_Zea_mays	6369	6455	0	0	0	76	29	149	0.00268528	0.18871	0.00298236	1	1	1	no	NA	NA	NA	NA	NA
Zm00001d033158_T002_Zea_mays	6519	6643	0	0	2	87	47	171	0.00268528	0.18871	0.00298236	1	1	1	no	NA	NA	NA	NA	NA
Zm00001d054070_T002_Zea_mays	213	901	0	9	1	326	375	1183	0.204414	0.5	0.0074174	1	1	1	no	NA	NA	NA	NA	NA
Zm00001d054070_T002_Zea_mays	1038	1151	2	0	2	109	0	292	0.204414	0.5	0.0074174	1	1	1	no	NA	NA	NA	NA	NA
Zm00001d054070_T002_Zea_mays	1297	1692	12	87	3	316	130	1249	0.204414	0.5	0.0074174	1	7.1e-05	1	no	NA	NA	NA	NA	NA
Zm00001d054070_T002_Zea_mays	1825	2011	124	0	15	219	0	1378	0.204414	0.5	0.0074174	9.7e-32	1	1	before	NA	NA	NA	NA	NA
Zm00001d054070_T002_Zea_mays	2146	2233	90	44	6	236	56	766	0.204414	0.5	0.0074174	3.4e-10	1.04e-05	1	before	NA	NA	NA	NA	NA
Zm00001d054070_T002_Zea_mays	2365	2476	47	66	18	131	72	678	0.204414	0.5	0.0074174	3.15e-05	3.63e-14	1	before	NA	NA	NA	NA	NA
Zm00001d054070_T002_Zea_mays	2539	2619	8	11	0	59	13	121	0.204414	0.5	0.0074174	1	1	1	no	NA	NA	NA	NA	NA
Zm00001d054070_T002_Zea_mays	3354	3455	0	5	2	45	9	108	0.204414	0.5	0.0074174	1	1	1	no	NA	NA	NA	NA	NA
Zm00001d054070_T002_Zea_mays	3784	8252	528	640	53	1787	803	6597	0.204414	0.5	0.0074174	5.03e-20	7.74e-68	0.298325	within	234	2327	LINE1-55_ZM	LINE	L1
Zm00001d054070_T002_Zea_mays	3784	8252	528	640	53	1787	803	6597	0.204414	0.5	0.0074174	5.03e-20	7.74e-68	0.298325	within	2260	2335	L1-3_STu	LINE	L1
Zm00001d054070_T002_Zea_mays	3784	8252	528	640	53	1787	803	6597	0.204414	0.5	0.0074174	5.03e-20	7.74e-68	0.298325	within	2355	2702	RTE2_ZM	LINE	RTE-BovB
Zm00001d054070_T002_Zea_mays	3784	8252	528	640	53	1787	803	6597	0.204414	0.5	0.0074174	5.03e-20	7.74e-68	0.298325	within	2710	3614	LINE1-55_ZM	LINE	L1
Zm00001d054070_T002_Zea_mays	3784	8252	528	640	53	1787	803	6597	0.204414	0.5	0.0074174	5.03e-20	7.74e-68	0.298325	within	3624	4130	RTE1_ZM	LINE	RTE-BovB
Zm00001d054070_T002_Zea_mays	3784	8252	528	640	53	1787	803	6597	0.204414	0.5	0.0074174	5.03e-20	7.74e-68	0.298325	within	4127	4208	LINE1-45_ZM	LINE	L1
Zm00001d054070_T002_Zea_mays	3784	8252	528	640	53	1787	803	6597	0.204414	0.5	0.0074174	5.03e-20	7.74e-68	0.298325	within	4210	4281	RTE1_ZM	LINE	RTE-BovB
Zm00001d054070_T002_Zea_mays	8935	9024	0	0	0	62	23	397	0.204414	0.5	0.0074174	1	1	1	no	NA	NA	NA	NA	NA
Zm00001d054070_T002_Zea_mays	9096	9174	1	0	0	39	0	246	0.204414	0.5	0.0074174	1	1	1	no	NA	NA	NA	NA	NA
Zm00001d054070_T002_Zea_mays	9259	9361	0	0	0	116	0	361	0.204414	0.5	0.0074174	1	1	1	no	NA	NA	NA	NA	NA
Zm00001d054070_T002_Zea_mays	9480	9676	0	0	1	99	44	518	0.204414	0.5	0.0074174	1	1	1	no	NA	NA	NA	NA	NA
Zm00001d054070_T002_Zea_mays	9752	11115	3	44	31	443	287	3902	0.204414	0.5	0.0074174	1	1	0.375052	no	324	510	Helitron-3_ZM	RC	Helitron
Zm00001d054070_T002_Zea_mays	9752	11115	3	44	31	443	287	3902	0.204414	0.5	0.0074174	1	1	0.375052	no	741	929	Helitron-3_ZM	RC	Helitron
Zm00001d054070_T002_Zea_mays	9752	11115	3	44	31	443	287	3902	0.204414	0.5	0.0074174	1	1	0.375052	no	973	1256	RTE-1_SIt	LINE	RTE-BovB
