# Supplementary material for: Dynamic evolution of the heterochromatin sensing histone demethylase IBM1
Source: PLoS Genet. 2024 Jul 11;20(7):e1011358. doi: 10.1371/journal.pgen.1011358 (PMC11265718; doi:10.1371/journal.pgen.1011358)
Supplement: S9 Table — (XLSX) [file pgen.1011358.s018.xlsx]

## Sheet: Sheet1
Table S9 Blast results between the 7th intron of Arabidopsis_thaliana and introns from IBM1 orthologs of the 34 species
query	subject	% identity	alignment length	mismatches	gap opens	q. start	q. end	s. start	s. end	evalue	bit score
Arabidopsis_thaliana_34	Arabidopsis_thaliana_34	100	1476	0	0	1	1476	1	1476	0	2663
Arabidopsis_thaliana_34	Arabidopsis_lyrata_18	70.456	1381	189	38	183	1448	1237	2513	0	678
Arabidopsis_thaliana_34	Arabidopsis_lyrata_18	84.536	97	14	1	1	96	581	677	3.01e-23	104
Arabidopsis_thaliana_34	Boechera_stricta_49	79	100	17	3	1	98	544	641	4.19e-15	77
Arabidopsis_thaliana_34	Thellungiella_parvula_748	70.213	94	26	2	368	459	4030	4123	0.004	37.4
Arabidopsis_thaliana_34	Thellungiella_parvula_748	100	19	0	0	930	948	4596	4614	0.013	35.6
Arabidopsis_thaliana_34	Thellungiella_parvula_742	70.213	94	26	2	368	459	737	830	0.004	37.4
Arabidopsis_thaliana_34	Thellungiella_parvula_742	100	19	0	0	930	948	1303	1321	0.013	35.6
Arabidopsis_thaliana_34	Fragaria_vesca_209	95.238	21	1	0	1445	1465	958	978	0.045	34.6
Arabidopsis_thaliana_34	Vitis_vinifera_809	100	16	0	0	705	720	5855	5840	0.55	30.1
Arabidopsis_thaliana_34	Manihot_esculenta_352	94.444	18	1	0	595	612	356	339	1.9	29.2
Arabidopsis_thaliana_34	Manihot_esculenta_334	100	15	0	0	427	441	169	183	1.9	28.3
Arabidopsis_thaliana_34	Glycine_max_230	90	20	2	0	784	803	65	46	1.9	28.3
Arabidopsis_thaliana_34	Capsella_rubella_148	75	40	10	0	1282	1321	1585	1624	1.9	28.3
Arabidopsis_thaliana_34	Capsella_rubella_127	90	20	2	0	1067	1086	59	78	1.9	28.3
Arabidopsis_thaliana_34	Brassica_oleracea_109	100	15	0	0	1166	1180	549	535	1.9	28.3
Arabidopsis_thaliana_34	Thlaspi_arvense_793	94.118	17	1	0	210	226	261	277	6.6	27.4
Arabidopsis_thaliana_34	Solanum_lycopersicum_665	94.118	17	1	0	604	620	3294	3310	6.6	27.4
Arabidopsis_thaliana_34	Manihot_esculenta_330	94.118	17	1	0	1050	1066	2115	2099	6.6	27.4
Arabidopsis_thaliana_34	Lotus_japonicus_288	90.476	21	0	1	595	613	51	31	6.6	27.4
Arabidopsis_thaliana_34	Gossypium_raimondii_280	94.118	17	1	0	1068	1084	240	256	6.6	27.4
Arabidopsis_thaliana_34	Theobroma_cacao_749	89.474	19	2	0	525	543	3820	3838	6.6	26.5
Arabidopsis_thaliana_34	Theobroma_cacao_749	89.474	19	2	0	896	914	26767	26749	6.6	26.5
Arabidopsis_thaliana_34	Solanum_lycopersicum_680	89.474	19	2	0	1064	1082	49	67	6.6	26.5
Arabidopsis_thaliana_34	Populus_trichocarpa_603	100	14	0	0	641	654	168	155	6.6	26.5
Arabidopsis_thaliana_34	Populus_trichocarpa_579	89.474	19	2	0	1194	1212	76	58	6.6	26.5
Arabidopsis_thaliana_34	Mimulus_guttatus_459	100	14	0	0	422	435	103	116	6.6	26.5
Arabidopsis_thaliana_34	Mimulus_guttatus_424	100	14	0	0	516	529	4762	4775	6.6	26.5
Arabidopsis_thaliana_34	Medicago_truncatula_399	100	14	0	0	904	917	775	788	6.6	26.5
Arabidopsis_thaliana_34	Manihot_esculenta_344	89.474	19	2	0	1063	1081	5721	5739	6.6	26.5
Arabidopsis_thaliana_34	Lotus_japonicus_310	100	14	0	0	536	549	1550	1537	6.6	26.5
Arabidopsis_thaliana_34	Carica_papaya_160	89.474	19	2	0	363	381	1472	1490	6.6	26.5
Arabidopsis_thaliana_34	Capsella_rubella_128	100	14	0	0	853	866	60	73	6.6	26.5
Arabidopsis_thaliana_34	Boechera_stricta_64	100	14	0	0	927	940	745	758	6.6	26.5
# BLASTN 2.13.0+
# Query: Arabidopsis_thaliana_34: AT3G07610.3 Arabidopsis_thaliana 3583 5058
# 34 hits found

## Sheet: Sheet2
query acc.ver	subject acc.ver	% identity	alignment length	mismatches	gap opens	q. start	q. end	s. start	s. end	evalue	bit score
