# Supplementary material for: Dynamic evolution of the heterochromatin sensing histone demethylase IBM1
Source: PLoS Genet. 2024 Jul 11;20(7):e1011358. doi: 10.1371/journal.pgen.1011358 (PMC11265718; doi:10.1371/journal.pgen.1011358)
Supplement: S10 Table — (XLSX) [file pgen.1011358.s019.xlsx]

## Sheet: Expression
Table S10 expression of IBM1, CMTs and SUVH4 in 34 species
species	replicate	orthgene	geneid	TPM
Amborella_trichopoda	1	IBM1	evm_27.model.AmTr_v1.0_scaffold00072.47	14.6161
Amborella_trichopoda	1	ZMET1	notmatch	notmatch
Amborella_trichopoda	1	CMT1	notmatch	notmatch
Amborella_trichopoda	1	CMT3	notmatch	notmatch
Amborella_trichopoda	1	CMT2	notmatch	notmatch
Amborella_trichopoda	1	SUVH4	notmatch	notmatch
Amborella_trichopoda	2	IBM1	evm_27.model.AmTr_v1.0_scaffold00072.47	53.1908
Amborella_trichopoda	2	ZMET1	notmatch	notmatch
Amborella_trichopoda	2	CMT1	notmatch	notmatch
Amborella_trichopoda	2	CMT3	notmatch	notmatch
Amborella_trichopoda	2	CMT2	notmatch	notmatch
Amborella_trichopoda	2	SUVH4	notmatch	notmatch
Amborella_trichopoda	3	IBM1	evm_27.model.AmTr_v1.0_scaffold00072.47	6.479
Amborella_trichopoda	3	ZMET1	notmatch	notmatch
Amborella_trichopoda	3	CMT1	notmatch	notmatch
Amborella_trichopoda	3	CMT3	notmatch	notmatch
Amborella_trichopoda	3	CMT2	notmatch	notmatch
Amborella_trichopoda	3	SUVH4	notmatch	notmatch
Arabidopsis_lyrata	1	IBM1	AL3G18970.t1	4.23703
Arabidopsis_lyrata	1	ZMET1	notmatch	notmatch
Arabidopsis_lyrata	1	CMT1	AL2G40680.t1	15.2005
Arabidopsis_lyrata	1	CMT3	AL2G28960.t1	26.2173
Arabidopsis_lyrata	1	CMT2	AL7G35120.t1	2.35656
Arabidopsis_lyrata	1	SUVH4	AL6G24620.t1	11.8378
Arabidopsis_lyrata	2	IBM1	AL3G18970.t1	4.84685
Arabidopsis_lyrata	2	ZMET1	notmatch	notmatch
Arabidopsis_lyrata	2	CMT1	AL2G40680.t1	16.4192
Arabidopsis_lyrata	2	CMT3	AL2G28960.t1	24.2299
Arabidopsis_lyrata	2	CMT2	AL7G35120.t1	1.64459
Arabidopsis_lyrata	2	SUVH4	AL6G24620.t1	12.0719
Arabidopsis_lyrata	3	IBM1	AL3G18970.t1	11.9763
Arabidopsis_lyrata	3	ZMET1	notmatch	notmatch
Arabidopsis_lyrata	3	CMT1	AL2G40680.t1	10.8267
Arabidopsis_lyrata	3	CMT3	AL2G28960.t1	10.2456
Arabidopsis_lyrata	3	CMT2	AL7G35120.t1	2.91686
Arabidopsis_lyrata	3	SUVH4	AL6G24620.t1	11.156
Arabidopsis_thaliana	1	IBM1	AT3G07610.3	5.94241
Arabidopsis_thaliana	1	ZMET1	notmatch	notmatch
Arabidopsis_thaliana	1	CMT1	AT1G80740.1	0.0381717
Arabidopsis_thaliana	1	CMT3	AT1G69770.1	27.6917
Arabidopsis_thaliana	1	CMT2	AT4G19020.1	11.1697
Arabidopsis_thaliana	1	SUVH4	AT5G13960.1	10.9774
Arabidopsis_thaliana	2	IBM1	AT3G07610.3	6.32582
Arabidopsis_thaliana	2	ZMET1	notmatch	notmatch
Arabidopsis_thaliana	2	CMT1	AT1G80740.1	0.0655695
Arabidopsis_thaliana	2	CMT3	AT1G69770.1	23.5684
Arabidopsis_thaliana	2	CMT2	AT4G19020.1	11.8655
Arabidopsis_thaliana	2	SUVH4	AT5G13960.1	9.72549
Arabidopsis_thaliana	3	IBM1	AT3G07610.3	6.62117
Arabidopsis_thaliana	3	ZMET1	notmatch	notmatch
Arabidopsis_thaliana	3	CMT1	AT1G80740.1	0.10179
Arabidopsis_thaliana	3	CMT3	AT1G69770.1	26.6524
Arabidopsis_thaliana	3	CMT2	AT4G19020.1	12.3001
Arabidopsis_thaliana	3	SUVH4	AT5G13960.1	10.197
Boechera_stricta	1	IBM1	Bostr.22252s0267.1	3.03116
Boechera_stricta	1	IBM1	Bostr.5022s0063.1	0
Boechera_stricta	1	ZMET1	notmatch	notmatch
Boechera_stricta	1	CMT1	Bostr.20129s0437.1	3.4366
Boechera_stricta	1	CMT3	Bostr.10273s0387.1	25.0964
Boechera_stricta	1	CMT2	Bostr.30275s0384.1	3.47348
Boechera_stricta	1	SUVH4	Bostr.2902s0132.1	7.08474
Boechera_stricta	2	IBM1	Bostr.22252s0267.1	3.02563
Boechera_stricta	2	IBM1	Bostr.5022s0063.1	0.0347197
Boechera_stricta	2	ZMET1	notmatch	notmatch
Boechera_stricta	2	CMT1	Bostr.20129s0437.1	3.24563
Boechera_stricta	2	CMT3	Bostr.10273s0387.1	29.7903
Boechera_stricta	2	CMT2	Bostr.30275s0384.1	3.11452
Boechera_stricta	2	SUVH4	Bostr.2902s0132.1	9.56219
Boechera_stricta	3	IBM1	Bostr.22252s0267.1	3.00049
Boechera_stricta	3	IBM1	Bostr.5022s0063.1	0.0166966
Boechera_stricta	3	ZMET1	notmatch	notmatch
Boechera_stricta	3	CMT1	Bostr.20129s0437.1	3.15117
Boechera_stricta	3	CMT3	Bostr.10273s0387.1	29.2808
Boechera_stricta	3	CMT2	Bostr.30275s0384.1	2.96088
Boechera_stricta	3	SUVH4	Bostr.2902s0132.1	10.8309
Brachypodium_distachyon	1	IBM1	Bradi4g27417.3	0
Brachypodium_distachyon	1	IBM1	Bradi3g01060.1	0.75635
Brachypodium_distachyon	1	ZMET1	Bradi3g21450.2	0.495662
Brachypodium_distachyon	1	ZMET1	Bradi3g39050.1	0.522914
Brachypodium_distachyon	1	CMT1	notmatch	notmatch
Brachypodium_distachyon	1	CMT3	notmatch	notmatch
Brachypodium_distachyon	1	CMT2	Bradi1g66167.2	0.440912
Brachypodium_distachyon	1	SUVH4	Bradi2g59430.1	7.74903
Brachypodium_distachyon	2	IBM1	Bradi4g27417.3	0.0305313
Brachypodium_distachyon	2	IBM1	Bradi3g01060.1	5.13181
Brachypodium_distachyon	2	ZMET1	Bradi3g21450.2	1.37538
Brachypodium_distachyon	2	ZMET1	Bradi3g39050.1	0
Brachypodium_distachyon	2	CMT1	notmatch	notmatch
Brachypodium_distachyon	2	CMT3	notmatch	notmatch
Brachypodium_distachyon	2	CMT2	Bradi1g66167.2	2.28368
Brachypodium_distachyon	2	SUVH4	Bradi2g59430.1	10.285
Brassica_oleracea	1	IBM1	Bol007691	1.10617
Brassica_oleracea	1	ZMET1	notmatch	notmatch
Brassica_oleracea	1	CMT1	Bol036647	4.60361
Brassica_oleracea	1	CMT3	Bol015913	0.145836
Brassica_oleracea	1	CMT2	Bol009354	3.34912
Brassica_oleracea	1	SUVH4	Bol034261	10.5979
Brassica_oleracea	2	IBM1	Bol007691	1.22224
Brassica_oleracea	2	ZMET1	notmatch	notmatch
Brassica_oleracea	2	CMT1	Bol036647	0.554375
Brassica_oleracea	2	CMT3	Bol015913	0.0373252
Brassica_oleracea	2	CMT2	Bol009354	3.11138
Brassica_oleracea	2	SUVH4	Bol034261	0.813161
Brassica_oleracea	3	IBM1	Bol007691	2.06785
Brassica_oleracea	3	ZMET1	notmatch	notmatch
Brassica_oleracea	3	CMT1	Bol036647	1.44152
Brassica_oleracea	3	CMT3	Bol015913	0.164903
Brassica_oleracea	3	CMT2	Bol009354	6.38746
Brassica_oleracea	3	SUVH4	Bol034261	5.71178
Brassica_rapa	1	IBM1	Brara.E03188.1	2.59906
Brassica_rapa	1	ZMET1	notmatch	notmatch
Brassica_rapa	1	CMT1	Brara.F00763.1	13.7189
Brassica_rapa	1	CMT3	Brara.F02368.1	0.0772149
Brassica_rapa	1	CMT2	Brara.A01011.1	10.4045
Brassica_rapa	1	SUVH4	Brara.C00594.1	17.175
Brassica_rapa	2	IBM1	Brara.E03188.1	2.53893
Brassica_rapa	2	ZMET1	notmatch	notmatch
Brassica_rapa	2	CMT1	Brara.F00763.1	5.68661
Brassica_rapa	2	CMT3	Brara.F02368.1	0.160945
Brassica_rapa	2	CMT2	Brara.A01011.1	11.723
Brassica_rapa	2	SUVH4	Brara.C00594.1	7.6275
Brassica_rapa	3	IBM1	Brara.E03188.1	1.17323
Brassica_rapa	3	ZMET1	notmatch	notmatch
Brassica_rapa	3	CMT1	Brara.F00763.1	0.915113
Brassica_rapa	3	CMT3	Brara.F02368.1	0.0399931
Brassica_rapa	3	CMT2	Brara.A01011.1	5.7371
Brassica_rapa	3	SUVH4	Brara.C00594.1	12.1474
Capsella_rubella	1	IBM1	Carub.0003s0719.1	1.31805
Capsella_rubella	1	IBM1	Carub.0003s0718.1	3.88733
Capsella_rubella	1	ZMET1	notmatch	notmatch
Capsella_rubella	1	CMT1	Carub.0002s2681.1	0.418846
Capsella_rubella	1	CMT3	Carub.0002s1645.1	1.12799
Capsella_rubella	1	CMT2	Carub.0007s2213.1	4.75762
Capsella_rubella	1	SUVH4	Carub.0006s1215.1	0.746118
Capsella_rubella	2	IBM1	Carub.0003s0719.1	3.08483
Capsella_rubella	2	IBM1	Carub.0003s0718.1	3.14704
Capsella_rubella	2	ZMET1	notmatch	notmatch
Capsella_rubella	2	CMT1	Carub.0002s2681.1	17.3998
Capsella_rubella	2	CMT3	Carub.0002s1645.1	23.7721
Capsella_rubella	2	CMT2	Carub.0007s2213.1	3.21361
Capsella_rubella	2	SUVH4	Carub.0006s1215.1	6.90194
Capsella_rubella	3	IBM1	Carub.0003s0719.1	4.0584
Capsella_rubella	3	IBM1	Carub.0003s0718.1	3.36017
Capsella_rubella	3	ZMET1	notmatch	notmatch
Capsella_rubella	3	CMT1	Carub.0002s2681.1	17.1035
Capsella_rubella	3	CMT3	Carub.0002s1645.1	20.8987
Capsella_rubella	3	CMT2	Carub.0007s2213.1	2.64614
Capsella_rubella	3	SUVH4	Carub.0006s1215.1	6.10206
Carica_papaya	1	IBM1	evm.model.supercontig_707.1	13.7887
Carica_papaya	1	ZMET1	notmatch	notmatch
Carica_papaya	1	CMT1	evm.model.supercontig_27.168	10.8683
Carica_papaya	1	CMT3	evm.model.supercontig_48.151	5.79783
Carica_papaya	1	CMT2	evm.model.supercontig_27.168	10.8683
Carica_papaya	1	SUVH4	evm.model.supercontig_70.67	12.0571
Carica_papaya	2	IBM1	evm.model.supercontig_707.1	0.332538
Carica_papaya	2	ZMET1	notmatch	notmatch
Carica_papaya	2	CMT1	evm.model.supercontig_27.168	0.0589696
Carica_papaya	2	CMT3	evm.model.supercontig_48.151	0.015765
Carica_papaya	2	CMT2	evm.model.supercontig_27.168	0.0589696
Carica_papaya	2	SUVH4	evm.model.supercontig_70.67	1.50918
Citrus_clementina	1	IBM1	Ciclev10030129m	1.07016
Citrus_clementina	1	ZMET1	notmatch	notmatch
Citrus_clementina	1	CMT1	Ciclev10000251m	5.48087
Citrus_clementina	1	CMT3	Ciclev10014232m	7.22556
Citrus_clementina	1	CMT2	Ciclev10000487m	5.24042
Citrus_clementina	1	SUVH4	Ciclev10018093m?	10.2409
Cucumis_sativus	1	IBM1	Cucsa.067550.1	0
Cucumis_sativus	1	ZMET1	notmatch	notmatch
Cucumis_sativus	1	CMT1	notmatch	notmatch
Cucumis_sativus	1	CMT3	Cucsa.142890.1	0.987994
Cucumis_sativus	1	CMT2	Cucsa.322250.1	0.049848
Cucumis_sativus	1	CMT2	Cucsa.322250.1	0.62662
Cucumis_sativus	1	CMT2	Cucsa.322250.1	0.0599149
Cucumis_sativus	1	CMT2	Cucsa.322250.1	2.98139
Cucumis_sativus	1	CMT2	Cucsa.322250.1	2.98139
Cucumis_sativus	1	SUVH4	Cucsa.155970.1	1.75901
Cucumis_sativus	2	IBM1	Cucsa.067550.1	1.74086
Cucumis_sativus	2	ZMET1	notmatch	notmatch
Cucumis_sativus	2	CMT1	notmatch	notmatch
Cucumis_sativus	2	CMT3	Cucsa.142890.1	0.718793
Cucumis_sativus	2	CMT2	Cucsa.322250.1	0.781399
Cucumis_sativus	2	CMT2	Cucsa.322250.1	2.07875
Cucumis_sativus	2	CMT2	Cucsa.322250.1	0.0825041
Cucumis_sativus	2	CMT2	Cucsa.322250.1	1.66958
Cucumis_sativus	2	CMT2	Cucsa.322250.1	1.66958
Cucumis_sativus	2	SUVH4	Cucsa.155970.1	1.66954
Cucumis_sativus	3	IBM1	Cucsa.067550.1	1.98257
Cucumis_sativus	3	ZMET1	notmatch	notmatch
Cucumis_sativus	3	CMT1	notmatch	notmatch
Cucumis_sativus	3	CMT3	Cucsa.142890.1	0.347499
Cucumis_sativus	3	CMT2	Cucsa.322250.1	0.203416
Cucumis_sativus	3	CMT2	Cucsa.322250.1	2.17586
Cucumis_sativus	3	CMT2	Cucsa.322250.1	0
Cucumis_sativus	3	CMT2	Cucsa.322250.1	0.629637
Cucumis_sativus	3	CMT2	Cucsa.322250.1	0.629637
Cucumis_sativus	3	SUVH4	Cucsa.155970.1	1.92625
Eutrema_salsugineum	1	IBM1	Thhalv10020080m	0.277071
Eutrema_salsugineum	1	ZMET1	notmatch	notmatch
Eutrema_salsugineum	1	CMT1	Thhalv10006850m	1.63582
Eutrema_salsugineum	1	CMT1	Thhalv10018159m	0.0691119
Eutrema_salsugineum	1	CMT3	notmatch	notmatch
Eutrema_salsugineum	1	CMT2	Thhalv10024250m	4.7875
Eutrema_salsugineum	1	SUVH4	Thhalv10012985m	1.10881
Eutrema_salsugineum	2	IBM1	Thhalv10020080m	0
Eutrema_salsugineum	2	ZMET1	notmatch	notmatch
Eutrema_salsugineum	2	CMT1	Thhalv10006850m	0.360393
Eutrema_salsugineum	2	CMT1	Thhalv10018159m	0
Eutrema_salsugineum	2	CMT3	notmatch	notmatch
Eutrema_salsugineum	2	CMT2	Thhalv10024250m	1.15326
Eutrema_salsugineum	2	SUVH4	Thhalv10012985m	0.234514
Eutrema_salsugineum	3	IBM1	Thhalv10020080m	0.241311
Eutrema_salsugineum	3	ZMET1	notmatch	notmatch
Eutrema_salsugineum	3	CMT1	Thhalv10006850m	1.47919
Eutrema_salsugineum	3	CMT1	Thhalv10018159m	0.18039
Eutrema_salsugineum	3	CMT3	notmatch	notmatch
Eutrema_salsugineum	3	CMT2	Thhalv10024250m	2.05139
Eutrema_salsugineum	3	SUVH4	Thhalv10012985m	1.27165
Fragaria_vesca	1	IBM1	FvH4_7g06860.t1	0.267495
Fragaria_vesca	1	IBM1	FvH4_5g29990.t3	0.0833556
Fragaria_vesca	1	IBM1	FvH4_5g24540.t3	0.049247
Fragaria_vesca	1	ZMET1	notmatch	notmatch
Fragaria_vesca	1	CMT1	FvH4_2g39560.t1	0.150328
Fragaria_vesca	1	CMT3	FvH4_1g00970.t1	1.15491
Fragaria_vesca	1	CMT2	FvH4_5g23610.t2	0
Fragaria_vesca	1	SUVH4	FvH4_6g54300.t2	0.356577
Fragaria_vesca	2	IBM1	FvH4_7g06860.t1	0.286498
Fragaria_vesca	2	IBM1	FvH4_5g29990.t3	0.105288
Fragaria_vesca	2	IBM1	FvH4_5g24540.t3	0.109789
Fragaria_vesca	2	ZMET1	notmatch	notmatch
Fragaria_vesca	2	CMT1	FvH4_2g39560.t1	0
Fragaria_vesca	2	CMT3	FvH4_1g00970.t1	1.23585
Fragaria_vesca	2	CMT2	FvH4_5g23610.t2	0
Fragaria_vesca	2	SUVH4	FvH4_6g54300.t2	0.497353
Glycine_max	1	IBM1	Glyma.20G104900.3	0.00415089
Glycine_max	1	IBM1	Glyma.10G284500.1	7.42235
Glycine_max	1	IBM1	Glyma.19G068800.2	7.93384
Glycine_max	1	IBM1	Glyma.19G064000.1	0.459623
Glycine_max	1	ZMET1	notmatch	notmatch
Glycine_max	1	CMT1	Glyma.01G160300.1	2.47509
Glycine_max	1	CMT1	Glyma.11G083600.1	0.56924
Glycine_max	1	CMT3	Glyma.01G007800.1	2.87702
Glycine_max	1	CMT2	Glyma.16G103500.4	1.62757
Glycine_max	1	SUVH4	Glyma.16G047800.1	2.48315
Glycine_max	1	SUVH4	Glyma.13G166000.1	0
Glycine_max	2	IBM1	Glyma.20G104900.3	0
Glycine_max	2	IBM1	Glyma.10G284500.1	5.99739
Glycine_max	2	IBM1	Glyma.19G068800.2	7.53231
Glycine_max	2	IBM1	Glyma.19G064000.1	0.5591
Glycine_max	2	ZMET1	notmatch	notmatch
Glycine_max	2	CMT1	Glyma.01G160300.1	3.40096
Glycine_max	2	CMT1	Glyma.11G083600.1	1.10481
Glycine_max	2	CMT3	Glyma.01G007800.1	3.18691
Glycine_max	2	CMT2	Glyma.16G103500.4	1.57924
Glycine_max	2	SUVH4	Glyma.16G047800.1	2.8149
Glycine_max	2	SUVH4	Glyma.13G166000.1	0
Gossypium_raimondii	1	IBM1	Gorai.005G211300.1	5.13941
Gossypium_raimondii	1	IBM1	Gorai.008G148100.1	3.50925
Gossypium_raimondii	1	ZMET1	notmatch	notmatch
Gossypium_raimondii	1	CMT1	Gorai.002G216500.1	1.46868
Gossypium_raimondii	1	CMT3	Gorai.001G052000.1	26.5788
Gossypium_raimondii	1	CMT2	Gorai.004G180200.1	0.177292
Gossypium_raimondii	1	CMT2	Gorai.004G180300.1	4.80505
Gossypium_raimondii	1	SUVH4	Gorai.012G082600.1	4.17371
Gossypium_raimondii	2	IBM1	Gorai.005G211300.1	3.12275
Gossypium_raimondii	2	IBM1	Gorai.008G148100.1	1.76055
Gossypium_raimondii	2	ZMET1	notmatch	notmatch
Gossypium_raimondii	2	CMT1	Gorai.002G216500.1	0
Gossypium_raimondii	2	CMT3	Gorai.001G052000.1	0.184918
Gossypium_raimondii	2	CMT2	Gorai.004G180200.1	0.53313
Gossypium_raimondii	2	CMT2	Gorai.004G180300.1	4.30612
Gossypium_raimondii	2	SUVH4	Gorai.012G082600.1	2.09393
Lotus_japonicus	1	IBM1	Lj0g3v0226069.1	0.256599
Lotus_japonicus	1	IBM1	Lj5g3v2258440.1	0.966573
Lotus_japonicus	1	ZMET1	notmatch	notmatch
Lotus_japonicus	1	CMT1	Lj2g3v1646590.2	2.60591
Lotus_japonicus	1	CMT3	Lj0g3v0198479.1	0
Lotus_japonicus	1	CMT3	Lj1g3v1290440.1	0.54609
Lotus_japonicus	1	CMT3	Lj4g3v2754280.1	0.54609
Lotus_japonicus	1	CMT2	Lj0g3v0024609.2	2.36452
Lotus_japonicus	1	SUVH4	Lj1g3v3904410.1	4.57408
Lotus_japonicus	2	IBM1	Lj0g3v0226069.1	0.189976
Lotus_japonicus	2	IBM1	Lj5g3v2258440.1	2.2928
Lotus_japonicus	2	ZMET1	notmatch	notmatch
Lotus_japonicus	2	CMT1	Lj2g3v1646590.2	7.81693
Lotus_japonicus	2	CMT3	Lj0g3v0198479.1	0
Lotus_japonicus	2	CMT3	Lj1g3v1290440.1	0.937473
Lotus_japonicus	2	CMT3	Lj4g3v2754280.1	0.937473
Lotus_japonicus	2	CMT2	Lj0g3v0024609.2	4.25361
Lotus_japonicus	2	SUVH4	Lj1g3v3904410.1	4.95056
Malus_domestica	1	IBM1	MD06G1012500	0.0673694
Malus_domestica	1	ZMET1	notmatch	notmatch
Malus_domestica	1	CMT1	notmatch	notmatch
Malus_domestica	1	CMT3	MD03G1011100	0
Malus_domestica	1	CMT3	MD11G1012800	0.0501139
Malus_domestica	1	CMT2	MD06G1022700	0
Malus_domestica	1	SUVH4	MD09G1002600	2.69564
Malus_domestica	2	IBM1	MD06G1012500	0.0855484
Malus_domestica	2	ZMET1	notmatch	notmatch
Malus_domestica	2	CMT1	notmatch	notmatch
Malus_domestica	2	CMT3	MD03G1011100	0
Malus_domestica	2	CMT3	MD11G1012800	0.0116671
Malus_domestica	2	CMT2	MD06G1022700	0
Malus_domestica	2	SUVH4	MD09G1002600	1.70824
Manihot_esculenta	1	IBM1	Manes.14G044400.1	15.133
Manihot_esculenta	1	IBM1	Manes.11G102400.2	1.96822
Manihot_esculenta	1	ZMET1	notmatch	notmatch
Manihot_esculenta	1	CMT1	Manes.09G037800.18	0.096235
Manihot_esculenta	1	CMT3	Manes.03G089100.1	0.158447
Manihot_esculenta	1	CMT2	Manes.17G009250.1	6.11417
Manihot_esculenta	1	SUVH4	Manes.04G093100.4	19.5375
Manihot_esculenta	2	IBM1	Manes.14G044400.1	14.7445
Manihot_esculenta	2	IBM1	Manes.11G102400.2	1.72858
Manihot_esculenta	2	ZMET1	notmatch	notmatch
Manihot_esculenta	2	CMT1	Manes.09G037800.18	0.109874
Manihot_esculenta	2	CMT3	Manes.03G089100.1	0.265218
Manihot_esculenta	2	CMT2	Manes.17G009250.1	5.5354
Manihot_esculenta	2	SUVH4	Manes.04G093100.4	21.617
Medicago_truncatula	1	IBM1	Medtr5g047620.1	0
Medicago_truncatula	1	IBM1	Medtr5g065200.1	0.381604
Medicago_truncatula	1	IBM1	Medtr1g114130.1	0
Medicago_truncatula	1	IBM1	Medtr1g114150.1	7.59644
Medicago_truncatula	1	IBM1	Medtr1g114070.1	0
Medicago_truncatula	1	ZMET1	notmatch	notmatch
Medicago_truncatula	1	CMT1	Medtr7g007090.1	0.591381
Medicago_truncatula	1	CMT1	Medtr5g023660.1	0.000413642
Medicago_truncatula	1	CMT1	Medtr6g084890.1	0.321014
Medicago_truncatula	1	CMT1	Medtr6g037900.1	0.133633
Medicago_truncatula	1	CMT1	Medtr4g017850.1	0.200449
Medicago_truncatula	1	CMT3	Medtr6g088715.1	1.20348
Medicago_truncatula	1	CMT2	Medtr8g071100.1	5.62983
Medicago_truncatula	1	SUVH4	Medtr7g084090.1	6.20463
Medicago_truncatula	1	SUVH4	Medtr6g061270.1	0
Medicago_truncatula	1	SUVH4	Medtr6g061200.1	0.0144903
Medicago_truncatula	2	IBM1	Medtr5g047620.1	0
Medicago_truncatula	2	IBM1	Medtr5g065200.1	0.365568
Medicago_truncatula	2	IBM1	Medtr1g114130.1	0
Medicago_truncatula	2	IBM1	Medtr1g114150.1	9.87083
Medicago_truncatula	2	IBM1	Medtr1g114070.1	0
Medicago_truncatula	2	ZMET1	notmatch	notmatch
Medicago_truncatula	2	CMT1	Medtr7g007090.1	0.703728
Medicago_truncatula	2	CMT1	Medtr5g023660.1	8.04879e-05
Medicago_truncatula	2	CMT1	Medtr6g084890.1	0.0733042
Medicago_truncatula	2	CMT1	Medtr6g037900.1	0.0725476
Medicago_truncatula	2	CMT1	Medtr4g017850.1	0.0120913
Medicago_truncatula	2	CMT3	Medtr6g088715.1	0.637701
Medicago_truncatula	2	CMT2	Medtr8g071100.1	5.33646
Medicago_truncatula	2	SUVH4	Medtr7g084090.1	7.62967
Medicago_truncatula	2	SUVH4	Medtr6g061270.1	0
Medicago_truncatula	2	SUVH4	Medtr6g061200.1	0
Mimulus_guttatus	1	IBM1	Migut.K01225.1	0
Mimulus_guttatus	1	IBM1	Migut.K01183.1	0.779095
Mimulus_guttatus	1	IBM1	Migut.A00947.1	0.659803
Mimulus_guttatus	1	IBM1	Migut.H00950.2	0.862184
Mimulus_guttatus	1	ZMET1	notmatch	notmatch
Mimulus_guttatus	1	CMT1	Migut.D02536.1	0.871961
Mimulus_guttatus	1	CMT3	Migut.D02536.1	0.871961
Mimulus_guttatus	1	CMT2	Migut.F00104.1	0.654323
Mimulus_guttatus	1	CMT2	Migut.A00577.1	3.62774
Mimulus_guttatus	1	SUVH4	Migut.K00076.1	1.23506
Mimulus_guttatus	2	IBM1	Migut.K01225.1	0.482376
Mimulus_guttatus	2	IBM1	Migut.K01183.1	1.74635
Mimulus_guttatus	2	IBM1	Migut.A00947.1	0.0248602
Mimulus_guttatus	2	IBM1	Migut.H00950.2	2.62379
Mimulus_guttatus	2	ZMET1	notmatch	notmatch
Mimulus_guttatus	2	CMT1	Migut.D02536.1	0.964102
Mimulus_guttatus	2	CMT3	Migut.D02536.1	0.964102
Mimulus_guttatus	2	CMT2	Migut.F00104.1	0.678084
Mimulus_guttatus	2	CMT2	Migut.A00577.1	2.09975
Mimulus_guttatus	2	SUVH4	Migut.K00076.1	0.944241
Oryza_sativa	1	IBM1	LOC_Os03g31594.1	2.42847
Oryza_sativa	1	IBM1	LOC_Os02g01940.1	0.909179
Oryza_sativa	1	IBM1	LOC_Os02g58210.2	4.20255
Oryza_sativa	1	ZMET1	LOC_Os03g12570.1	0.0215605
Oryza_sativa	1	CMT1	notmatch	notmatch
Oryza_sativa	1	CMT3	notmatch	notmatch
Oryza_sativa	1	CMT2	LOC_Os05g13780.1	1.72833
Oryza_sativa	1	SUVH4	LOC_Os01g70220.1	1.55973
Oryza_sativa	2	IBM1	LOC_Os03g31594.1	2.27618
Oryza_sativa	2	IBM1	LOC_Os02g01940.1	1.02078
Oryza_sativa	2	IBM1	LOC_Os02g58210.2	1.9064
Oryza_sativa	2	ZMET1	LOC_Os03g12570.1	0.00812095
Oryza_sativa	2	CMT1	notmatch	notmatch
Oryza_sativa	2	CMT3	notmatch	notmatch
Oryza_sativa	2	CMT2	LOC_Os05g13780.1	1.75945
Oryza_sativa	2	SUVH4	LOC_Os01g70220.1	2.09156
Panicum_hallii	1	IBM1	Pahal.9G172500.1	5.50609e-05
Panicum_hallii	1	IBM1	Pahal.1G457700.1	0.0601547
Panicum_hallii	1	IBM1	Pahal.1G457700.1	0.0601547
Panicum_hallii	1	IBM1	Pahal.1G457700.1	0.150302
Panicum_hallii	1	IBM1	Pahal.1G006000.1	3.55884
Panicum_hallii	1	ZMET1	Pahal.9G360100.1	0.149119
Panicum_hallii	1	CMT1	notmatch	notmatch
Panicum_hallii	1	CMT3	notmatch	notmatch
Panicum_hallii	1	CMT2	Pahal.3G074800.1	4.39693
Panicum_hallii	1	SUVH4	Pahal.3G298900.1	0.000389737
Panicum_hallii	1	SUVH4	Pahal.5G033600.1	0.100872
Panicum_virgatum	1	IBM1	Pavir.1NG547800.2	0.0176244
Panicum_virgatum	1	IBM1	Pavir.1KG552900.3	0
Panicum_virgatum	1	ZMET1	Pavir.9NG370900.2	4.50067
Panicum_virgatum	1	ZMET1	Pavir.9KG241413.1	0.913285
Panicum_virgatum	1	CMT1	notmatch	notmatch
Panicum_virgatum	1	CMT3	notmatch	notmatch
Panicum_virgatum	1	CMT2	Pavir.3KG081100.3	2.58512
Panicum_virgatum	1	CMT2	Pavir.3NG044900.9	0.442279
Panicum_virgatum	1	SUVH4	Pavir.5KG746100.1	1.06713
Panicum_virgatum	1	SUVH4	Pavir.5NG612500.2	1.16084
Panicum_virgatum	1	SUVH4	Pavir.3NG122700.1	0.564802
Populus_trichocarpa	1	IBM1	Potri.005G091200.2	0.512936
Populus_trichocarpa	1	IBM1	Potri.005G082901.1	0.0773529
Populus_trichocarpa	1	ZMET1	notmatch	notmatch
Populus_trichocarpa	1	CMT1	Potri.001G009600.1	1.12893
Populus_trichocarpa	1	CMT3	Potri.001G009600.1	1.12893
Populus_trichocarpa	1	CMT2	Potri.003G100000.1	1.31645
Populus_trichocarpa	1	SUVH4	Potri.014G143900.9	0.0263144
Populus_trichocarpa	1	SUVH4	Potri.002G237950.1	5.62118
Populus_trichocarpa	2	IBM1	Potri.005G091200.2	2.75187
Populus_trichocarpa	2	IBM1	Potri.005G082901.1	0.149654
Populus_trichocarpa	2	ZMET1	notmatch	notmatch
Populus_trichocarpa	2	CMT1	Potri.001G009600.1	1.60139
Populus_trichocarpa	2	CMT3	Potri.001G009600.1	1.60139
Populus_trichocarpa	2	CMT2	Potri.003G100000.1	1.26073
Populus_trichocarpa	2	SUVH4	Potri.014G143900.9	0
Populus_trichocarpa	2	SUVH4	Potri.002G237950.1	4.05963
Ricinus_communis	1	IBM1	30110.m000711	2.26817
Ricinus_communis	1	ZMET1	notmatch	notmatch
Ricinus_communis	1	CMT1	28582.m000332	3.22361
Ricinus_communis	1	CMT3	notmatch	notmatch
Ricinus_communis	1	CMT2	29827.m002677	1.17716
Ricinus_communis	1	SUVH4	30131.m006974	1.31868
Ricinus_communis	2	IBM1	30110.m000711	5.79453
Ricinus_communis	2	ZMET1	notmatch	notmatch
Ricinus_communis	2	CMT1	28582.m000332	2.69231
Ricinus_communis	2	CMT3	notmatch	notmatch
Ricinus_communis	2	CMT2	29827.m002677	0.75222
Ricinus_communis	2	SUVH4	30131.m006974	1.13675
Setaria_viridis	1	IBM1	Sevir.1G006300.1	18.7791
Setaria_viridis	1	IBM1	Sevir.9G171300.4	0.224769
Setaria_viridis	1	IBM1	Sevir.9G173600.1	5.69781
Setaria_viridis	1	IBM1	Sevir.9G173600.1	1.37061e-07
Setaria_viridis	1	IBM1	Sevir.9G173600.1	1.37061e-07
Setaria_viridis	1	IBM1	Sevir.9G173600.1	1.37061e-07
Setaria_viridis	1	ZMET1	Sevir.9G306200.1	24.5538
Setaria_viridis	1	ZMET1	Sevir.9G482900.2	0.151854
Setaria_viridis	1	CMT1	notmatch	notmatch
Setaria_viridis	1	CMT3	notmatch	notmatch
Setaria_viridis	1	CMT2	Sevir.3G081800.1	3.72642
Setaria_viridis	1	SUVH4	Sevir.5G444200.1	5.35532
Setaria_viridis	2	IBM1	Sevir.1G006300.1	15.4476
Setaria_viridis	2	IBM1	Sevir.9G171300.4	0.23832
Setaria_viridis	2	IBM1	Sevir.9G173600.1	4.89947
Setaria_viridis	2	IBM1	Sevir.9G173600.1	0
Setaria_viridis	2	IBM1	Sevir.9G173600.1	0
Setaria_viridis	2	IBM1	Sevir.9G173600.1	0
Setaria_viridis	2	ZMET1	Sevir.9G306200.1	25.7011
Setaria_viridis	2	ZMET1	Sevir.9G482900.2	0.225445
Setaria_viridis	2	CMT1	notmatch	notmatch
Setaria_viridis	2	CMT3	notmatch	notmatch
Setaria_viridis	2	CMT2	Sevir.3G081800.1	2.69145
Setaria_viridis	2	SUVH4	Sevir.5G444200.1	6.22664
Solanum_lycopersicum	1	IBM1	Solyc04g049140.3.1	2.69648
Solanum_lycopersicum	1	IBM1	Solyc02g082400.3.1	1.13454
Solanum_lycopersicum	1	ZMET1	notmatch	notmatch
Solanum_lycopersicum	1	CMT1	notmatch	notmatch
Solanum_lycopersicum	1	CMT3	Solyc12g100330	5.2964
Solanum_lycopersicum	1	CMT3	Solyc01g006100	2.76219
Solanum_lycopersicum	1	CMT2	Solyc08g005400	0.365278
Solanum_lycopersicum	1	SUVH4	Solyc02g094520	2.21713
Solanum_lycopersicum	2	IBM1	Solyc04g049140.3.1	2.29377
Solanum_lycopersicum	2	IBM1	Solyc02g082400.3.1	1.24855
Solanum_lycopersicum	2	ZMET1	notmatch	notmatch
Solanum_lycopersicum	2	CMT1	notmatch	notmatch
Solanum_lycopersicum	2	CMT3	Solyc12g100330	4.54354
Solanum_lycopersicum	2	CMT3	Solyc01g006100	1.54008
Solanum_lycopersicum	2	CMT2	Solyc08g005400	0.266979
Solanum_lycopersicum	2	SUVH4	Solyc02g094520	1.5194
Solanum_tuberosum	1	IBM1	PGSC0003DMT400035505	0
Solanum_tuberosum	1	ZMET1	notmatch	notmatch
Solanum_tuberosum	1	CMT1	notmatch	notmatch
Solanum_tuberosum	1	CMT3	PGSC0003DMT400010941	8.66862
Solanum_tuberosum	1	CMT2	PGSC0003DMT400047586	3.92682
Solanum_tuberosum	1	SUVH4	PGSC0003DMT400067504	0.0184075
Solanum_tuberosum	2	IBM1	PGSC0003DMT400035505	0.0133127
Solanum_tuberosum	2	ZMET1	notmatch	notmatch
Solanum_tuberosum	2	CMT1	notmatch	notmatch
Solanum_tuberosum	2	CMT3	PGSC0003DMT400010941	9.04134
Solanum_tuberosum	2	CMT2	PGSC0003DMT400047586	3.96745
Solanum_tuberosum	2	SUVH4	PGSC0003DMT400067504	0.0548737
Sorghum_bicolor	1	IBM1	Sobic.004G355200.1	7.49992
Sorghum_bicolor	1	IBM1	Sobic.004G006600.7	8.56596
Sorghum_bicolor	1	IBM1	Sobic.001G175000.1	0
Sorghum_bicolor	1	ZMET1	Sobic.004G197400.1	0.278321
Sorghum_bicolor	1	ZMET1	Sobic.006G214000.1	0.294728
Sorghum_bicolor	1	CMT1	notmatch	notmatch
Sorghum_bicolor	1	CMT3	notmatch	notmatch
Sorghum_bicolor	1	CMT2	Sobic.009G083900.2	12.9164
Sorghum_bicolor	1	SUVH4	Sobic.003G411400.2	1.33924
Sorghum_bicolor	1	SUVH4	Sobic.009G122800.3	0.27254
Sorghum_bicolor	2	IBM1	Sobic.004G355200.1	5.81605
Sorghum_bicolor	2	IBM1	Sobic.004G006600.7	6.43647
Sorghum_bicolor	2	IBM1	Sobic.001G175000.1	0.0833655
Sorghum_bicolor	2	ZMET1	Sobic.004G197400.1	0.827139
Sorghum_bicolor	2	ZMET1	Sobic.006G214000.1	0.162361
Sorghum_bicolor	2	CMT1	notmatch	notmatch
Sorghum_bicolor	2	CMT3	notmatch	notmatch
Sorghum_bicolor	2	CMT2	Sobic.009G083900.2	11.3088
Sorghum_bicolor	2	SUVH4	Sobic.003G411400.2	1.12867
Sorghum_bicolor	2	SUVH4	Sobic.009G122800.3	0
Thellungiella_parvula	1	IBM1	Tp3g06550	4.62281
Thellungiella_parvula	1	ZMET1	notmatch	notmatch
Thellungiella_parvula	1	CMT1	Tp1g10040	7.12303
Thellungiella_parvula	1	CMT3	Tp2g28030	21.3731
Thellungiella_parvula	1	CMT2	Tp7g17750	9.54526
Thellungiella_parvula	1	SUVH4	Tp6g30040	3.70693
Thellungiella_parvula	2	IBM1	Tp3g06550	5.93891
Thellungiella_parvula	2	ZMET1	notmatch	notmatch
Thellungiella_parvula	2	CMT1	Tp1g10040	8.08838
Thellungiella_parvula	2	CMT3	Tp2g28030	16.7706
Thellungiella_parvula	2	CMT2	Tp7g17750	10.206
Thellungiella_parvula	2	SUVH4	Tp6g30040	3.86666
Thellungiella_parvula	3	IBM1	Tp3g06550	5.10395
Thellungiella_parvula	3	ZMET1	notmatch	notmatch
Thellungiella_parvula	3	CMT1	Tp1g10040	7.38413
Thellungiella_parvula	3	CMT3	Tp2g28030	21.0833
Thellungiella_parvula	3	CMT2	Tp7g17750	10.7589
Thellungiella_parvula	3	SUVH4	Tp6g30040	4.35319
Thellungiella_parvula	4	IBM1	Tp3g06550	7.07096
Thellungiella_parvula	4	ZMET1	notmatch	notmatch
Thellungiella_parvula	4	CMT1	Tp1g10040	6.44464
Thellungiella_parvula	4	CMT3	Tp2g28030	8.7704
Thellungiella_parvula	4	CMT2	Tp7g17750	7.03913
Thellungiella_parvula	4	SUVH4	Tp6g30040	5.72254
Thellungiella_parvula	5	IBM1	Tp3g06550	11.2436
Thellungiella_parvula	5	ZMET1	notmatch	notmatch
Thellungiella_parvula	5	CMT1	Tp1g10040	8.52073
Thellungiella_parvula	5	CMT3	Tp2g28030	11.3147
Thellungiella_parvula	5	CMT2	Tp7g17750	13.1742
Thellungiella_parvula	5	SUVH4	Tp6g30040	4.81
Thellungiella_parvula	6	IBM1	Tp3g06550	8.12824
Thellungiella_parvula	6	ZMET1	notmatch	notmatch
Thellungiella_parvula	6	CMT1	Tp1g10040	8.02154
Thellungiella_parvula	6	CMT3	Tp2g28030	9.42827
Thellungiella_parvula	6	CMT2	Tp7g17750	9.56876
Thellungiella_parvula	6	SUVH4	Tp6g30040	2.43919
Theobroma_cacao	1	IBM1	Thecc1EG033453t2	0.161988
Theobroma_cacao	1	IBM1	Thecc1EG033531t1	0
Theobroma_cacao	1	IBM1	Thecc1EG007714t2	1.04728e-09
Theobroma_cacao	1	ZMET1	notmatch	notmatch
Theobroma_cacao	1	CMT1	Thecc1EG006177t1	0
Theobroma_cacao	1	CMT3	Thecc1EG040279t3	0
Theobroma_cacao	1	CMT2	Thecc1EG016644t1	1.18502
Theobroma_cacao	1	SUVH4	Thecc1EG017347t1	3.03209
Theobroma_cacao	2	IBM1	Thecc1EG033453t2	0
Theobroma_cacao	2	IBM1	Thecc1EG033531t1	3.03448
Theobroma_cacao	2	IBM1	Thecc1EG007714t2	0
Theobroma_cacao	2	ZMET1	notmatch	notmatch
Theobroma_cacao	2	CMT1	Thecc1EG006177t1	0
Theobroma_cacao	2	CMT3	Thecc1EG040279t3	0
Theobroma_cacao	2	CMT2	Thecc1EG016644t1	0.770806
Theobroma_cacao	2	SUVH4	Thecc1EG017347t1	6.81394
Thlaspi_arvense	1	IBM1	CAH2054604.1	0.661493
Thlaspi_arvense	1	ZMET1	notmatch	notmatch
Thlaspi_arvense	1	CMT1	CAH2043433.1	0.150276
Thlaspi_arvense	1	CMT3	CAH2043433.1	0.150276
Thlaspi_arvense	1	CMT2	CAH2078574.1	3.58417
Thlaspi_arvense	1	SUVH4	CAH2072804.1	3.85413
Thlaspi_arvense	2	IBM1	CAH2054604.1	0.430835
Thlaspi_arvense	2	ZMET1	notmatch	notmatch
Thlaspi_arvense	2	CMT1	CAH2043433.1	0.927921
Thlaspi_arvense	2	CMT3	CAH2043433.1	0.927921
Thlaspi_arvense	2	CMT2	CAH2078574.1	8.35707
Thlaspi_arvense	2	SUVH4	CAH2072804.1	5.52713
Thlaspi_arvense	3	IBM1	CAH2054604.1	0.252015
Thlaspi_arvense	3	ZMET1	notmatch	notmatch
Thlaspi_arvense	3	CMT1	CAH2043433.1	0.345411
Thlaspi_arvense	3	CMT3	CAH2043433.1	0.345411
Thlaspi_arvense	3	CMT2	CAH2078574.1	6.14304
Thlaspi_arvense	3	SUVH4	CAH2072804.1	3.19856
Vitis_vinifera	1	IBM1	VIT_210s0042g00830.1	0.887204
Vitis_vinifera	1	ZMET1	notmatch	notmatch
Vitis_vinifera	1	CMT1	VIT_208s0007g06800.1	2.45185
Vitis_vinifera	1	CMT3	VIT_206s0004g01080.1	3.68482
Vitis_vinifera	1	CMT2	VIT_202s0033g00610.1	0.109068
Vitis_vinifera	1	SUVH4	VIT_214s0068g01070.3	17.4757
Vitis_vinifera	2	IBM1	VIT_210s0042g00830.1	1.12933
Vitis_vinifera	2	ZMET1	notmatch	notmatch
Vitis_vinifera	2	CMT1	VIT_208s0007g06800.1	2.16397
Vitis_vinifera	2	CMT3	VIT_206s0004g01080.1	3.31663
Vitis_vinifera	2	CMT2	VIT_202s0033g00610.1	0.307897
Vitis_vinifera	2	SUVH4	VIT_214s0068g01070.3	3.96534
Zea_mays	1	IBM1	Zm00001d033158_T002	0
Zea_mays	1	IBM1	Zm00001d054070_T002	0.010802
Zea_mays	1	ZMET1	Zm00001d026291_T013	5.86637
Zea_mays	1	ZMET1	Zm00001d002330_T006	1.76174
Zea_mays	1	CMT1	notmatch	notmatch
Zea_mays	1	CMT3	notmatch	notmatch
Zea_mays	1	CMT2	notmatch	notmatch
Zea_mays	1	SUVH4	Zm00001d042272_T011	0.0509689
Zea_mays	1	SUVH4	Zm00001d011956_T012	0
Zea_mays	2	IBM1	Zm00001d033158_T002	0.0751024
Zea_mays	2	IBM1	Zm00001d054070_T002	0.488288
Zea_mays	2	ZMET1	Zm00001d026291_T013	4.89326
Zea_mays	2	ZMET1	Zm00001d002330_T006	0.58038
Zea_mays	2	CMT1	notmatch	notmatch
Zea_mays	2	CMT3	notmatch	notmatch
Zea_mays	2	CMT2	notmatch	notmatch
Zea_mays	2	SUVH4	Zm00001d042272_T011	0.165324
Zea_mays	2	SUVH4	Zm00001d011956_T012	0
Zea_mays	3	IBM1	Zm00001d033158_T002	0
Zea_mays	3	IBM1	Zm00001d054070_T002	0.505774
Zea_mays	3	ZMET1	Zm00001d026291_T013	0.15908
Zea_mays	3	ZMET1	Zm00001d002330_T006	0
Zea_mays	3	CMT1	notmatch	notmatch
Zea_mays	3	CMT3	notmatch	notmatch
Zea_mays	3	CMT2	notmatch	notmatch
Zea_mays	3	SUVH4	Zm00001d042272_T011	0.392937
Zea_mays	3	SUVH4	Zm00001d011956_T012	0

## Sheet: gbM
Table. gbM and total genes in each of 34 species
Species	allgene	gbMgene
Amborella_trichopoda	26004	1933
Arabidopsis_lyrata	30241	6539
Arabidopsis_thaliana	27102	5312
Boechera_stricta	26962	6199
Brachypodium_distachyon	30203	8316
Brassica_oleracea	33260	3204
Brassica_rapa	40297	2025
Capsella_rubella	27595	6375
Carica_papaya	26911	6157
Citrus_clementina	24967	6415
Cucumis_sativus	21526	5550
Eutrema_salsugineum	26385	379
Fragaria_vesca	33809	6056
Glycine_max	50296	4895
Gossypium_raimondii	36663	5875
Lotus_japonicus	30809	3709
Malus_domestica	44131	6821
Manihot_esculenta	32068	5689
Medicago_truncatula	43152	6705
Mimulus_guttatus	27586	9252
Oryza_sativa	38567	7003
Panicum_hallii	33562	8746
Panicum_virgatum	77950	10802
Populus_trichocarpa	31176	5697
Ricinus_communis	25425	2869
Setaria_viridis	32781	7735
Solanum_lycopersicum	34249	5730
Solanum_tuberosum	37869	5884
Sorghum_bicolor	33140	8119
Thellungiella_parvula	25172	662
Theobroma_cacao	26322	4382
Thlaspi_arvense	23264	69
Vitis_vinifera	29816	5675
Zea_mays	37996	6973
