# Supplementary material for: Dynamic evolution of the heterochromatin sensing histone demethylase IBM1
Source: PLoS Genet. 2024 Jul 11;20(7):e1011358. doi: 10.1371/journal.pgen.1011358 (PMC11265718; doi:10.1371/journal.pgen.1011358)
Supplement: S11 Table — (XLSX) [file pgen.1011358.s020.xlsx]

## Sheet: Sheet2
Table S11. Primers used in this study
primer	sequence (5'-3')	usage
HJ113 Rra_CMT3_F1	GATCCACTTTCCCCATTTACCTT	R. raphanistrum CMT3
HJ114 Ilu_CMT3_F1	GATCCATTCTTTCAAAAGAAAGTTGGG	I. lustitanica CMT3
HJ115 Ilu_CMT3_F2	GTACCAGAAAGGAAAGGTAGTTGTGG	I. lustitanica CMT3
HJ120 universal_CMT3_R4	TTGGAAAGCTTGTCCTAATGCG	I. lustitanica CMT3, R. raphanistrum CMT3
HJ121 Ilu_CMT3_R5	TCAACAsAATCTGTTTAATGCCGC	I. lustitanica CMT3
HJ151 Rra_IBM1_F1	GAGTNCATGATGTGTCATCArTGTcaa	I. lustitanica IBM1, R. raphanistrum IBM1
HJ152 universal_IBM1_F1	CAAtATGTGyCAyCArTGTmA	I. lustitanica IBM1, R. raphanistrum IBM1
HJ153 universal_IBM1_F2	CwGGwTTrAGyTGGGArCCA	I. lustitanica IBM1, R. raphanistrum IBM1
HJ154 universal_JmjC_IBM1_F	rTTCTGAAAcTGAAAGATTGGCC	I. lustitanica IBM1, R. raphanistrum IBM1
HJ155 Rra_jmjC_IBM1_R	CCTTATCGATTGCAAAsAyyACCATrTTC	I. lustitanica IBM1, R. raphanistrum IBM1
HJ156 universal_JmjC_IBM1_R	TTATCrAyTGCAwrGAyyAyCATCTTC	I. lustitanica IBM1, R. raphanistrum IBM1
HJ157 ilu_s2_g11142_F1	ATGTGTACCGGTTCTTATCTCGGA	I. lustitanica IBM1
HJ160 ilu_s2_g11143_R2	GGAAGATGGCACACCATATCCAT	I. lustitanica IBM1
