# Supplementary material for: Dynamic evolution of the heterochromatin sensing histone demethylase IBM1
Source: PLoS Genet. 2024 Jul 11;20(7):e1011358. doi: 10.1371/journal.pgen.1011358 (PMC11265718; doi:10.1371/journal.pgen.1011358)
Supplement: S12 Table — (XLSX) [file pgen.1011358.s021.xlsx]

## Sheet: Sheet2
Table S12. The CMT3 sequences of I.lustanica and R.raphanistrum
>I.lusitanica_CMT3
ATGGCCACAAAACGTAAGAATGAGGACGACACTTCCCGTTCTCGTTCTAAGGCCAAGATACTGGTGGCAGCTTCCGAGAACGAGTCGGCCTGCGTTTTCGATGAAATCGCTGATTCCGAGGCTAAGACTATTTGGCCCCACAGATATCGAGTACTCGAGGAAAAGAATGTTGTAGTTCTGTCGAAGAAGAAAAACAAGAAGGATGATGAGGAAGATAACATAATCCGTGCGCGGCGCCATTTTCGACGAGCAGTCGTTGATGACATCACGTATGATCTCAACGACGATGCTCACGTGCAGGCTGGTGAGGGGGAAAAGCCTTTCATTTGCAGGATTGTCGAAATTTTTGAGGGTTCTGATGGGAAAATGTACTTTAATGCCCAATGGTTTTACCGAGCA…
>R.raphanistrum_CMT3
ATGGCTCCAAAGCGTAAGATTCCTTCTACTGAACTTGAAATCTCCGGTTCCATCTCAACTAGGCCGAGGAGAAGTCCCAAGGCGCCGGTGGAAGTTGCTGTTGAGCCGATACGATCCCCCAAATTTAAGTTCAAGATAGAGTTGGTGGTGGAGAAATCTGAGAAGGATCCATCCTGGGTTCTAGATGAGCCGATTGATGACTCAGAGGCTAGGATTAAATGGCCCGAGAGGTATCAAGTAGTTCAGGAAGTTGTAGTTTTGCCAAAGAAGAAAAAAAAGAAGTATGTTGAGGAAGAGGAGATATTCCGTGCGCGGCGCCATTTTCGACGAGCTATCCTTGATGATTCCATCACATACAATCTCAACGATGATGCTCATGTTAAGTCTGACGAGGAGAAG…
